# Supplementary material for: Disordered clock protein interactions and charge blocks turn an hourglass into a persistent circadian oscillator
Source: Nat Commun. 2024 Apr 25;15:3523. doi: 10.1038/s41467-024-47761-z (PMC11045787; doi:10.1038/s41467-024-47761-z)
Supplement: Supplementary file 6 — Source Data [file 41467_2024_47761_MOESM6_ESM.xlsx]

## Sheet: Fig. 2a
Residue	Totals (Top10%)	Totals (3-mer Mapping)	Percentage Top10%	Percentage in 3-mer FRQ Mapping	Z statistic	Two-tailed P-value
Acidic	34	718	6.86869	14.686	-4.78114	0
Basic	94	612	18.9899	12.5179	4.0651	0
Polar	158	1423	31.9192	29.1062	1.30952	0.1904
Aromatic	34	259	6.86869	5.29761	1.46834	0.142
Nonpolar	175	1877	35.3535	38.3923	-1.32655	0.1847
Total	495	4889	100	100

## Sheet: Fig. 2b
Residue	Totals (Top10%)	Totals (3-mer Mapping)	Percentage Top10%	Percentage in 3-mer FRQ Mapping	Z statistic	Two-tailed P-value
D	21	405	4.24242	8.2839	-3.1743	0.0015
E	13	313	2.62626	6.40213	-3.35647	0.0008
R	72	414	14.5455	8.46799	4.49635	0
K	22	198	4.44444	4.04991	0.422521	0.6726
H	21	120	4.24242	2.45449	2.37365	0.0176
C	0	20	0	0.409082	-	-
N	25	180	5.05051	3.68173	1.51634	0.1294
Q	19	183	3.83838	3.7431	0.10631	0.9153
S	66	640	13.3333	13.0906	0.152455	0.8788
T	27	280	5.45455	5.72714	-0.249238	0.8032
Y	10	89	2.0202	1.82041	0.31528	0.7525
F	22	140	4.44444	2.86357	1.96194	0.0498
W	2	30	0.40404	0.613622	-	-
G	21	386	4.24242	7.89528	-2.92965	0.0034
A	20	291	4.0404	5.95214	-1.73732	0.0823
V	26	262	5.25253	5.35897	-0.100294	0.9201
I	11	115	2.22222	2.35222	-0.182307	0.8553
L	39	305	7.87879	6.23849	1.42198	0.155
M	9	128	1.81818	2.61812	-	-
P	49	390	9.89899	7.97709	1.48895	0.1365
Total	495	4889	100	100
Cannot test if residues had <10 sample size in the Top 10 % of peptides that bound FRH, as cannot assume a normal distribution.

## Sheet: Fig. 2c
		Average of 10 nM FRH (anti-His) and 10 nM FRH (anti-FRH) values
Peptide (Library I, FRQ 3-mer mapping)	Net charge at pH 7.0	Top 10%	11-20%	21-30%	31-40%	41-50%	Bottom 50%
K S I T L E N H R L A R D T S	1.091	99.33
L K R Y K Q F G S D V M R K E	3	97.5
S R Y P P G R N P V H P P G G	2.091	95.67
S G Q F R R L N P A P L P P P	2	95.33
T N W F N Q S N R N P A A A F	1	95.08
N H R L A R D T S S R V T S S	2.091	95
R R A S P D K S I T L E N H R	2.091	94.5
P Q L K S S P T R R N S S G E	2	93.33
F H Y K P M F V H R N S S S I	2.182	92
G V L P D D H F V M L V T T R	-0.909	91.83
E Y V S G Q F R R L N P A P L	1	91.83
M L V T T R R V V R P I L Q R	4	91.33
R G H P L P R R A S P D K S I	3.091	90.67
P P P F D S R G H P L P R R A	2.091	90
Y K Q F G S D V M R K E K L F	2	89
L P P R S H R L T V A P L Q V	2.091	89
T L E N H R L A R D T S S R V	1.091	88.83
G Q I S R R A N P H F S D N N	1.091	88
F D S R G H P L P R R A S P D	1.091	87.67
L A R D T S S R V T S S S A L	1	87.67
P D D H F V M L V T T R R V V	0.091	87.17
L Q V E Y V S G Q F R R L N P	1	86.5
K R L K E E L K R Y K Q F G S	4	85.33
Y S E G Q I S R R A N P H F S	1.091	84.5
S L S K H D S S S S S R S R P	2.091	84
S R R A N P H F S D N N T Y M	1.091	84
S P D K S I T L E N H R L A R	1.091	83.83
E S Q P Q L K S S P T R R N S	2	83.67
S S P L P P R S H R L T V A P	2.091	83.67
R V V R P I L Q R Q L S R S T	4	83.33
Q L F T G K I S G R N M Q R N	3	82.67
R S P S D T F H Y K P M F V H	1.182	82.67
R K I R W R G G T D G T K F S	4		82.33
E I K V H G L P R R K K R E L	4.091		81.67
L V S P E F L Q G S R T S Y Q	0		81.67
H L G L V S P E F L Q G S R T	0.091		81.17
I R T S S P L P P R S H R L T	3.091		81.17
V H P P G G V Q L P G F R P V	1.091		80.5
Q A S S E I G R F G P S R S P	1		80.5
S S L P I R P L S D D R A R V	1		79
R P I L Q R Q L S R S T T S E	2		79
R A K S V G T Q K V E N Y L R	3		78.67
Y L R D T P D G L L P H H I V	-0.818		78.17
I S G R N M Q R N Q S M P S M	2		76.67
R N M Q R N Q S M P S M D A P	1		76.67
H V L Q R T L S G S S L P I R	2.091		76.67
D T A E F I A E R L A A I R T	-1		76.33
F G S D V M R K E K L F E I K	1		75.5
L P R R K K R E L E A T L R D	3		75.5
V V R R L E Q L F T G K I S G	2		75.33
P G G V Q L P G F R P V A A H	1.091		75.17
K K R K T Q Q A S S E I G R F	4		74.67
P P G A I A P D Q R P T R P R	2		74.5
E F I A E R L A A I R T S S P	0		74
A E R L A A I R T S S P L P P	1		74
P S L G R P S L T R A K S V G	3		73.67
G R F G P S R S P S D T F H Y	1.091		73.33
A P H S S G P S L G R P S L T	1.091		72.83
R L E Q L F T G K I S G R N M	2		72.83
Q R T L S G S S L P I R P L S	2		72.67
H M V N V T P S F I R Q A V S	1.091		72
S D T F H Y K P M F V H R N S	1.182		72
R K T G R H G T A V H S S G V	3.182		71.33
A D G R K I R W R G G T D G T	2		71.17
K K L V V R R L E Q L F T G K	4		70.83
P S F I R Q A V S E K S T K F	2			70.67
K E K K K L V V R R L E Q L F	4			70.5
E V E H V L Q R T L S G S S L	-0.909			70.33
V H G L P R R K K R E L E A T	3.091			70.17
Q L S A D G R K I R W R G G T	3			70.17
G G R T G N N T S P P G A I A	1			69.5
S S G P S L G R P S L T R A K	3			69.33
G M R P P P F D S R G H P L P	1.091			68.83
I R Q A V S E K S T K F Q L S	2			68.83
K S Q G M R P P P F D S R G H	2.091			68.5
E K S T K F Q L S A D G R K I	2			68.33
T T R R V V R P I L Q R Q L S	4			68
L A A I R T S S P L P P R S H	2.091			67.83
G R P S L T R A K S V G T Q K	4			67.5
G R R K K R K T Q Q A S S E I	5			67.33
G V T E S Q P Q L K S S P T R	1			66.5
N E E S R Y P P G R N P V H P	0.091			66.5
F R R L N P A P L P P P A I F	2			65.67
D G S D K N G R R K K R K T Q	5			65.17
D K N G R R K K R K T Q Q A S	6			65.17
S G V S L S K H D S S S S S R	1.091			64.67
T Q Q R R K R R Y D G A I V Y	4			64.67
V A P L Q V E Y V S G Q F R R	1			64.5
R K E K L F E I K V H G L P R	3.091			64.33
C I Q L Q D G D N P R K N R S	1			64.33
R R K R R Y D G A I V Y Y T G	4			63.83
A Q L H M V N V T P S F I R Q	1.091			63.67
L Q D G D N P R K N R S S K D	1			62.83
S Q R R K T G R H G T A V H S	4.182			62.67
G R H G T A V H S S G V S L S	1.182			62
R N P V H P P G G V Q L P G F	1.091			61.17
T G R S S H A P H S S G P S L	1.182			60.67
L S G S S L P I R P L S D D R	0			60.67
P E F L Q G S R T S Y Q D V A	-1				60.5
D T E D G S D K N G R R K K R	2				60
W C E D P A K V R I Q P I A K	1				59.42
R P T R P R D L D P D R V Q I	1				59.17
K W D F S G S G T T Q Q R R K	3				59.17
R K K R E L E A T L R D F A A	2				58.67
E S T S Q R R K T G R H G T A	3.091				58.17
N V T P S F I R Q A V S E K S	1				57.92
T K F Q L S A D G R K I R W R	4				56
V E N K R L K E E L K R Y K Q	3				55.33
G D N P R K N R S S K D N G S	2				55.17
G P S R S P S D T F H Y K P M	1.091				55
P R K N R S S K D N G S A S N	3				53.83
S L G D S S E S T S Q R R K T	1				53.67
S S H A P H S S G P S L G R P	1.182				53.67
T G K I S G R N M Q R N Q S M	3				53.67
S G T T Q Q R R K R R Y D G A	4				53.67
E D S Y S E G Q I S R R A N P	-1				53.5
Y I R H L G L V S P E F L Q G	0.091				52.83
M T D K E K K K L V V R R L E	3				52.5
S G S G G R T G N N T S P P G	1				51.5
D S S E S T S Q R R K T G R H	2.091				50.5
L A S D D E E V E E V E E D S	-9				47.5
K H D S S S S S R S R P V D S	1.091				47
V Q L P G F R P V A A H S S A	1.091				45
F S G S G T T Q Q R R K R R Y	5				44.67
K L F E I K V H G L P R R K K	5.091				44.33
S L T R A K S V G T Q K V E N	2				41.83
H F V M L V T T R R V V R P I	3.091				41.83
G D D L A S D D E E V E E V E	-9				41
S E I G R F G P S R S P S D T	0				39.33
F N Q S N R N P A A A F H D E	-0.909				37.83
D L T V E N K R L K E E L K R	1					37.17
R R Y D G A I V Y Y T G A P F	1					34.67
S G H N M R A M M P R A E A V	1.091					34.5
S M S T G R S S H A P H S S G	1.182					33.33
I V Y Y T G A P F C T D L S G	-1					33.17
A Y N S M S T G R S S H A P H	1.182					31.83
H I V M T D K E K K K L V V R	3.091					31.33
Y P P F S T D S S W D D G D D	-5					30.67
F S T D S S W D D G D D L A S	-5					30.5
K V R I Q P I A K E V M E P S	1					29.5
P P G R N P V H P P G G V Q L	1.091					29.17
S G D E V E H V L Q R T L S G	-1.909					28
A N P H F S D N N T Y M R K D	0.091					27.17
D P A K V R I Q P I A K E V M	1					26.83
Y T G A P F C T D L S G D P G	-2					24.5
S R P V D S A Y N S M S T G R	1					23
R P R D L D P D R V Q I P S E	-1					22.17
R E A C I Q L Q D G D N P R K	0					21.17
K E E L K R Y K Q F G S D V M	1					20.5
R S H R L T V A P L Q V E Y V	1.091					20
G D G S G S G G R T G N N T S	0					19.83
M T E D T E D G S D K N G R R	-2					19
V F P W C E D P A K V R I Q P	0					18.17
A I F Y P P F S T D S S W D D	-3					18.17
V D S A Y N S M S T G R S S H	0.091					18
E L V A D D G S S P N D E D F	-6					17
D D E E V E E V E E D S Y S E	-10					17
G T A V H S S G V S L S K H D	0.182					16.83
D S S N E E S R Y P P G R N P	-1					16.67
T Y M R K D D L A F D T E T D	-3					16.67
L S D S G H N M R A M M P R A	1.091					15.92
P T R R N S S G E S E P T N W	0					15.5
S H I M E V D P P F Y Q K E T	-1.909					15.5
K F S S D S S E D K S Q Q S P	-1						15.33
D V M R K E K L F E I K V H G	1.091						15.08
S G E S E P T N W F N Q S N R	-1						15
R N S S G E S E P T N W F N Q	-1						14.75
I A K E V M E P S G L G G V L	-1						14.75
D P P F Y Q K E T D S S N E E	-4						14.17
S S S S S R S R P V D S A Y N	1						14
L P H H I V M T D K E K K K L	2.182						13.83
D T P D G L L P H H I V M T D	-2.818						13.67
T G S G D G S G S G G R T G N	0						13.67
E V E E D S Y S E G Q I S R R	-3						13.67
D S S W D D G D D L A S D D E	-8						13.5
N M A P P R P P P E G L R E A	0						13.33
N M D Y I R H L G L V S P E F	-0.909						13.17
W D D G D D L A S D D E E V E	-9						13.17
V H S S G V S L S K H D S S S	0.182						13
L N P A P L P P P A I F Y P P	0						13
K S S P T R R N S S G E S E P	1						12.67
H F S D N N T Y M R K D D L A	-0.909						12.67
P L P R R A S P D K S I T L E	1						12.5
T G N N T S P P G A I A P D Q	-1						12.33
P D A E G W V Y L N L L C N L	-2						12.17
D P G N P P E L V A D D G S S	-4						12.08
H T G S S V A T A G G A E S G	-0.909						12
N P P E L V A D D G S S P N D	-4						11.92
M A D S G D K S Q G M R P P P	0						11.83
D M L H T G S S V A T A G G A	-0.909						11.83
T S S S A L G V T E S Q P Q L	-1						11.75
S D S S E D K S Q Q S P M T E	-3						11.75
F Y Q K E T D S S N E E S R Y	-2						11.67
R P V A A H S S A A D D Y R S	0.091						11.67
K T Q Q A S S E I G R F G P S	1						11.67
S A L G V T E S Q P Q L K S S	0						11.5
M E V D P P F Y Q K E T D S S	-3						11.5
L D F D P G N P P E L V A D D	-5						11.5
K E V D M L H T G S S V A T A	-0.909						11.5
A A F H D E S H I M E V D P P	-3.818						11.42
K E T D S S N E E S R Y P P G	-2						11.33
R W R G G T D G T K F S S D S	1						11.33
N P A A A F H D E S H I M E V	-2.818						11.25
P G F R P V A A H S S A A D D	-0.909						11.17
D G L L P H H I V M T D K E K	-0.818						11.17
E G T N M A P P R P P P E G L	-1						11.17
A E V L D F D P G N P P E L V	-4						11.17
D T S S R V T S S S A L G V T	0						11
V E N Y L R D T P D G L L P H	-1.909						11
P P R P P P E G L R E A C I Q	0						11
S G D K S Q G M R P P P F D S	0						10.83
E G L R E A C I Q L Q D G D N	-3						10.83
D V A P D A E G W V Y L N L L	-3						10.83
S S I E T S L E E S M S Q G S	-3						10.83
E T S L E E S M S Q G S E D A	-5						10.83
C T D L S G D P G D M S P T A	-3						10.83
L S G D P G D M S P T A Q M T	-2						10.83
H D E S H I M E V D P P F Y Q	-3.818						10.75
Q S M P S M D A P L A P E G T	-2						10.67
D Q T E L G G T G T G S G D G	-3						10.67
S R V T S S S A L G V T E S Q	0						10.5
S E P T N W F N Q S N R N P A	0						10.5
P S E N M D Y I R H L G L V S	-0.909						10.5
R N S S S I E T S L E E S M S	-2						10.5
V D E S N M G N S K W D F S G	-2						10.5
A P L P P P A I F Y P P F S T	0						10.5
P P P A I F Y P P F S T D S S	-1						10.5
L E E S M S Q G S E D A V D E	-6						10.33
Q G S E D A V D E S N M G N S	-4						10.33
A I A P D Q R P T R P R D L D	0						10.17
G G T D G T K F S S D S S E D	-3						10.17
F V H R N S S S I E T S L E E	-1.909						10.17
D M S P T A Q M T A G R E V E	-2						10.17
G T G T G S G D G S G S G G R	0						10.08
P T A Q M T A G R E V E G S G	-1						10.08
T Q K V E N Y L R D T P D G L	-1						10
N T S P P G A I A P D Q R P T	0						10
S Y Q D V A P D A E G W V Y L	-3						10
A P F C T D L S G D P G D M S	-3						10
D P G D M S P T A Q M T A G R	-1						10
D N N T Y M R K D D L A F D T	-2						10
S S R S R P V D S A Y N S M S	1						9.92
Y R S V I D D L T V E N K R L	0						9.83
P P P E G L R E A C I Q L Q D	-2						9.83
S E D K S Q Q S P M T E D T E	-4						9.83
P S M D A P L A P E G T N M A	-2						9.75
A R V A E V L D F D P G N P P	-2						9.75
L R D F A A S L G D S S E S T	-2						9.67
E G W V Y L N L L C N L A Q L	-1						9.67
V Y L N L L C N L A Q L H M V	0.091						9.67
E D A V D E S N M G N S K W D	-4						9.67
E A V D G D D S P L A A V T G	-4						9.67
L A A V T G K E V D M L H T G	-0.909						9.67
A A H S S A A D D Y R S V I D	-1.909						9.58
L A P E G T N M A P P R P P P	0						9.5
E V E E V E E D S Y S E G Q I	-7						9.5
D L A F D T E T D V R M D S D	-5						9.5
G G A E S G Y S S S M E D V S	-3						9.42
S S A A D D Y R S V I D D L T	-3						9.33
F A A S L G D S S E S T S Q R	-1						9.33
S V G T Q K V E N Y L R D T P	0						9.33
D G T K F S S D S S E D K S Q	-2						9.33
V T G K E V D M L H T G S S V	-0.909						9.33
E S G Y S S S M E D V S S S	-3						9.25
A D D Y R S V I D D L T V E N	-4						9.17
D A P L A P E G T N M A P P R	-1						9.17
P D Q R P T R P R D L D P D R	0						9.17
A T A G G A E S G Y S S S M E	-2						9.17
K P M F V H R N S S S I E T S	1.091						9
D G A I V Y Y T G A P F C T D	-2						9
E V M E P S G L G G V L P D D	-4						9
L Q R Q L S R S T T S E D T A	0						9
T S E D T A E F I A E R L A A	-3						9
D G D D S P L A A V T G K E V	-3						9
P I R P L S D D R A R V A E V	0						8.83
R L T V A P L Q V E Y V S G Q	0						8.83
P R A E A V D G D D S P L A A	-3						8.83
V I D D L T V E N K R L K E E	-2						8.75
R E L E A T L R D F A A S L G	-1						8.75
D D R A R V A E V L D F D P G	-3						8.75
Q R N Q S M P S M D A P L A P	0						8.67
S R T S Y Q D V A P D A E G W	-2						8.67
R S T T S E D T A E F I A E R	-2						8.67
V R M D S D D N R L S D S G H	-1.909						8.67
D N R L S D S G H N M R A M M	0.091						8.67
G L G G V L P D D H F V M L V	-1.909						8.58
D L D P D R V Q I P S E N M D	-4						8.5
L Q G S R T S Y Q D V A P D A	-1						8.5
N L L C N L A Q L H M V N V T	0.091						8.5
F D T E T D V R M D S D D N R	-4						8.5
N R S S K D N G S A S N S G G	1						8.33
S K D N G S A S N S G G D Q T	-1						8.33
P D R V Q I P S E N M D Y I R	-1						8.33
V Q I P S E N M D Y I R H L G	-0.909						8.33
A D D G S S P N D E D F V F P	-5						8.33
E A T L R D F A A S L G D S S	-2						8.25
A S N S G G D Q T E L G G T G	-2						8.25
E L G G T G T G S G D G S G S	-2						8.25
C N L A Q L H M V N V T P S F	0.091						8.17
K S Q Q S P M T E D T E D G S	-3						8.17
P N D E D F V F P W C E D P A	-5						8.17
E P S G L G G V L P D D H F V	-2.909						8.17
R K D D L A F D T E T D V R M	-2						8.17
D S P L A A V T G K E V D M L	-2						8.17
Q S P M T E D T E D G S D K N	-4						8
S M S Q G S E D A V D E S N M	-4						8
E V E G S G S G D E V E H V L	-4.909						8
I Q P I A K E V M E P S G L G	-1						8
E T D V R M D S D D N R L S D	-4						8
D S D D N R L S D S G H N M R	-1.909						8
S S V A T A G G A E S G Y S S	-1						8
Q M T A G R E V E G S G S G D	-2						7.92
S N M G N S K W D F S G S G T	0						7.83
Q L S R S T T S E D T A E F I	-2						7.83
N M R A M M P R A E A V D G D	-1						7.67
A M M P R A E A V D G D D S P	-3						7.67
S G G D Q T E L G G T G T G S	-2						7.5
A V S E K S T K F Q L S A D G	0						7.5
P L S D D R A R V A E V L D F	-2						7.5
G S S P N D E D F V F P W C E	-4						7.5
E D F V F P W C E D P A K V R	-2						7.5
A G R E V E G S G S G D E V E	-4						7.33
N G S A S N S G G D Q T E L G	-2						7.25
S N R N P A A A F H D E S H I	-0.818						7
G S G S G D E V E H V L Q R T	-1.909						7

## Sheet: Fig. 3a
FRQ Residue	binding_intensity	localNCPR
1	12	0
4	11.335	0
7	32.89	0
10	45.667500000000004	0.1
13	53.4	0
16	67.934	0.1
19	82.534	0
22	69.668	0.3
25	69.86800000000001	0.1
28	67.46799999999999	0.2
31	68.534	-0.1
34	67	0
37	81.93199999999999	0.1
40	81.066	0
43	68.8	0.2
46	52.734	0.1
49	39.934	0.1
52	25.068	0
55	22.668	-0.1
58	37.602	-0.1
61	52.734	0
64	53.26800000000001	0.2
67	54.468	0.3
70	44.134	0.1
73	33.75	0
76	14.9175	-0.2
79	35.625	-0.2
82	37.875	0.1
85	35.375	0.1
88	30.3	0.1
91	30.166000000000004	-0.1
94	12.565999999999999	-0.2
97	8.9575	-0.3
100	10.0825	-0.3
103	11	-0.2
106	11.585	-0.1
109	11.71	-0.1
112	13.368	-0.3
115	24.268	-0.2
118	40.268	-0.1
121	47.4	0.1
124	61.866	0.1
127	74	0.1
130	75.334	0
133	72.8	0
136	65.334	0.1
139	50.734	0.1
142	36.50000000000001	0.1
145	23.5	-0.2
148	9.034	-0.1
151	8.968	-0.2
154	8.702000000000002	-0.2
157	15.536000000000001	-0.3
160	24.002000000000002	-0.1
163	38.868	0
166	43.134	0.3
169	61.734	0.2
172	71.73400000000001	0.2
175	78.6	0.1
178	64.934	0
181	68.534	0.1
184	54.4	0.2
187	51.8	0
190	49.8	0.1
193	62.266	0.5
196	69.866	0.4
199	65.4	0.3
202	50.766	0
205	37.634	-0.1
208	24.3	0
211	17.7	-0.2
214	25.634000000000004	-0.2
217	35.268	-0.1
220	45.934000000000005	0.2
223	58.668000000000006	0.4
226	62.734	0.4
229	57.465999999999994	0.1
232	48.431999999999995	0
235	51.032	0
238	54.366	0
241	48.434000000000005	0
244	47.634	0.1
247	47.434000000000005	0.1
250	39.1	0.1
253	26.565999999999995	0.1
256	27.766	-0.1
259	35.766	0.1
262	48.2	0.1
265	51.734	0.1
268	59.8	0.1
271	62.73199999999999	0
274	65.4	0.1
277	63.266	0.1
280	62.4	0.3
283	64.86800000000001	0.2
286	53.73600000000001	0.3
289	41.602	0.1
292	31.935999999999996	0.1
295	39.668	0
298	26.268	-0.1
301	26.334000000000003	-0.1
304	28.068	-0.1
307	34.8	-0.1
310	29.668	0
313	41.86800000000001	0.2
316	54.602	0.3
319	65.802	0.4
322	71.002	0.1
325	75.268	0.2
328	70.134	0
331	70.334	0.2
334	70.134	0.3
337	69.58500000000001	0.2
340	52.335	0.1
343	42.46	-0.1
346	26.21	-0.1
349	9.875	-0.2
352	10.166	-0.1
355	9.7075	0
358	10.0825	0.1
361	10.2475	0
364	11.165	0
367	17	-0.1
370	28.334000000000003	-0.1
373	40.068000000000005	-0.2
376	50.467999999999996	0
379	58.402	0.1
382	64.33500000000001	0.3
385	61.223333333333336	0.2
388	40.333333333333336	0
391	22.39	-0.1
394	7.666666666666667	-0.1
397	8.5	-0.2
400	8.4	-0.2
403	8.934000000000001	-0.1
406	10.1	-0.1
409	12.065999999999999	-0.1
412	19.066	0
415	31.131999999999998	0.1
418	32.198	0.1
421	31.266	0.1
424	40.93399999999999	0
427	33.868	-0.1
430	22.268	0
433	31.668	0.2
436	36.334	0.1
439	24.934	0
442	24.334	-0.1
445	23.668	-0.2
448	13.668000000000001	-0.1
451	10.802000000000001	-0.1
454	21.734	-0.1
457	37.334	0
460	52.534000000000006	0
463	61.6	-0.1
466	59.4	0
469	48.534	0.1
472	32.93399999999999	0
475	18.468	-0.2
478	10.002	-0.3
481	10.868	-0.2
484	11.002	-0.1
487	11.068000000000001	0
490	10.668000000000001	0
493	20.068	0
496	32.868	0
499	42.034000000000006	0
502	54.634	0.1
505	67.23400000000001	0.1
508	56.168000000000006	0.1
511	53.902	0.1
514	53.136	0.1
517	52.536	0
520	51.867999999999995	0.1
523	67.86800000000001	0.3
526	57.668000000000006	0.4
529	49.333999999999996	0.1
532	37.467999999999996	0.1
535	26.668	-0.1
538	11.434000000000001	-0.2
541	10.634	-0.2
544	10.1	-0.1
547	9.9	-0.1
550	12.034	-0.3
553	22.668	-0.4
556	34.2	-0.4
559	45.334	0
562	56.266	0.5
565	66	0.6
568	55.4	0.5
571	57.733999999999995	0.1
574	51.733999999999995	0
577	52.86800000000001	0
580	50.468	0.2
583	65.468	0
586	64.40200000000002	0
589	77.268	0
592	65.33399999999999	0.1
595	54.8	0.2
598	39.666000000000004	0.1
601	27.198	0
604	10.532	-0.3
607	10.532	-0.3
610	10.065999999999999	-0.2
613	9.8	-0.3
616	9.668000000000001	-0.4
619	8.568000000000001	-0.4
622	8.236	-0.2
625	8.6275	-0.1
628	20.6275	0
631	27.8775	0
634	38.17	-0.1
637	52.42	0.3
640	54.470000000000006	0.5
643	49.202	0.4
646	43.20199999999999	0.2
649	39.402	-0.1
652	31.868000000000002	0
655	20.934	-0.1
658	16.802	-0.1
661	16.868000000000002	-0.2
664	12.934000000000001	-0.3
667	9.6	-0.2
670	9.734	-0.1
673	9.3	0.1
676	8.565999999999999	-0.1
679	7.632	-0.1
682	7.1659999999999995	-0.2
685	12.831999999999999	-0.4
688	24.532	-0.3
691	38.6	-0.2
694	51.26800000000001	0
697	60.26800000000001	0.1
700	68.534	0.1
703	56.86800000000001	0.1
706	42.8	0
709	30.365999999999996	0.1
712	22.066	-0.1
715	8.466	0
718	9.398	-0.3
721	10.666	-0.2
724	11.666	-0.2
727	12.366	-0.3
730	11.9	-0.3
733	10.968	-0.3
736	9.968	-0.4
739	8.668000000000001	-0.3
742	10.534	-0.4
745	21.034	-0.2
748	24.434	0
751	31.9	0
754	32.3	0.3
757	29.334000000000003	0.1
760	18.634	-0.1
763	15.234	-0.1
766	7.734	-0.1
769	25.4	-0.2
772	41.965999999999994	-0.2
775	49.1	-0.2
778	66.7	0
781	79.134	0.2
784	76.86800000000001	0.3
787	75.66799999999999	0.4
790	68.73400000000001	0.2
793	50.866	0.2
796	38.532	0.1
799	23.066	-0.1
802	21.934	-0.3
805	35.134	-0.3
808	48.268	-0.1
811	59.134	0.1
814	73.2	0.2
817	73.866	0.1
820	77.2	0.1
823	67.534	0.2
826	57.00200000000001	0.2
829	55.468	0.1
832	57.202	-0.1
835	57.802	-0.1
838	73.20200000000001	0.1
841	85.00200000000001	0.2
844	73.536	0.2
847	57.001999999999995	0.1
850	39.868	0
853	22.868000000000002	0
856	14.734	0
859	16.868000000000002	-0.1
862	17.202	-0.3
865	17.868000000000002	-0.5
868	21.068	-0.4
871	22.068	-0.6
874	19.668	-0.6
877	19.268	-0.7
880	19.936	-0.7
883	23.668	-0.6
886	34.468	-0.4
889	50.86800000000001	0.1
892	66	0.1
895	71.066	0.2
898	63.8	0
901	48.6	-0.1
904	33.866	0
907	18.6	0
910	12.2	-0.1
913	10.934000000000001	-0.5
916	10.268	-0.2
919	7.868	-0.3
922	7.934	-0.2
925	8.134	-0.3
928	10.866	-0.2
931	19.266	0.1
934	19.2	0
937	19.068	0.2
940	18.802	0.1
943	16.470000000000002	-0.2
946	8.336	-0.4
949	8.536	-0.3
952	9.202	-0.2
955	9.468	0
958	9.734	-0.1
961	10.6	-0.1
964	11.565999999999999	-0.1
967	10.831999999999999	0
970	11.032	0
973	10.498	-0.1
976	9.532	-0.1
979	8.54	-0.2
982	8.943333333333333	-0.2
985	8.415	0
988	8.5	0

## Sheet: Fig. 3b
	sequence	posIWD
FRQ	MADSGDKSQGMRPPPFDSRGHPLPRRASPDKSITLENHRLARDTSSRVTSSSALGVTESQPQLKSSPTRRNSSGESEPTNWFNQSNRNPAAAFHDESHIMEVDPPFYQKETDSSNEESRYPPGRNPVHPPGGVQLPGFRPVAAHSSAADDYRSVIDDLTVENKRLKEELKRYKQFGSDVMRKEKLFEIKVHGLPRRKKRELEATLRDFAASLGDSSESTSQRRKTGRHGTAVHSSGVSLSKHDSSSSSRSRPVDSAYNSMSTGRSSHAPHSSGPSLGRPSLTRAKSVGTQKVENYLRDTPDGLLPHHIVMTDKEKKKLVVRRLEQLFTGKISGRNMQRNQSMPSMDAPLAPEGTNMAPPRPPPEGLREACIQLQDGDNPRKNRSSKDNGSASNSGGDQT…	2.22805
shuffle1	LSAPTGTFSNLGMISLSSRRDEMDPEALIQSSSDSKEALPMSDGSPRSPTNDTLSEPHVKEKPLLFMASFVLPSTSSRVLEGTSMIVTSPSRIGDLFPQSNMPFPVKLSFGDDTMDPSAPRLPPSGSTVLQDYQRDDLSHKLSRNVYSMFEKRGPDDPLVDMDGSHEPLQRQRPTVKRYSDISVTGESPARHYHKSSTANDKMWRSVDVTEDAPTNASDGGYREGDKEPLIVPVAVKSDLPKDGSRQVASQDDASGELSSAKSEDDNELLSRSRVNSQNAEVGPAPIPPRKNSTTDAGLAESYENPACSIVAERPGSRSEESNMMSKNNLDGKDLTSAAQHMAACRHEEGSGSQQFTLSEVHDVPRPTGESRPRQPDQLFPGSSHMVKARRPDNLAVLS…	1.94212
shuffle2	TPASNEFDDTDVCVSDSEFWFVGNSLLARDVHREEDQAGLKLALGGINRDFDTEPESRNWKSGRKKVLQSLRAEGIQGSSKGDMGSAITQSRGNSNARARKGVIGHSDGTVLSSSDVLLRYESGKRKSGAFKQMQGPKRADSDMQNVYQSSQSSEQDTPPSTVKFSRGVRPDPTVVRDFERSAKSHMDMLDTSMAPDGDEEPGMRKHDLARSGVKGPTAPNENIPGHSGSRGGVFNRVRSVVIQGESLIVTRSSPPEDVYVQLRNHFEKSPTSDFADSSDTDIETKPVSLEILGPDKDESDGGAAMDGNAQGEGRRSGSSMMVVDSSGREFDESDPDAGNLEAGPGGQEGSDEEYNKSGARTSRVFENTLWRLFHHTERTCESVTSLGTGTRAGRAVGS…	1.97535
shuffle3	PEDRSELNSRIDPRSVRAVEPTGVEDSARMSIIRWADITEGVRTDESFLPVGKHQQTGNLNPHKGLASRCPSSIEVSDNPSAPDVNNVVRSQTFRKVRPGNNTPPAHTEFKCVATKKTALDDVQSNPLVPRRKPDARTRDPEQSNLYLSTYRPTPPSGDSLERGATDTHVDPDVMEDGPATFSSPGPPSKPRERAPGPENQDSGPAESDGRIESASNQKKGPVKEMADNRLSAVEVKAFGRVRVTGSSSERLESGPFWVYFTYDSSANSKGFVDKSMNPSEFSPVSIPGTVGVGNDPSSTDMRLRGRDPSLRAIPQRLPTDVPESRMMALTRSLFSLARPVSSQGDDGGKSRSMHGSSTRPSSLLHSSQRFDLQGNTLHAVVNSNPSNRSARPGPSAKG…	1.83575
shuffle4	PVPDTVSQESESRSLFVGTNYLRAGKPGSGGGESTRSPSSDVRMHATDQTLGKKKSMRFIRTEAALLSKPREECSDKPEQSIGGDLRTLRGTTPSKEPVTMFRSPSNLLKYTATSDEVYGIAGASNHGPLRSLSGDEASDNMADRDMNLVRGGEFLEQERLASSSGPTRVFVRPHSLVKPPSLSQMVAVPRSEAKRSTPQLDTTGYGSTLRKMVRASVDNLSGPQKDVKSPRPPMSETDDRLLVAPADKSSNEPDGSGGTARRVVQETTAIKSSSHHASLYILTESFASEQPAESGQGAEPDQPPDTQSMPYKSDVDCDLSKTEISLQTFSFRPHTKHESHYGDMWNIANVGDAATLSTSERYDHSETRRKQKVDMPGDGDAGLRGSETEFRQDGFDVP…	1.98153
shuffle5	DLQPARPFDEAYVRSEMSLGESKPGTAQHSESDKGEISISARSPLKVKMRAWHPPDVVDFGDDESSDFSSRLLGSNPMYLSSLDSTLGEPMTQTRTNNTPDKVEEMDSYSGSSRRVRGPRSRDQIPEDAPESTPLGLGNETTMGGSQSSRRMVNSDNPTRPEDDSPLNLVGMQNPVLYRPDREAQSARSTVGQNEDLVTRSTQMSLDTPADTTSPDDQEDSGGGSCSAGTIISPGRKLPTVSDAVNSIQDEVTADRANIPDEEDGHRQKLRPAGQREAPATSSRVARDGVEDQSSRDEYQDHLRSSGGATSDLSCMDSGPADIDSAQAARQEKSEVRIIQPSEKAGIDKNKASSTSNPPMGFRISGASTDFLPPSGNERGRGKYNVSQTRVDQQQHWPS…	1.90882
shuffle6	DLGSEGMLPDFARREGVPVNTEMLDSLPDNNRYNAMYRSSTPQHPKAKPLSNRTGILGSLPTDEEKEEFWGDSDDPGDRQGLLSKAVQVGAMRDGTQVNHRPMFDSAEPDISPTSSDLDEAEHSDKTYSNASSAGSPEDMSPTLESRFSNREAARGMIDGLSPLQWFLPYVPYKGVEKRRQNSDRLPHALKDRADAFRQIRQETPQVFRRWRHPRGVVRGMKMATKPTSSGMPVMSGSESSLLSSVSYAGIMASETGSSTLRRFGVAGYNSSSPDPGRPSPSDRERISTGWQDDAESEANIDLGTLTWLRIVREVDSHEESTKQGRRGDPGTGRGKSISESLMPASDSHKEGLAEREEDVNDDSTSLDNLRKDSGTKGDDRNSASPVKPRDEDPEVGAR…	1.93146
shuffle7	ALPFEVPVGRFSRPLPSQKMRRHTLPTHIPKECGPENFSLQERSTAPEDTIVIRYEEAYDSCVESIAGRKGLIMLTQRSAADKSADIDARSEHRNRYELYMQSPPTDSAVNVMRVRADFGVHNMAVDEGDNPYNQIELRKPTPHDAATSNTDPHDRDRHPSSNGERAVIYRSGHNITYVSPKLPMPSETLSSKMVFSLRFHKNLTDNLGSGSRNTRLDSSMQDHGDLSGRPVVTGLSLTLCDSGMSSSMATGESAIKDRQMSTIDPPSEGFRVTDMAVYFEQSDAEKITLRSSVQWPSTGVEDTGDQPVPLPLSRADNSGGWVSPQDGEDLASLPSAKRTILPEQSLRDYSAPTGPFQELQAAAESLGSYQPSSAHFFDQLEKGTPSDKTLRQPTDLDL…	1.99116
shuffle8	EAPEPPKDLPMYAFDRSDDESSIFMEDTPHSDTPGGRSRNPVPNATTSRLVSLGPHSNDVYGAEGQRLKREPPNRFVPDAESRDGELVDSSEDLGQSSRYVAVLSDNAGLHKDPLAEDTGVGASTAQPSDDLDNAPRASGTSNGFYKAVEAYTVSNDWHQWPISFHFSRRSNRHDLDSERSGVSSRLKLDRPSIQSDRLRVGSSMKPGDNRKARQDDFGKSNFSNSGLEGEQTQRNREYLRAERDRAMDSDSGSDARVSLDPEGSEVEYPLGISGMGTELTKPEYSTMLQNFVRQAMSGGSKRNKEPVTRTRAHSRSDPPQDGEVKAANGQESDATLTSSTPPPFITEKSKSRVDNESRFTEVDTNFLLAGAKVGIGDVIGERMSRLLEEFRTENGNSV…	1.89309
shuffle9	RSHQPVDGENDEDDNRTEEVSGGDSTSESSFQVDVLVLTKRKVHQARHSSTMGLVGIVPQSKSTMFPGNDQPPSISTSVGPSMRTMHPRPGVHSARREPQPYVGSTGSHYDVSNDSSNTSSGQTVKNHEVEARTRSFEEAPSMRSAFFALQAETDFSPTRNNPMQDMDNPLAPKRRPLSELRPLDRSTHKPRGFKRFYRVKFVSFSTGKTVSKETGRGRKDFGERTGDSAAENIGPQPADLPLLKPRNPQGANDPALSKIPYSDDGPAPGDDLNLRLDPSSGASNSGEFAARVAASNTIEEGSSGGGPPKPCSSFMGRAPPSTQFEIGVGDSSQVSADSGHKEPRPKTHLLPSEYSRHIAVSCSPMTGEPGTEKGYKPPDGGDNKAGIMSGAYVHSQKR…	1.95484
shuffle10	GTNYALRVIRVKEEDPRVSSTNIWPDSQVSPQESKRTRREGSAYYRSTDMEQVEETSSKSNEIDAGFGSLTRNPAPDRLSPDPDNTSPSGHNVRDDKINPRAVPFEGRTRYGARVRRRAEDQATRGYPNESDFLDVPHDEPEAQSKQESKSPELPSGVSSCQNGQRNPGTSPERPFMLDRENDGQKCDIIQPRDEGLITLPGKASRDELGDGKPQLIVLSSDPADDATMSMTHVEHKMSPVDGEPESKRQDTLQRSVGSSKAFINQEHGDHISGRRTSDLLTGLSKLPSAPNAPKKNMEARKGVAGEKVELLTNTRLANRLHERLSQLDPSEPASGRENQRKDLTTKRVTRMHDMSNKWPDAGSQLTGDRQMTQSVRCAEGRDSSLDKKLVFSRSPGFT…	2.02319
shuffle11	SADRLGTDDAEPMGPSKIKQLRDGQMPRTQPTGTPRLGVTSLRGPGKSPTRAQGDGEVHSALRGPFDQLWTDPGEAYPDLPGKQGGHEETGDDATLIDRTEDPLAHMRERLQFRSLFRDGVSEFQADEQTVYAPSNGRKSEDRTSPGAHPTTLGDGKNPNQRVTSRKDTLNLFSEFNHRVESAALPRASEDDGTHEENGSDSRRDKLSTSKSPSIENDKAQDRLSTLMPPMRSYAKPGPEGIVGSQFSLGAGVSGGVDSVYDIIPDLESSRHASTNNGKVSAAAESGAKQERESAVNGNNGPYDSNSFTQDGPNSYVFWVRNDEPDRTSNQSSPEFPYGMGNFPGMLYRRCGSRTLTDESSVAQVLWDDAVQSTSDCIPRNASVTPGASLDLTHLSEMT…	1.9633
shuffle12	VKPWDKPGFLSETDRRLTLVAVPDQSSLESMKPNARRRDEGASETTPKDSVLPQSSGNSHMRTDDPTVMRDGTDVVQSKREYNGVIELGSHSDDGITSVAGQEIGETAKGPRTSPGMRADPMYGSIGVRVAVKSYVDASSDEFYARGEGGVGAVGTSVEVGLSSSPRSGHVGALSRKVNRTLPDDGEQTPLLNSADRPDLSIRSDRDPREVSSLNLAREMRQWADNRVHTRPTESSEMKMDLFRTVGDQADGPSLPRVGPNVHEGSFRGSARQYVPESQFKMAYTLRCLNKEINGENNKLLMDSDTEDFKARMASDPNSFRIKFLAGLMNVSSLRQSEEMPLPLNHPPTYLEHRTPPGELGTQDRVGDVRVEPRGAQRVPQRTQIYSDLQSNQTSARTK…	1.82652
shuffle13	SRDRPRTASQGDVISGEEDDSGVDIPESFLEPLDTEKSIWSDEGSGIKSQGGLGNSSSQTEGTSAGERELSQARTISMSLPTREGSGDRELVNKKRVSRQRAPLLLQPLTNRGVHMMLPDPRVKSSQRKGEGEPRVPWATVNSDIRASTANKRESDGDMFAEVENDPVAGLMSNQSQTTDAGVNPVHCSVKHEDDDPPYGPPSGVSKRRTNSKLIADDAADTPRRMVVTSTHFPVHAPSMHDDRMFPRPLSFDGLHFYTQQFSPVNSQNARPGSFRRQLPQKKRLYIPTANNDIATKSSFRLRVAEPRVRLKRGAAPNTEQSYHGDTDERNVGSGSYVIGHLSSAPPQRLFRGSSRDPHRDILTGDRTSESQSRSLRHPLNSRHQLSSQTHQEEVITSP…	2.02359
shuffle14	NDDSSKVGPRVKEEDSRQSYFLNYPKEVRRVFFGRKDKASKLRLYVQTISVVTESTIDYMRDQTPPLDNSYKLVSLTSDKGKGVTDQSNSSTYSLVPSEHREGLPPKEDQWSSGKVNKSDQQVSKACRRDTNLSRDEGTKADTHMNNDCLQVLGDPGQDPSGIRSPNRLYIPDHKFPRRVQSVSDKDNVSFGSARLTIPPANGPSNLSESPLIMEETPDDPFEFHSRLIKDSTTWPADGMPNVDGVERQVPESELNNTGSDLFSRSGNGDYPGHESPDTRTLWEQTTPGRVPPDHGAAGGEHVDMTEVSSSDTRERVWEEVREAQGENGSMSPMPEPFPSSGAPRFSLLVRTKTLQPALGAHPKFVDDERTPQSTGSRLYNGPMRNLDFSDSMNKPSSS…	1.80912
shuffle15	ITKEVGTTDITSQDRTLMDSRARGGEPLSGTKSEDDFTLRLQFRYNAFGGQRSVDSPGSPPPVTKTTLVWDKDSGRLDKKISSPRQNYHNETPFNNSLGSGPRTAEEDGYVAGFLAAFALDLSVSRSSLSGDQPSDRNQRNHGPTHSQMMDEGGQKGFISVDGQRASSFSQGFRNGDASAAGTSSATGAVALMDTNASVEAHVASRIKRTLILLNSMSPGFSSLVFEEGDPADEDLRTELRDGQSVVACYSPRAELLHFNDTGAKRQQAADHKVSLSEADVRNASGQMNRGSDEYNAAIFPDHDKPSVGKTVHSEDTRRVLRDEEAISGELHGSPPPGRSHTGYRPRKHQPSRSLEPPAEHGSTRPVSEREFSYYSSSELPPSYNALRWLSSTSLPENI…	1.78832
shuffle16	QYSDPPPGGKGTSVMCLPKVMINSLASGSGDGSGSLRTTGEPVSRVDRVEEPSDGGPEDTMRRSPRPQERASLTRTRTYTDRVPAYRDDEDMDVRSHKSESHYRFPQRLMGVRGHMDGVLKELIDLNLNVQVPYMGDLENMVGVTSQSLGSFTEARRSGSVTDSTKMSTLVNFSLNFAFNMRMGVKPRDSAEHVDSKGGRHTYSAPDELTHKTVARGSGLKGSEFSSDGFTIFFSEYDQLSLSPSDGDPDRSERALKSSLLSGKPVTNEATSAAPEVNRREQFQPTLQNRLDCGERGPRHPKADKVYSRQVTANRSSPVVPRHSSGRLGSHGFQSDVRETFKDMEEQSYRSGALAGDKPPSAVTGRYFSTLSDLAIRDFTIVKPLQLNHGRNPFSLAHG…	1.85858
shuffle17	RETRTSPRRASNMGKSPNHNPSVLNPSRPDEFIRGVSSQTNGSDPSYEFRDAKQGRSDNLPTVPQEGLFPIHTRDTSMANDYESQSEAGREKQREKGPLAMFSDEDSRRVRTALAREGNDNGFRDVTARKLHSTRSSTREHPDLTEGDSRPSDASPNPDVEAGELASRVPGWLGFRFRKGREEDPILEMSPMKASESHPGDDSQALGDVMVHKTSQSELAVLSGAPSHEFPRVTLRSDRRYCESPAQTYSRYYISSTVGSSGSGPDNAFTAGTAYDQMAQRGIDMVKIESEISTRMSTEKDSLRVSSGVDVDLGVSPKSSEDFTSSDEQSLLSTGSNSAGHTSSSKNNSIVGCDTDRSPDMDVHSASRDESDPGPGLQQLIAFWGPSFPNYVPIGKRPL…	1.8895
shuffle18	DVPSEQSLHIAPFRDGPTKMRHPSEGYLLDPKERDRGEVSDIGAQRETGRGEADGNNSGMGMSRDVRQPLSSAGRGGYKAHRERVSTFYQDPLGYYMVQRAMSPPSLALQPGGSAAGEVLPGGIDSSDGKKRRNDLSETLKDMKEAVLIESSCDHRKQAPWSDAIDASSESVGQSPTANNPMGAVVFLQLPRTDGGTEERPPLGTVGYKEMSMRFTFRIRSDAGMLPANLHDAKMSGRDVPSYPHAALGVDAKRAGKWDNAMKNPNRAAAYDSTGEKRSLGFRGDTEAEDEYSLHQLSDVSNWSDESSARRTDPLLSPFKSTGTLSRPSVVLENLFPIRSKRSIERHDSRRDTVSAGVRHERSEVRSHLRSVGSSFWIASPSRLDGMVRDRPGSEMYDV…	1.94004
shuffle19	TQLVVTHESPEPDLGKSLATHRMSFGLSVGYRPCDESSTDDSLMLLGEGEVFRVVPATGILSTEDLGTASRRDEATHWDSGVAEFYIVRRDIRPLYGYVSSSNSRKSLRPLSKSDKNFASEPPYNKHGRPRVRKDRDREQLKLVRPSEPSDSHQHSAESGSDEKGLIEMSEHRRAEFPQINPYAFEGPAKSVDMYIPTETHMDDGRGTMVPDKRMREAIDSQSSSRTKQTDEQALDSDKLPRTSQGNRPKLSSRPNNRTSQNHPDKDLQAREEESLSSRRAQRTDWRDGARARSSNELRRMHYKGPDPQRPCNKSVSSNYLAQRNTPPRNPGRRHCDLDFTKNPKDNGEIYRTMGQDGAQERPDDAQHMQLASDLGTASVEVPSSTHFPGASAPIRSAT…	2.03591
shuffle20	SDQKNEIGPKETMSAGTELLMGDNRGTNALNRSPESDPASEAYRGNPSHDHQSNVLTADAGVAPSASEDYESTAPMTVFLADDSVMSHILRSGPSMRQQDEQVETEPTDFQKPGGLSAEQSAMPGVSQPHHRFPREQQSNDEDPANGTATMKVSSKGRNTVNLFPLDQHGRRISQGLVSTRDSGSQGFPFRRRYKTTSDVSHTLSSPPKVSRIAKKTSRKNNSMEAGLVEVSPSPRSLPRRRGEVVHTYSGKIPRQEGPRSQDKLSARATCNEAEKFRPGVRKPPASTEAQSELESVVGEKPLSSAHTKKMITAKHFLSRTTPGSVRVNATWSGGRSDVDGRDLMQSRDSFDDPNDRADDASAGFPATAAQEENRDFCDHVFEYIQDSPDTRAFTSLGL…	1.99843
shuffle21	GRSMERRRYISRTMPSVSDQGATFGVDSPGHHVRIREPRFTGSSRSMDLRAGGLSPDQDNTRADLYTTDLIGAGPPLNYNSASHRMSSSDIKRVSETLGGPTVLMHGRRDRSDSSPPRIYMTVQSDGDGSPSRNDFTDGKQRISLESVITVAGSEPEYSAEDMAMRLPADKSTLFTSGMAQHSFFGNNSSDFSDLDYRLRDHRAFKRDPEILVVDPSSGMCRGPPVNPTNAGGEEVGGPSPDYPFGYEYFFMDKADRSDKYPSAFGTQFTEKTETDSYRKPGGLVAKGESYSQHARKVQFSGREVSTSVWDSTTTPSLSGPSVLESGKPSLRPTVLEGEAISSFISFEQRRKSDNRIGMETILDTPTRRRTAKRSSGGMPPVHYDELEASSYHNRDNLV…	1.91891
shuffle22	LPRLVLAGEPSGEHPKDDPPELQLSPQPINRLPQRLKNVLRNMNTKGSASLMQNAAVRGDMFEPFFVPSSSDISRDASDTVRAGNGTTVIRGNTALLDFLAYIVRKKDPGLDEKRKRDSSSTSLDAKLAERMQSVYNVNAVRKDIGGRYGKEQGLASDFSNRRGIIPSHFRAESDDKDDETTNSSTSRTRLRPFLSSYPSEGPTLREQQDDSASGKFTFVYPYSRATSDVPSPVYPDESITRSEYVVPRVGGDAETISRRTASRNVPRAMFSTTSCTLMFGTWSTAVSEEVSMQRVMPPDANTSGVRMMRGCLGMLSREASEPNPGPTGHPVGPHDNGQMGGMDCRGVQQLETAEKAKHPSTASEPTSGEGDSSLGNMNDERNRDHRPRLEQQFQMKNS…	1.916
shuffle23	LIMKAHCFRLSESVGIVTNGDKVADAPSTQRPTNRSRESDAPTVVYSSSRQTDKASSRAYGKQDPFSGSRLVDDSAQGDLSMVNPKRSDQIKRNPVLRTRDLKHMPHTIEANRAESNAPPDRPRVSSTKCRDHIGAGSSQVTPNMGFHNRQPPADVVMERRPPLQGRDEPPKSELGSGFREVSTQQQQSADTTPTPRGVGAVDRPATWPNDRNPPRSRSEFKSDRTQRVATEGAKLTERSGPLESSSHKMMVESSALRLKTGDERFSSDFEGLGSEVPNSSVEGTEHSKEEKSLPSNEDYGSIRPPDDVPLREDAIGVSSPDGGSNRASSDSSSDLRASAPPIKPDKHRDAFSTKTNVRRPARASREKEPKPKSDTRSANRYPGQVRHGILRATRDCID…	1.91842
shuffle24	LPTQTPNLDTLYSSEREVPFESNQYAGEMSDDECRAVTLPSPLRALSRLDDRSEYDFQSARDHGMLPSMPEDTERIGRSSDVLDDEVQASGALRSFEDFNLSQPTPIPSTQQANNDSDRKPRSGGFHRRVSVHNRVSAETPMHSPLSSVMASDPNKAANTGSSDRGLVFSLWVHPPRRLAYDLSGPAGDRRDGAKPQSRIQQRMDGTRDRLPEGIDTRGDHVSVSGSTLKDNDLPETGGYQDLQLFCRINQIDDHMGKIGSRSTDHARSTSGDETESTIPESHTHAPISTSGRESRSSPGADPRFESGFEKLPKIETAMKRMMSPTQYVSPVDRMGSGRRPLVEAMFAKQSEAANQLDTKRSDDHRAITELSSCSDANSRSSPSRGTRTEIVGLDSSRK…	1.86948
shuffle25	NHESGSLDQSHDAVGLSDSPDGGTSAQHELWNPASKRVTLNVITQYGASRVVAQGSGTMGTKRTSSPDVLLTSFSQNAIRPKVEHANRKLGSSDGHAAFATASGLPKFLLKNSESDQQSVPFMPEPQRGELIPGYPKSGTDPRSKSFWSDDGLLPVNASMTRRISDLMSPSESGEDPKENGSMREFSDDHERNTANDIELRRDKRHNRPVTIEPTLQTLSNLEDMDVIVRQVDLMVMPHSLRPEPSSTFTERGSSSERGPSQTGQRQDGSALDAEAPASFKGALPARHFTPSSTVPENPPSNMPADGSTRLSESGWISSDSDIPCFREYDARVESNTLSSTPKVRQLRSEDRDRPDSDSYLDNVALDIPLRNQRLELRQVSRDDTGGEYRMSRHDDDSG…	2.01202
shuffle26	PMPQTRAVLTTQWSGIDPTYYAELMRGPFFYSSELASLMTSQSEAPEGSSQALATTDDMPGGEPVSSSSTLDREGDGSSGEFQPPSSDSKKEPGGKLFDLSVRSENRTEHHARRAFARLTSRHKAFASKNSSVAKLRSLPPDPSIRKDRPEPATELSTKYRPLQVTYTNEAKRYRIMNASRQGVASLEPNHSQATPECEVTDGPQEDNVRDKVEDGISSGTVGSLASETKRGEQRGDRDMNNNGSDGFSSASTDVDTEDDKSERGNSRDARNPRKVSSLAELCDSSTDGQDPMITSANRRGFQPSSIVGVPNSLTDWETSDTQELHPPHIGPPNAAHGSPAERHMRTLESADGTKSPLRSSEGDPPLEVLTNSSTLGAKAHSDPAPSFQSPGQGPDHMD…	2.13828
shuffle27	RFTSFAGYTSPVMRPLEKQFMGPNSPSSGQPDSREKDLSNDIGKSRDGLVGSASRYRGKIGVKKSDKSSDLFHISTMKPDVERLDLDMMDSGKTSDLVPYPSSRTTPGSVRNRSTSEAMHIGQSSGSPDGGPQRPVCIEGMLLRIANYKERSESRGTRGQDNGHLDFELSDSQTPSAEPPPSRSDGESQKMQQPDDAALKNPAISKDLIPIGSEHLDPQGPQKVSHDISLQTIGGDRAPVIGHGRSPTGDKSHGPDTPERTEESTMALTLGNRDPPSSRNDVNGETARDQLEMPVAGDDPNRTPAENPELPKSESPPQPSHAKAGLHRPRSDVREEDHNDLMVSENPGADREWGAKQYGRLGAVARMFRGKSGTEKSYSLPNAVTTPLKNGLHDSRKLF…	1.74258
shuffle28	DPTALGTEPGSPVSPRSSTGTPQTHRRYSMAKAPEGMRAPSRHSPQTSGTGVAERSRTVHGLATTTESSIPGESFSDAGFKKGRLERNFNSHRDKLSPDKSALANDAESVIYDSSTSDYDLGSAFSTESVWDPSHRNNLVVPLSKNFMRITRDENTSDREENSQVPRGVEGSLYRFQLPQGTGLEKSRSEMSCDDPDDVRVTEKSDAPKLNQMQRMTNQMRDSESLGDPGELDDMPHQFVASDEINQPAQTAVTVDQTKDRWEQDHIMTLMVNPMRTSDPLGLEGDLADLSVRLRRQQHMDDELTIDDLYVPEYRRQNGDGGLTPSSTGTGSLKKLRSKIILVTLSPEGDNTGSMADDHPRPSRCAFGQTHTLDMSTSLEAKVDHPPWATSGKQRAFGI…	1.9298
shuffle29	SARDNMTNGSSPHTSGANDWEVPVGKSSGVPFSGSDHQDTTRAAVVKREHWHPIVLRDNDVPEPQRVLAGLMEDQLGGSRARHEQESSRRPELVALQNPGAHSSTGSTVKAHSSLSAESRRAVSPHMRGRATRGRIQLESDRSGPSLDGDRSSTFGQARPVMDPGHSGGLGRGLMPYKSLDEVPDVSGEDSCFRCRVHDMYKRSTLKALNKSEDSGFGYGDTSNTSQFLPEPFGKLDAGGLGGDESSVREHKSRKAASIKIGLGSEPNGEVKKKDPPDNSRSVPADMGSKLFLRAIDTMLKSLGMESAGSPQYPADRQPHPPLPTLTSRETEKELFLVVSQWTLTFTDSNDHRYDSHQRPVDDQESSVNYNTPSDFSRKEDMPQPSYKIPDGKSSLFAA…	1.91993
shuffle30	KPMRDVELMDRGWDQYTSSEWPDGPSGQSKLHQTERRKRNSFESDPGTSQSRSSRLHMPTEPHGSVGPDVHSYSMANIGSVGSDRTQDHRFLDRSSHAKKPKDPWHPKNGVRTSDRDTTPSPSRRPLRVSGRDQDAGMLTQGRTDAWSSDGTDNKSWGFPRSARDPQTMEHQVPSQDGYEENITADERRRRITVGPTSTSSTSEERRASGFLDSKHASRTEAIVDSDGDSRMSPPTIESDDPGTLLDGHRASTYALYDRGDKTQGCRWNSTDLGSSLLGLESMVDPSSPAGATSDRASAEMASEGQEFPFMFSIPSNGGPSIATVLARKEGKPRDTRSSKAPPNSSPSRPSEESTRFANAGCAIKIPRSSVRSVAVDGSSDSVPSDPNYGPGEPSDIVD…	1.91594
shuffle31	LPEEEPRLAHAGFTGPTLREGAVPRQGCPSSVSPRGKRHQSSPRQSVTLEGYSIGNMGRSFVDIIVKPERSRGADHRKKKGDKAPMRGTEGRSAWLKEPSPKVAPARSEKEDVDPAYATISAPLLYKLDERSAKSYLVALGGLGPVSTPPDVSFVPEVMAQDDKVRNAKAPRFARRRNNPNMKIDELLDVELRLSENQRSKQSQVIKLGSTHRSAFASSATMDNSHRGNKGRKEGRTALHEWFLRQSRNRDKRETRALIFRTLDDSAAGLEGPPLAAHQAPRRSEDSETTGQKDQDESRTDHPKVPTSQTEYISQTQFTLTASSTFERKNDHGTDNDDQQSRPSPVKQGFESLTILNNSATSVDGVSLNGMSGLSRSAPTASSDPYDPSRHTETLDKRF…	2.06773
shuffle32	YVYLLIPPASVQWRSRPGNFPSESPDVPLSISSPRRLPSGRKSSREQGKHTAPHASPFPSLSRGSKTQRKSDDSQNGFLVRRDGGRTISRDGGHRSVTRSGNDLSSVQRKDMHYSRIPIEEDGSPDSPPHGPSSNSEVTVTGRPGPISTPPDIEIASMETEASGASLPKDQPPRNYDDRAECGINSGTQGPNAESSSNDKSSRLGGRLNTTADPTRSEGLAVQGVRDAVHFATTFEDRQRSYFEFLETKDEEILAQPRRTLSLDTSTQSQDYDPSVKSPGENAPWRQVMHRYSKVLMRGLPDSSSYFSCSKLEPGDDTPPGPGFWPVTLPQGTRLRKMLDRRTSGNASGQYESPSRPLGLTGLAIELKMNYEGLNPPPDTPHLLPSPDHEVTKDTVGKL…	1.9148
shuffle33	GELIVRRPAALLSFVSSNRGHSFDGNFDGHGAVNSRSRVRMEDSAYSPGPSKDSSPTGPAQGVPSDGDLRSESPITSEYSGRTNNPNTMIKSSAPPVMRSASSEFWKKLFRTLLSMPSSTSTARSLPRIEKEVPYGIRSGMSELGSSKDPRKARTFAKSLFSEIKLIRVPSHMGHPVQRSSPRDGGTQPKYDLRRDPPRTYNERHAAESATSPDPFMLTAYNHRQTPDIVQLGVGSSVEFTDSPMNTGYIINFRPNGDAPYEHFHADRPKDEQAEVTGSKGGELDAMHRGKTDDGGGDLALAPFSRPEMSDLFGVESGDMIGRSTGDQKGLGSPAEAQDSMQRWKFAPPMQRQEKPDSSNAVAPRRQPTQKLLLTSPTPLTNDPKRVRHLRVEDLTASA…	1.86203
shuffle34	EADIVNTANSYSLADISDTFILRRSGAWEAFVDDMEGLSPLEPRQESSGVQDGSLSTDGIASFSALHVKEEARAQTTEIQQVRPHSDRLGDLDSLGMQTFPVNSQDVLPPSRLRSRAGQRVRQGPPSTMSTRSELSNNHMRGGMSPMGVGFDGMKRHMRLNGRSGMDDFDVPVDAHQDDPDDKSQRLSGRLRGMSTEKETAFDRSRGLPGDRVDSLKYPNTPQALAGLKPIMLNACAFTDSALELYSPVSDDVRGFSMLRRRLVQKDVLNAGTERRWMKKDPPPKFSHSTGRRSNSETSLKSNPEVFRSEEMDKDGIVGTAQWMGSDYDNINGTPPISFMPERRFPSTSQKVSDSDMRSDENRSGPEHRVESLRRLGTESNTRLRSIAKKQVLLGGFDS…	2.00791
shuffle35	DAHPNNVSMDSPEPLSTDPYHFGSPDNGMSTALVSDANLDTPKSNELAREGATDNSFGKTRVAAVNVNEHTGFRIIDESDYPTMHRDQAKEPGRPRTITQLNHDSPAVPPEAEHRSPYDTEPDNSSGSERDPTRKMGDGYEAREQDDNSHRIPSSVTPSDIPNGTKLQPDVFPPKSLGTGGQPRSRSYDNHIKKDFGVSYSDVNSSSAPRTNGGDRVWRSNRMSNRSTNWFPTQTAKLEAPLLRYIQGFDSNKPLAAHSQSSQKFGGGDPVDRTLSANDSYSRDFPGSAELGSLGEHPPAEYRSDSYTGESVISKAAGRTAYVEELPTAAKEIGDFTRSENHFERTQDPQNPPTEERAMDTRRKFAGRVLSSKEESENLADDNRPPESVAWFSPSVSMP…	1.82398
shuffle36	SAGQRPANLAIQDEAVDRKVDKSTHQRNNLNSPAGHDVDNGKNHAGVLPGIVPDSRPHSDLHSGPSRKDRSHDEIIVAHGEDRLRLSTSIREFSGRADQQPGDMASHQRSEFPPVRTSQRRSSDDRSQNGNALGGGRSPVESHDGLSHLPVSVSMDNLSLTGGYVNPGELNQVSQSAINRDSETQRPDPGSSYVGTPSMSSDSSPSEWEPLTARRFALGFFLGPSKQSNINRQNRTLEKEEALTKEPSMPDDGTENLDSQSRMVKDTISPAISTMDVSSRSGDDSQKSCVYDRFEGLGFVRGRFRETRQNMRDNPEIDFPSSEFKQQMDEATSKGAMRDLEERKIMRARVEGRCGTMTIRDEDQALKLLKYTPGLPSRSSGRFSLVTEDERRRPDWRLN…	1.95304
shuffle37	ESSKTDSNRQSGNAHMDAQQPQTRLYGNHKAGPIMNATGDTSQDDESTEELRREEFRGFTAQSSNQMDSRQVHLTYGSPDATSSASIRYEDRQYFETEASGSLDRKKSSPGTLGTQCAPDENMDSLQQKAEDMARVIDESEMDVDLVSRDDHKTGGTNGFRFWGGPPGRDPVSSFTGAKSHPGAPVQLDKRPSRHIRFRSQMRTEMPSISDGVLQDFDKRVAPPQASKPDRGNGPEQGSREMPHLRFLFSFYSSWVDANAMICSRPQPSMRPSESVAMERRESKSMRRAPKSSADAMGHLLAHDYRNASDDAPGPALPSPDDEPPNDDQVCVPTLTSRTLNAPGRWEKAPDVGLPLSDQSMYNIAAAVEFETRLSSEYMASPPMRTYSSTKLKEKVIYL…	1.98724
shuffle38	PRRSNFGGPNIKFVGGIVGASNGDDSLDEDDTSPQSSGRDDFPKNEHAENGEQVEFLSMHGTSDTDTDDGRRDREDSSDRLRPDLAPSQPYAREGSTYGKEPTPPQASGREQLPNVIRPKPPELHSLPKTRDSVDDQPPSDGASREELMVLMPFGKSKDTSAVARDGEERLSCQRTYPQEVAKRRLEHEAANDSASSAGGGRSEKVVDDASFGSPVDRNRAHYPSAMKTGEGLQLSKSRVSLSGEEMARRRIMELSKSVGFPPTSMEGRTPDPRLVYAPIWDPRASEPDGIPLVQPDKMRHMAEGDPRLSRLSRNTRLDPDFPLGHPGKDSRIAYRSPLNQARDPMRIGDVRGRTESDSPDTVIVTTNSGLSDLFMQTFRVSRFAHNSVTPSKPSVTSD…	1.89918
shuffle39	SESDPFLDPNTEVGTDTAVITVLKGGAKDSPTPVVLSRVPKPSTARVESPTSREKGDSPRDSKGGGRGFGTEPDSFFTSNTADSDTESGIDIDDIEALGMSRDGKMECGLRPMSHSPDAHDKGMWTQSAPEAETGLEFFGDPPWQPATMLDSCRSNGRGTEVSTVFHLAVLETLSVLVHKPRSRARPMHPSDRNDSQVRQRGRQWNTRFTSLLLSDRREPERSVNPQNNKEEGYFDQADAKNRSRLASGNTSEQNPVDTFQRSTHKQEDFGDAGTVDMRVPPPETTDYYRRPLNSDGNVLPFIPVALLNPDPAGRGSSHGFALLWNSRVPERNKLHTAANTTHVNKLNAPTYSGCSGTGSRENRFSSASSRKVNYSVPTSEKDSFHKSNDAARMGRSSL…	1.97655
shuffle40	RPEVVQEPKDAPTGFMRRRYVDDRHTRSGDSMPTPSAELTNQSPSIEPASSDRSDPRDAFRMSLDFSSKADRPIERLAHYASTEISATQREKMKTKLWETVPDPQLAGGRSKPLNMDNKQHRNVFQGDPSAGRPWLVKQEPAPDWAVSGKEVSAQVNPNSSQPGDPSSRYRGRKNDVQGALYSESNRLPTDILPRSHPDSGAARAPDLYGCDFSIMSLDPMGYSSRGGNCSVHGRPADEGTESVEQNDEDDEGVESVISLYRPSQSRLGMFDPAINLGLTYSFDLLGYRIVPVGVSGEMTDQLIEQHAYGRKESAPLDCSDTETFDSARPVEPVYNPRTLREEEPSETFHSMSSGRDKRSKPSDGFEQQLPDIVRDEKDQAPDDGSMLTHDKSLSGGTE…	1.8708
shuffle41	VGILSSLGMSVPDKDELPGLPKEMGKSSELNMFVRTADVSREDEPKRGSQEQPGHLDLEDYYSTMSSSMMSRMTCGDGPLNIRNGGPAEALARQYHLPNVPVHVYDDPTGSADSSSSDDIGMDPHGMSFFSEDENISVSLPTIEVEKKRSPLVLHMPRDESEGEFYDPRSEMQAGSLIQREPEPTTSDADTPTSYDAASSKEVDHGSIRRGRPSANLLSARPKPGKVDTSSKTFRRSLDAARNFGFAQDDVANLDGDVSPTRPTIFPMPTVKQTKPEGKMDLGIRGNLKSPMRRHDPELASRQSGNRRPSLRRKPHAGDLVLDQPSSQIKDPNTYADGTPRAFDKQNRRKGMYEAQTARDSQHGSKPPRKPSPKTNASFGDDNDPWILVRSMKSTGASS…	1.96099
shuffle42	DSRHNEGKFIDFRASGLRDMDNKRSSLVVSASARSPMLDNTRVSMRVIVDDASSKKFFSIPMIVSERDQPTHSISKRMISNDGMQQEHESRLPTDDPADTVGMGNHYSRSLIWEQDLQSSMEGHPRLEVSGPAVQSRRLNFPLSSMPSMSLRVEEIGSPGLEVNSEISNCEKYMSTTANSGPLSPKETGFSQYGRTMDSGNSGELGTSSRRVVVRSHTDNLSHGNGPGDEVLSKSDNTDPSSKHDSPFGVGAFDRDPIGRVGTRLSSTEQKDPLSPSSDEEGGLRSSAVQFTDQFRGEYKGAPTADVSAEFDESESLEPWDGPGRFRETSNISLPILSGSRKRPSAEVSFAPGSSHRDDLPPRGDDPKERDGGVTYDRPELSYRALLLLANYDSSKSLP…	1.84607
shuffle43	PDSEVEYDGDGDRSNGSETQTSTAPAVDRPPSSNIKPMFYPEGEGPSGVPVNTSERTSSLKSVGRMTHTVWTREVFDIRERDKGAVGPDRHADRRHPSQAGNVHRMAFYSPAVTGTHLRSLAERKLSYPASQARDSFKQFASDRLKDSDDDRSTPNMNFGSSNLRTRPNMSTVASRGQNSTRNQCSTIHDVTGSLDGETGATSSGPGQATPMWRPFMLLDPLEKELLSMSFGSDEPAPSKPSEMTVAESPPESATKIFAKGGEPIFDLGSDRPYEVPVKRRDKRSGRNRYVRIPSKETDSHGDELRGDLPTGSLGRPDQGKDPLHSSIPPMAGSTGVSKSRGLPDSLIVNQNFLSPTLVDPEMECAVSRSKMSEAVDRVPGSDPTSTALEIQVPESYEN…	2.0646
shuffle44	PKESPDDVPSGPHSAPDTEEVSAPQESPGSDHSEASRKDSGSQRVTTIGGGSYRAGFSGVDVIGPDFVESSLPSHRLRKRQRHDPQPSSTQTNEEQNASKPFPPALSTLSSSQTSLRSSSTDLELKFLLQTPSETNAPTRTMMGESKTRDERAGDNGMEETFPRAGPANWTPKGPLDTESHLAGDESLRDADIQAESLERVTIGVDEHPTRYVEDKDVEYDERLTPNFRNSHDMFVSTVGRLPSYHKEQRLRSRSAGTLDSSPPRRTLSQIQHFMDQSRQLIQAEGYSLREDSSSSRYPKGAQDYELSWSLKYEPGVKANTKVPNARTLSDPSVGAKVYARVRDRNKFAPEDYSELLEALRGEDKDTAPDRGTSPSSGTQRADGPLSPRPMEEEKDQDD…	1.94778
shuffle45	KTNVSVGTLAPTTDGKSLETVRLEDPTFPDSLSEKHEEGRDTSRSLKARCGDHTTLIDASGEFATKPPGRRHPRAVSKVRNRYALSREKKKKLLMSPSPNSSSGQDSKQTIKDENRSETLVQSADDDYYQASESRDVHAGGIMPVHRQVAGGGTRNSSESVSMDQSFSDLATYKREYSDNIGSPITATLTNPLSENRAGVGNQASGLARDKYESEEGVRSDENGSPYVPVHETSPNGATMEPVSEAGNEQFPSVPPVVRLQQKTVQERPHLLSQFSVPQQLISHTGRDGAAGDRSRSSRDSLVAELGMQDGDRFHQESLVDHGGPDFGPSTEERREEKMGQGRDDKPEPQDTAKDDSSSDSASLAPDFRRRLDRSKLPKPNKSIMLPSPDDDVRDVDAA…	1.95365
shuffle46	SSIRRSDPLKEERNDSAEAPTRISEVFGMFSSDLPLEGKEVPGRELSYWPPQEVARAEVPAETKSRKAEEQTHGRRGEEVVASLSRRLNYVLSASSDGQHRSIGTKESNHGHEGQDSLSSAPVLVRSAISSSRPGDSDEAERQGPSAITSLVVFMYNGQAEADGSDEWYATMAGQMIDKDERTNGDRVGQHSTPSIGVYVLATRFNTQDAVARTSVQRLSLGRSSPLLDDTDFDKIIRGVTDDLNSPQGSDPLQHDSTKTDNQGGPKGEAVDKHTPPPSGILGMIAFGFSFSISSSDRRSNLMTSLQMLKRSRRSKALDAAAFMNLDVTDKDPRDMPSKFESWVMTREYPDRYTKDGTQEGRPDTRPDESLFFKHDGPESNTQSSALSPLENRGTDERT…	1.90842
shuffle47	RDSSGPLSFGDNPQLMHYQSSPPKVENTRSGSFSPSRSSDPDDVSSPDLPDSKGGWDDTTRPVARGLGVRVDSSLGSPSMAEQHFSSLEEATLDTLTEPLKGNTMPISLQADRKYKNDSVKHMKRLAPLKEEFTAVSLPALTHVPFEPFDGAQSIQALPTPWPPPLADTGFDSLDLSEVKHLRSQMVPSPSDGHLFRGVMEERDFRYHRTNETTNLEPEKPSGSSGAQETARLINSDMLAVGDVSPSVDYHLCTSDEYPSGTKISSHASEGCQRAMPSMIQTLKSREGGNDIVGSGLDKPARPQHGNMLQMVVRARKQDMALTNRPTHVESNSVSHSNNKNAISATALDISSDDRDRELAISVKGQTRHDVAEPIRQELSQREPYWPRESLTFTLEAQA…	1.93155
shuffle48	ASQLAAQRRMIRMGLGRMGTPKSWNNLPLDEIMMVAIVFDRDFQGSILPPGTPDRASNSERGRDADEAVSSGEVHGEIPSGDFLRRDHTHSQNSDPRYESLVPSTNPSFGVLRGRLSPNPGVHDMTWYGKYSRLGSVELVTDKGDRVNTHDSNGLTPKEGRENTNTEEPKLLFTSSSFLKGSHGSEASDRATTVSLDVPDETMDDPKSFSRRRDDVTSLGGSASDTLGEDPSSLGSEPMRAHGSEEVLLITERNSDQMAIKVSSDGAETSNEEPSFSSKPDKSSDWLGTSLQARVSLRQRACGDAGDFQATREPSSMDARGEGVSNSANPEIKGSGDLEGGVKREFDPNSGKKQERVEAVTRGRDAVDLDEVGGAFDSQLFPPQSRRPSANHNNAPPPS…	1.88577
shuffle49	SDYAPSSPRDRQRAFTFFACFNTKLVMDTLDDTMALPEGPSNGGTFASSRHCRQSPLSPAVVMPEDRGDTKESSSDSPKPEMDESLINSTPIATRGFSAGSYSQNPSSTEGPGEATGKDVRDSDSVLSSPPDQESYNTESSPRTDKRADASPTVSTDILTSQRESDMYSDSGRNQAMKWGRSPGSVDERIKAASGFGGKLAELDRLHNEIEVQFVSHDIPHAQRRNDQYHRVGPTSNNATPEPTSPGSPRGHWTSGEEQAARTKRGGIGQTVTNSDSDEHATIDDGRDTVLRPSSPSYYVLGKLRSDNRGVRLDSSYATLGKTVFARPQESSVQTGLIPFPFLEQVSSPKRGGLLVSYLEMEERSPVDSPYGKTEARGYTLMLGWQSNSAGSDSADFQS…	2.06443
shuffle50	ESEQFHGGLDEMQSNADERDEDPSSNGAGDDLGSHTLNHGNGRLSQPDTPDPTIRSSMILPGDRTKKNHAGPEQPRMIAIPRITRVVSGPTPDFPSVPPRSSFSDPQESSGSDDGIKKEHSCPLSEIAPNPMSLNATSSSFSAQLTNLGSVVVRDGDSGSLNPSHARHVDGGRPKGTVMGRIHRAPSRREAKALETNQTELYVGAVEPQVPSHKTPLAAVYRSVLAPYMSLCHLMNGNLNLASMESESKIRRPLDKWPPSFTVSFRTLAHDELADSRTQDDLTGRFCLVMPREPDPDENIAEMGTFTAASQSVAKLENGVTSDFDKMGPIKESKNGSGVGVVANPTPDERASYSRRPLATSSMHSNAQGSVKVVAKVEAPVRKRDFSLEPAPDFDDSVT…	1.963
shuffle51	GCAKAFNSSQYSFQRTPTGGQATAGFQDGAVRSPIATSVHRESRPPGRSVPFSGQTDKSVERSNSAIGVAHSRKSQYRLQEGQQEVDYSDLAWHLTSRSDSNISPMRVSGSANVPKGFPGRHSFDRPQMLLSHRLAQKGVDTMSSKDSRRGHLVTSETSEVMPHESIAEFMLTKEEPEKIMDSPEGLGRADPGQEGDKHLEVDHSAWPMFTVIPLPPKDAKKESLRTSGLGANQSLDAPVTKSQQRKLRVVKLSGFDSSEPLTARNPVYFPLVACNDFEPLSSAEEAIETKSHNQTSESVPSSNYAASDDTWQDEYAQSNRGKNLDPIFATPGVRINGAQKGPSGLSPPESSERPMSETHDGRSQDGLGVSRTSSTLKPDKYTSPDPSGGIHRKGYDLA…	1.99075
shuffle52	PSSMPRSSDAGQGLGWFSENGLESKTPSPVPLPRRRVSNRKVDNKVHCVVSNDELSDRNEMKSPASPLDDDPPEQLNSRKAEGDGHNPVLFSIGKLDESGNSSREPVSAGSSSQSRASHDDTEESEKFTYVRGEPPPGWEAALLGTSSAQRKFRLVRNEDATMLEKRMRDTGSYTVSTRSVAHASQRAQAESERRYGRSGNVERRQTSVTRPALTFADMMGEVSRGRMLSGHSTSKDGNLDEPADHSRDNTAGVRMQDPSPQHNVAKSDKIMGLFRHPVPSRSYGRQTQRLKMDALKPTEAADAFDQPSGVTESFVLWSNGGIQRQKNRASDTAKSSPALPEENAIDPGGPGSSRSDHKRPSTEMGSADFFVTPLNRSGSIMPLFGENKSCANEEMPTS…	1.8626
shuffle53	RNLSPEHQHPAPRYPNIEDRGRSPRTALDLLDNERRNTGTTYIENQKGGDVRSRMSHMEPRLRVSVPDRPPAQSASSDDELDNDRDIFLIASEFSSTSNCKPKGTKVGPYRVHTLDNFKQDRTNVKQVVEAVGELHGSVKLLVSEGRTASYDPVSMLYFLPDSQSTRYPEDEKGWSQGPRPISNHESPRILSGEVDPPCRMTDSTSDSGVQVKPTDNEPAPVVTNSTFNRTVADTKPEVSNQSQESKISSRGPPKNWPSERYNIEDSLSFSSVADRTTNYKLEDARSDGSTDLEHPLGEATDSEGPGEGVRVHGRPATRNFLQMEQSPDTLAGSPSVKLWMDPRPTADSRTDRMSNHESPEPSGVVMDSSKERGGQAPDSSTSDEADARGLIYVPFILG…	1.78215
shuffle54	RTSGTGMQNPAFRVVQVTKSKSASSDGLKTSEILDLTRQRKPPLRQLPVQSASKLLSDTLEFMVNSFDSGLVKRSSRMSEQSMFSEPLLVDDMRTPTEREDSVSLKETTKNGAVMSQVFRDPYDKPPDSVPHEKNGALSKIELDDERKVRRGDRVQPRQQAPSFREMQRLPRPVTRSRFKPDADSAPGPSAHVKAEESSPFLHQTMEAGFLLTRGNPEIPAAVLFESEGARWHAPLKTVYMGPKFPSWLYRTCYRAGHETLRDPSNGTSTDHSQNRNPHESLRGRWRMEIARARDTSYSTSDERQFLADLQPSHSMRSGKKDFKKISPGCAVAQSESRHSDVDGSASKIMPSSVDNNPSTPTDSYVAFHDRFTGTQPSLTPDTPISGGRMTSIQFGKYS…	1.84481
shuffle55	PSPFSSSKGGNGLRMVAWARNFNAKKGSGSGRSRSSDPVLLAVLVQEMQGTTLEDFAGSSERHNERQTRSSTNDRPPDLHGPPFGEEKHNGALATLIERVVFPFPFDTQPNVHTLTFSASANGRSMSDHYSEEDADLYMSTEMVQESDTEADRPSKSELMHDTSSDEMFDPDASSIYDPQFVSRLPPLAQSRKLEVGATGPDPRGSNASKSDVTHRIGSPPRCCRRKISAESPGRPVGTLGYTHSRINDSRHGQTRITDSFGPIQFRELQHMPSYKLSPSPDQTSATWAIVWTTGREVSKRVPQQRNPYDRRHHDVVKNLTSFSMFQEVGPGSPKFPRPVSLSMVVVLRWDRNGDPLLFESTKHNASRKQLTPLDITKVTKATLSEERVRSAPWMNTSV…	1.95318
shuffle56	ARSSRNNPRPKHSSSTNSASDDGPSSHPAVLRSASQVVRSAVLQGGSDNDPLKSELVSKENAAGHDMVASPNVVSTSKTMPSLADNMKGDGTDRQPRRLSKVKLPGRALEPSAMIGLMTGLSGSNTVDEPMRVGTSNKSSRATDSRIKGHIDRNDDREHADKGRPPRQVEASVDFEFGTLVGADGISLERGEDPKPEGLDGSDSTVYDAQPPPMRRSTVKYRFYFDYDEDGDGRSVAFNDDNYRRNDDLVFYMPSRSVEDDFFRSSSLRARCEEPRSPESPPDSTVETPDHSSSSYASEGKAGISSVFVSQRNGADSFFSLKKRQGMDSGPDHQAALQFQDWPMVGRSVIVPSETHSEDSRPLSMDGGRVDESTINSPPLERDLGGDQSSFEVLTTAAL…	1.91888
shuffle57	YIPTMEEPVLTVTGLNRTRQAEPPSDLAEQEADSHLVAGIEAGKGKYGRGGPSSELRRLGSKIGYVRIMEKDRYANDHKLPNDYSRSRRHIPGEARTSSSNWAQTSTGDVSEATTLLRPSEDKRQVSTLMDYKASSSFNFPIAEPIRTGQHAEERDSGYPIESSGLLESGARERSDFATDGDERARRTTVPYGHVDQEMGQESHHDRTEGAADYFQSHKVFKDTSSRSPSVPPRHVDAGDHSLVLSADSSNERFSISKSDQSWLGALLVTNSFGFAFDIGPSGVVPHLLAEGQNVFGESSGNLLLPTDEQTCPDMAAPFERKGMPPGLVGRQMSSDQDLRDSRSQRRYGYGSREMWDPRRNPNSGDAPRVLPEASQNSPFQVNTEINLHEVPSLVMGMT…	1.95203
shuffle58	FGSIGAPSDSKCSVSDTGSGDKTVSKEYLEGEPSNREELTEKAARAQQEEKKGRLVVVENGDPFSRLIGNYDCQMQLGSSDDEVFISASRRVVVHNSRSQASTTIKYGSLATKYPVGPLVTPERLGGHVGQEEGMLGSDSVYAVSMLQSDPEGRPSPIDAHARSMAGSSFESSAMARHRRDSPTLNGRVDDEFHRQDRSDVSHGDETKLRQDTDDVRDIARLAGAPDTDMGRMYADFDLEPLTEDTIEAGARSGDGTTDVAVQSPALRLFPSPLVEVYNNDEPSLNQKLGGHYSMRKVDRSSLPDLMTPRNFPPKEHLEDEPRRTSVRYKESGRNEANFAELGMEWVKQKAKPSLNADRAEISFAPTKRRSAVLYERHSDFSRRKKIMPSMTTRPTPHS…	2.01407
shuffle59	GEPRGKRYFYDGTQRQLKKPVFPSGPYNMNQPKMTRDLTPVVEASSAKTLNGANRPSQLKSDSVPLQSQSAVFDKIERRDAAQYFGMRSPDSVLRSGRSLTSTGSKGAGQSDIRFEPPRIEPIRTDTMVADLSQSMDLFWLGKMSHLQNTEDKNGSNANMVSRGSRIETHRAQLPGSDSTEHNMKSHPPSASPDNSYGSSSNPYTVSSSSQGVRVVSARSEAEPPPPQFYRPTFPTKPQLLSQTLSPADEHQVDRTSADLRPAPATIEYDKLASSAGMEPKSLKRPFVHLLRARGALVVSSEDGGLMLDVMTFESWSKGQKNSRSAFAHIEIKRILGDDQTPPWPDTPAQLDVLRQGNDNVTSSNSNASESQGPDVLGVIGVTQMESRMPQDIGTRHAH…	1.88963
shuffle60	MKNIKEKAPDSLLVGKLRSVSLRRAVPAYSSSSSRVPTEDRDYDYSDSDQNLENSASPSGSWMVASIEDLRGFDDPYPLLGPSDEMEPLDQHSFTSSEPRSFPMCVSVKQYYERKWSFPKTVQLESVFAKLANTSVALEMARSKIHFTDLQRAERAPFPGPHQAESESLVDFRCPVLGRRHSLPGRSTEYKQNCALGHRKLFTVKMNNDSRSKGLRGQRRKGPRFSPMRHPSDDMGEPDLTEIVPSYYFSFGQKDESRVPDKRARNHGGATIAFCSIMDSADDAVAREVLVVSIALSEKHYPTTRSVSPGPPKTRPPSESRKREPWHESSVEVTNRSGNSLQGSSNTSTPDQESNNGDEFVVTPSRTIKVISVNVLYSTLSVAGDDRDTLGRLDGTKEA…	1.90726
shuffle61	ELSKPNNSEAALSQGGMTKYYSFRRPDLGNPDTGVGAHSRVVISQMPAPHRQFQLPGQVSLPSPKYEDSMGLPRGRELDSTVDMTWHEPDISSRFRGKPSVGQGHSLKSPPSIVAITEPENVVRSPHWPSRLESSDGDSGSFLMADKVKHRSVTRMYSADINVNLLVEHEEVDETREPKDNLFERNQLVPWMVGDGDGESAVGRQDNVLNMDTFTRSNTETGRHNLRFDQVGMQSGIQSEELDAMGGETQAEPYHRKEHAFEQGGASIPASDKDGQGSPSYELPLMEVHLVRGLDSSIFDFARGSTQSGRLSNEGFFRRYTEDSGDVMTGTRRSHLLMHCMREDTTPYKKTQASYVKEDLRYSFRTDVEKSVFVSFIESFATSSMYDESSKTSNSKPAL…	1.9168
shuffle62	DSREHHSGTTSSASWPRTPSGKLNDSTTTSHLNVLARELTRSGQSMTPFDGTQHLVGNKPSDLRSVIGAVDYAGDDTRVFAKQRGSVAPVKTESPRTLSDRQPMDSMPRQSYPASAGIHSGELNDRDLADPTSASAGHPLSTDSDFDGDSPEHERLNLKGRNFSNEAFKSSPVLATPQIGFGRPHYYDSTNHEMVGSSRNIIDESNRNPTQDEHVREAETKMGSVRVGYSLEHSRMVHSLGDYDPEDREVGSEADMQPKIEGWEFQSSRVHSSRNGGSPARRSLPETSADQSKRLEQEDCSDDSGYQSYSPANGALDEPPVNLYSRRFATLMADSEDPTKSEKSHHSVPQDGMFPQTNSDVPFSTGLTSDSRSHPAMLAESVANPEDSRNVSVSQGFHV…	1.80434
shuffle63	DPNNFTGDDSRLSGRGGDQPLDERGPRALYLDSRMTRREERAPIRIKVGNVGKKGAQEVIKDQVSSARRTGSRASGRNTFGRPQGSVQTGGDPGLFGLLNEGSGVSVLEGRARGSLEADPDPASVNVSARTQSRTSFQGPGRLPADIEADSDFVSETRIVKVYEPWALVFQRVPAKDSLSQRHAGSYSKQMSASHLEHGYPLDNLMDLSDVENGSHPLFDSGQYSRSTSQDSTADYHSFTKSEVAESLPSSLLAEGGVANRTNIENKVDYLEIDQRVNTDRMRPIDYNSSTNADEVNLELEFPNVQTSVDSAPPRHHKPSTKSDMQRKIISQVSGPPDPRLASASAIRLGSRRIPEGAVRPTLTFREWLKSPFGVDGQNNHTDYHNLPGSEPQDMVAKG…	1.91425
shuffle64	ETTNDGGFHDGDSFELEITDVSRVSKLGDLPPSGSPAAPYVGPHTSDGDRKDKSLDHEHDAISVGSTGGPDNVEVYRWEGVEQERSGAMDDSPPCKSSGSPESVDRAVSALPASDHDRALPEVNHVEIPDKWQFSSPSDINPRTRYNKGLTGQSSFSESGASHSVTRADERYLDEGETLDGMFDYTDDSDLESQWVVSRPLSRRDATNVENDVREMLTEKIAGLDLFGEVRSPKFADSADHGDLTEFAGPFELFYHPSGAGDLDFLATSNKVDSGPLTLSLGSEIADKDVIRHMNSDGPLSLNNPDKQTFDVFEPEIPKGIRIFLGQDEKRRRSDRQRVYIRQSVTPFYQDVMDTTSESKREISRTELSMGKGETPNQALTSKATEPAKDYDPQPGLAR…	1.94683
shuffle65	GSDMEVIYLSPPLGPRLSLKMPEPPGALRAGFRQSDQVGNRARLPPRSTEWFAPSYMSGKSMDMNSSQQEVLHLQDHSDWDIPFGSSSRRSELPNAHTSHYVKPGPDGRIESKSNRIISGLEAVLSRSQDTDISRVSSRELSEKSLTHSKENRGTPFDAILNEMSLFFKGFADVSRDPASFDQRMRPGTNVEVQDVGRLELEMEQGYQYSPHDSRDIEKRELESRDSGEPTTLLSYGSDPTTRDANDVESSHAASAEDHTRDALGTEGPFPGAPPSVSDREDILFDDKTMPGDRLGSVHDMSPVTRSPTSFAVQGEDIDRDNSVAAKPSILQEQNASATSSSTAASVSIPSGDTGSGFTLLDLGHERRSCLQDMPDDGSLTVHPYLRSLSGLVGGERLV…	1.73853
shuffle66	MDEDLLETAAGRGRCPFGGKAETSRQEHSVNTGLESALSKAVAATEQNSSKHEVDKRHLDSPSEDPLVSTMPEGVDNNKDTDRPSHILHLDAEDEVDSIIPDAKAKLMSLGILTNEAFSPDPKPDESMDGPLASSIDRPHIKTPTWNEEQDMSHDYAAKTNFKDYKRSPSAYRVKGVAKTGYMASKLSLMVHTTLEHRSDVLANTDGVESMDGFVQPVPRRVDIVCPSGYELDTGSPDETPEQMKMGDTESGLQTGFHLHSTTQKQMPRNMELPRRVEQLPEAWGGPAGSRKTTRHRQGSRVTFHSPSFSHSSQTAQAVETGGLVKFRDDLDSDDWYPMEIDGVNRADGSFRFSIMSIPHGSDGGIVSGVLDVEASFDVTQVREGRLGLYLPISSMAGD…	1.90835
shuffle67	SEHAVQDQDSVESSKMAFKDGKKPMPDGERRRESPPDVRHCSSIGNPSRPFRPGSVSDENMLGSDDSMAFYDEPMYTRSPYSPVSFRVSEPDNFTRWILGSIYMMIFEPSSNRTGSGLYRGESAPGTDARTVMILKQENQKEPQAPESFRDPRKVLSHGSDNADDVRASSDLPQETKGNRLGAHTVYPDDQDVLTAESSRLLDDDRRAGSNLGSRKPANRDSYHQPLETGQSAKGSPERDTDSEDGPFGGPVTVAPEFAGLRDYQDIRSALDPTSTWAPDLTSREMAVPVSALADSYRQSSIRPGHFLTRQQRSITGCNTSSSEPVPWPSRDRPDFPDADGAVWQLDSPGEEDVSSHPSAFANYKGHIGSSEGASQGLNTGVSQERDPDMTEDIANRCR…	1.90631
shuffle68	DRNMECPAQPEGERQALKSDRHQNMSSTSVRTPRLSAVSTKERILFREPVNDDLVDLLVRFVINETLGTLEARKPLLLFIDRRYSRNALMPGRSLSVNGSVSAVIQRASAPGEQWNARPLDKSDFTESESCERTVLMEDDEQQVTPYQTPPSVWVAKMQGFSHAPDDDMQPGMNFKMHPKRDLVRLSFAFKSHVKNDTGGHRGLWEDTRFATDKGIFPIPIGKSDGPGGGDDRSEEQSALPPLDRFASTFDPQGSPSSGDQFAYDRGAYPPGRHLGRSGLYLARSDREEPSFKRRGATVEPELQSVPPGLVPARKSSSSGLEMEPIARNNEPSQQHDQGRPSPQRVSPSNPHVEGGFYSDRSEGSELRPSEEVTHTSKRSTHAMRFKPPIDTQESRLKE…	1.84993
shuffle69	EDPSRSLSSPEAYSAISLSARNELNLRRMESRSVPLKHAIAILESGDFTVSSGGFDVNATLNMMQDSQYFSVKDMDKESVERDMFLPPKTDGRPQREVNERDDEALGTSDHNPAPGHRQRYLDQRSPMKSRSSHAPSSVTGVPAPPSDSPSGLSRLSITIPKAIDKWRSVEGKLSTGFRTESGGDKPFKPSKELPVESTDGIDDKPGDTTSKWEPDSEVSDMADSYGSPYARDEQNPIGSPFNFERLPLDVAENNGSPKSAVQKPRKTVINSSPKEFTVDHGIGPETRRTREGSDFFAQRQVSPSMTDHSALRRQRRKHEVGKESGSRVPNHTNRNHDAVRPTDLSVLTHDASPWLKALDSDSVFRDSTLGRTPSKCRAGPVPVNSGADTSSDKLDEYI…	1.91008
shuffle70	RVTAKIAKQDIQNLDWAFLRPHTASSGLNPVEGSPRPAGIKYHGHPSSGNSGRREDSCSRTKSALGVTRPPSAQRGHGVTDLMRLSTRPQDGGEGGMFATVLNEHQAERLGPQEGPKDPKDPYSVPQFEVWEQVGMDSTLSRIDSGHLGYPVIPAIDGLKETSPGRVVREQVMSDVSESFSMRRELRSLSNRQSLAVDKKLGDDRYDKLRDTQKRKAESQFMRPEDSRAKQSAVRDEDSVGVVEDNNNDEARTDRADWLEKPDLEGSSQSKTSSPSNTLGSDAYKKTVRNRRSLSVRQDVLLDDGVLPFTESRAFGFSESMEAISEKEGHVEDLTDPFEVDQLASIRRFNDSAYAREGSAGLAALYELETVAEKSEKDNTSAQKSEEGAPTGYIIRRSG…	1.86978
shuffle71	PEMPDILAIRKDDRVDPGESEGPGLNEDIGESEPNRGANLPSTRVRSPEALSSPPLENESETDRNDWDRKRENRDNRVLTRDFLTSTYGERVQLKSAEPNDENSRHCRDRGESKNLERRFTKHMHGRIETSPPPQGEKHTDTELRVDRSGPMSSMVRTSVIIFKPASESVSDVVRNAHPLRNPQLPSKVRALPRKMTAPLESPEGLSQVLPVAPPDATGTDHDAERERTAGIDRTHRGQVGESYNQGRSRISNPDPEDSVGGPTVTTGPDMPQDSGEDSSEFMQSDAAGSRLKRNDDMHSPAANVKSVPSPTFGFGSSNFPDEEGCRSNTVDAIVKADKSVMADQARDAWFPGLSAHPPALSSHGGEMDDYSLRWISLVRMLYMSYGRVDEKRNDRSSL…	2.01527
shuffle72	WDTHTGGLRVSTRPRVQMTRSTDSHFPDAPSPKATQWRMARVEHNHDVLFLVDAGASVGDYFEATGHPGSGENDESSIPEPKTRRVNVDRKDGSKRDLPEVRNEVLSPMREEALPVGREQDGGDYTSTLHARTITQVKHRNVDASPGSQFIPSAKGRGRLQSASQSVSESGPQDSDDTLEEDSADAITSKVMKQKAVGGGRPISPQPFAMSVHMGGPRTSSSGTNVLKAQSKSSVGLGRQQTGMPYAILRLSYPGEATSSDHGLDSRKGRRDHNEDLASQGGRPRFLEFPSGHTDFTDEGSEYSRPGAHPSTSYYLDEDEENVRSTDMSTSYQLGKDGPGEQMVDMLAATLVGVVVNGMESKQSTKRRKELDPPREGEHSKDDTQSRRRISLETIRTRR…	1.95033
shuffle73	SMTSSAYRDPLDADGSWSEIADASGSRRPPSVPHQGMMVPAAPEPQERSLGRSASSGNNTRGLLSGSSGRKGGYMIRMYRKDSTGDEEDQYKFPVVATKISGMKQEVDNAHGFDRSPQQTVDNVERNGSTLKPEREQMPDHAEEDIDVDRKDQNPFSSVYSPQINPSDRVHPEDEVSPLYKVEPIADNGHRLTLRDKEGTRLGTHEPSESEVSIPRNKANQELASGPSSDPMAEGSFSVSKMHFSEDNKQIDNQNPNRQTSTSSDGGDYPSSTAELREPMPKSNRMLMSLSGDSAHLVKPIPDRLQQVSAQNGRGLYLSWPTLSGSSLDPGETPTDHTAMIRSPVKLSRQDSRGDWSPRNLPKAHDGFHGRSESIAAVTPDSPSRSEPVVTEMTSGSPE…	1.81625
shuffle74	QEESGEDDSKSSAGPGLRGLGDMRFGRQVRHLYSNPARGLYERRVELDEAYATRRHLSRVYKSVATSESHQGPLAPDHLTSSAAIKTSRGDMRTDADNPRDEGSGDSIADDKSSHLQTGSRPFGKRVVKQPVPNMELTGSSPPSEDGDYVDEDVSELNGKTSDQTNPVHVRGGTFAAGGVLINRMEGYTTHRTRVGTPPGSPPELASGGEYDSTVEQSFYYDKAADSDPEADGSCNPPMGSHAKPHQQESKTELEKSKSPEGSPADADGTFDDNAYSKRVNKSNLDLPVLAANVSSFFGSHTKITPGRDAGFRSSSLGSAATHPLQSTIGYPLDIADSSDEDSAAVVGFPRLVRVNGAADDLTQDEREVLPERWELEVRTQLDIGPLGRPRIQSGESNG…	1.9025
shuffle75	RPSTGPKDGQSHYLPARRTKHPSFEKASSDKSGSDPFLNRSRFSSVSARRRFWEDVPPMLNHKLMMFGVSLERTTIKNRSRNLRPSSASADRNWPQGREHNSSGSEPVGRPEMNRMPTDQTSTHITPFNFHGDAGKPLSRSGGTDGMDTDVSQPDAFAHDGTDLDTLNSPETNPPFIEQRDEVITTDPWPMADTLRLSYSEDFSNSDVFASPIQDDMSSSERPVERVFAPHDAEGRKQSELLSRKHSPTGPFQRDALLISSSEATAPGFSERPQSISHPIVDECDPSHSRSVLQEILPVDSQHIRMTDTSHHMPSRAPLSSGGPMKSSHAEDTKSQPVSNFSRQWDSDDAPGGVTGKLDRPQGTSAVSKPSPGLLDRSEELLENFLPDGQSGQSAAEDD…	1.86417
shuffle76	LGEPQTDTEGPRSTKDDDGHADRKSSRDCPGRPRASSMPPPESATALTTRVSPGDKPRPQEERYSSNQPAAQKLPLSTPSGYNLVGGTSNQVAESNGNWDRTKKGTKSNILLSATLVPPGRGQAHVYPGNQRIKNRHDSPSVEKSDADRHGGGPPGAEGGTLAAELTVYARDQLGARVINCYDEENNDQTSRKFDVVRERAVGKIKIGSTPETSVRSSLFFKGFSDGRGTDTFTGDMFMVLGRMMPRSRRDDDARVRRSPKPTSEIVRVDNMMQDEMDGHERPPQLPERSVSKDYMLPFGEDDRRDKREEQPDRPNYLSIWSRQKLFGMTHGDDFDLFAVEEARQSPGPIQRLTLVDETSSSTPLQLGTVGDATVTANAFVESDSEAGDQPTGGIGFSN…	2.06557
shuffle77	RADVSQRRQWTASHDDGDGLSGNLPPFRSRNSKSRRLFPDPVSIRFHINERAGPDESQANTSGPLTKLSAWKPHLYQAMPGDDSLTPGRQSPSTKLETIALPNKLFGRGRFLMPDSDEDIGVVSVGETGLCEDTSGRDKPLLSKPETGLLRSMNQGFRFTSRNVTGLREIATFGVDKSSAQDEGPVEAYMVKDIFSHLSTFEPRVQSFYLDMDSKRFQSPPDLTGGSIPHDVSPSNLNSKARSAKPPQYSMRVTVHTRSSKSSKDRIQPSNQVDRASSINRAPSPEKKSSERDQELNRMLDVDPTPRHFSGAAICHSSTFKFRLQSRHKIRMARDSRQEESAPSSPFPHAAAYRKDPKSPLGTENLDGNWQESKGYLKSSYDNKSTHMSERGDRETVVS…	1.93673
shuffle78	ERSYSGKLHIMSSGSAGRSPYRVRVSSPAVSGLFLSTPKLRRVSRSRHNFFPDRMAEDTFDGPSTTSLDTSRSESSPDPNSPVYAQTVEPTQGAPLQRLSENDSPGRVPGSTQMLASMSRGGKVQDTALAGAHARRSFRNDSAGAEPREMSLESKLSDDEKLPVRGGNRISESLLKLGPQSRPTQSPTTKTSDKADGTRTRTLTDPQAAKTLSGDYRSIVPPSVKRRWKRVRRSIEPRDRHSLFSGEPYHISQFNRGFGGARYILCHAEVQSNLQQPDATSESDANSMERSFGALTSRRSNAQGLYKPRFPPSSARTPHIDKKSGFPAHFGGPTSLGYGDADRGLPYRGIQDTDSEASSGHVSVVVQTNPDFTGTTWEVPRISSEPLDNITRGSVSFTS…	1.87247
shuffle79	VPDRNSSKETARHRGPSTPLSVMFNLPHPPKSENEFQETGQHDLETGLISPSRAEVGMSAVNMPLSPPAVPDIDGVREGSRPGGTQMGTEARPRSPEGPVSSGPGMSQRRTLMARLTVGSSRHDRTPSSVQLFEDHLTSSNEDMEDVPPLPSFRHGQSQEPGMRPAKCSAEQFPLGEGPHIYDGTSSERLTDAPFMPQLTGSEDHTQWPRAIRDSQSNNSLDKPVTARVTRPVDRAPFDESMQAVDQFQRSADPMIVASISGTNGHSGASSAQRAGGARNLISGKDSHANVPPMGENFGRAVDGAGEVPVDESLTGGVAYTGRMQKEEPRKATGSLRLYPNAPSLVDKNTHTSRRPAGDGSEMHIEGRGPISSGYGGLSRGSLQRVPDVDSDSKAKNFS…	1.86944
shuffle80	RADQANETAFAPSARAWLSQPEEFESARLRTRILSRTSRDGRKPGSHMKDVPSEDLMVSKYRRHQIGTPSGHNNLENCAIMSSRRFQEGRETTPHHLNSSETEVKYQPDSDEPDDWVQPRQREDDEALISDPEMARPDDPRRPLPNMSRDDQNTRVQSLSSPDKSAGEKMAPKKGGPRSKRPRPDLPNDMSLVHEEDLGKGQLKASFGRPLVSEDESDYTNREKRKSDRSAQTRRDSFSNQMLPGPTQATRPPRQEQVSARRDGAESRDRPVRRNAPNDAYAVLTTHTDASSGNKPEYSSDESDTSSDPSAELGFVMHTNHRSIRIASVHGVHGVSQGFDSFHDKTEARDSPDGVASGGDVMLREGRLPTESTKEKHSGMQVLLSTGTFEDSSLKLTGL…	1.91434
shuffle81	SQKGHENALPLNSDHRNRARAGDRRLLQKSQSGRSSHQDDPDTSGNPHEFLPESIYTAEDTLDEVEDLGDDSTKVPPFELLLTAQERSMNRRPYSPVQRPQSEHGPRPNPDFMSDSVSQADSRFAIVKTRSDSSSTLTGVVSHAFRVLEEFKGPEAAPLDRPLSELSRGLQRRASQGMQVMDDQMTDPNTDGQRPLKHGSSTTEARVVTAARIFNSLPDRVVSDSVKPGPSDTIRKYDAGTRFRGPIDAHAQLVSLTEMRKPAGGRSQDASPPPWFMSPETQAEFKEVNTSSIGTPKNDDPKAPALGDGDNGEAPGRIGAPKPSYETAPMGYQDPVLNDVTPMPDGNTVDGSAFFPESGPRLAYSRQLDSSSLMSKLREDTAEGLPSQYSGKMSAIEEG…	1.92226
shuffle82	GDSSDDNEETTHQNDKTGFDVESSVDHDEYLDSLPLTGTMFPETPAEGGEPADLMGKSMDFPSMRSRMLRGDRSVTRIPYPSGDSVTSLAYPASPADRSKHEKAGMMPTRHQQQGLKSRDKRMTASGGVDPEPEGSRVARSGQGSVSSEGLGRQFHAGRFSCVPLTAECPFYWSDVSFQSPRWISSRRRGNNGPFSASSQRGDDMSVKGRKVLHRSRNGLYESAVANTQFTMSPLGSSSDGNQIDRERLQEFGLVLVLIQKHHLGDLPTTSADSSGNTTLRDTGEALGSAAIDHPSDPEGRDTDNVPAIEMQRREAFLPQDISHQDRGEEQNRVSPSRDSSKRRFDSDEGSVSQSKRESTGSDHEVSMEWYYSFADESSRADTNSGSVPACVPLSRKIT…	2.02752
shuffle83	PRWNASASRQRDEDTRERTSGTIFNKTMPVEGGPWNAASDSFDSPRRILSGLGLKVHKVSHLADREEESAEMPVSIDIEISFRSPDSYSEPYERDPPGMAFETGVVSSNLHSNYGEVLVPGISLKDNSQSGAGLSTSSEVGNLHGIMREATRIAESLPWNQESTLRMTTSDLTSKMPRGEVPLDVAETDHFKRQCFPHSKTQESDPATEAAFQDNSVVPIELPGGKHGFEAHSVTENYEQRPAGDSKGEMLAREQQDVAISVMSNPTSDTDNMFPESSSPNQADYSPAQSQVVSSLNRMAMLGAFKPDYGLRRGKDPQFRASCRRDLPTIADGAQSTERDQEAQNRPMYLGGSSVYGRRVSLQERIMEDNSVDKEFQPADVLSREKKDSDRGLESPGQG…	1.87677
shuffle84	PEGPLDAPEMHESPHSLLESEPDPTTRSLASYREFGANEFTNNLNPSAQDSDISTTADGKSRARPEEATSNVHEPLRMTVQDQAELATELMRGSMAFDRQGVHTGDETSVTSNPDGGPDQEGRDTNGCAVSDAGATDSSDDPATMETNEPYRSKSRKALRAEDLSAPQSRGPDSMGSQGSEIVAPKKHKLRVQEQDEERKKRVRSPDHDVQHGTFESGSETNSILVMEDFEADKGESLRDPEREYYTKVWPEKTSRRASSSFSQYEPGNSTEPTDASMSSTTKQLHYAFAYQAQNESTIDSRPNAEKGLTGQVSSPQASRSPLQSILSGFRSIHPVGPHYSYSSDPVQPDSPSESRDAKNFDSKTHLADTHEAIDWSVSQYAGVPPRESSSFDSETYSR…	2.02898
shuffle85	DIPFSFPLSDELERPLASQDPKSQFEPDGIDMKLDKFTGSEPSSDREHDDSEGGKKREELASPPNNNNSPRRSTGLSEPDAGTDIFLSQSLKLDDEPMMPVTIVPAFGTSGPWEKDDAFQRRSNMHSSRQKVPESNGSVDPRMTFITRFSNELFVSKLMDRYGGDVAADVQTGLVAMRELLYPTYNQLIFGPAGSYVDGSRPRVETNTPDSSRTWRIRMSARRVDQLRMERRQSLRSDAAKNDQWDEKSISYYDGDDSTYPRLDKFRKVDSDSSGHTPYMLDGHQPPTRQEYNSGPKERRPLMSEDRLGRSGCASESSSHDQPPSTRSSDFDASSLGEAGQVLSHGSNPDFDMKNVHGSSMPDPSHGETPVKRKQSGSRSVQTMSNTTDLDASAASRRI…	2.03941
shuffle86	RGCDTDGDMNSWNSVEEKESRKKDTDRTVREALGDNPRSDFDVSKLTIFFSDIHTNLAFEDLPSDDTVRNVPSDFRRMRAKVQSEAKDTGSSEISYLPALEPYFRLRTLSNEGMGPVGRQHLSMSRLADPGEALESRPSDSPVLERTGSHRPDDVGPGHPKSEMHTATVPSMFRESESKGPMTGVLSVDLVKVSGLHDGNSVVSDLSDIESQSDVLAIRYQEQWGPQGLGPGRSSSVVLTPRTDEVSEESQNQMLYASRLFLPGHREREIEAPTQSTSRDDPKRGLISSRHLGSLPFTDRKVLVSPSGTKSENRSGLLEIRVRPEPDLVEYNWMDNHPEVDSDTPDKSLMQSSFKPETSDDSFPLLCRSLDDDSEMASRCRNRGTSAPVGNRGVVDRAP…	1.86526
shuffle87	SSCKMVNITDNRKLGRPRLVENEHRVERADGVGSFPLSNQRSILKSKEFYRPQQRLREGSRLSVLESLDSFDDHGPVLNTQMRRKMSAERTPMSTPAGPVNAVSGDIRDGLALRDSQPGGGVLMHTQHLTRTAVESGYPTNMEDLSNPTIDTEMDPSREDRDGVRRILYGAGPASTTCAKLSSGRQKAFTGKLTDPETGVRSRFSRGRSPLPKQSGNSKDIDVTPVPGSFDMMYSKPLAVVLPWSPSPRNPWPRSTDYSNRSMLRGSSTSGASSSAVVELKPPMSNVLNQLGGDVGMRGCESEYVFPMAAVQPARAEADPSHHRNRIDSARVSAVPSSRSSDQSSQRDQTFTYKPQTFPPKDRTSILRRRLIYPETGQGRMGGNSTEKSSSGPGNVFPS…	1.90964
shuffle88	ESELKHNKWSDMDHATRSACSQDVDPAFELRRRSLDLTEEKDPGADFGDSDSGGLHDVQGSAEIDKRSVDANMFHMSTEITHLLDPMGSMLGDQTRPDQSLIAYQSPRAVTRFSESREPENTDSSVQPLDNFNLIFIHPSRRHAVELGTGAEKPVTGSVESRKVNEFGSLLSVTDADQYDLESISFEGLIKLGLRRTPDMTYRTSHSEPDTQGMGFGQALSPYLGKNIDHGGLLDELEQDSEDGRLPISDHVPYPQPESDSESRITVADWTPARPGSTYYEHQSGRGAKSINAYSAGSMLWAGSFKSDKLLFFSPRDPTVRVTPSPRSVRGEPSAYHRKSALSYPSDQDKRRDWKRALYTIDSSGTATDSSITDGLEFEKSVSRTRVFSERSFQDFGQN…	1.98454
shuffle89	IDNTHFESDDVPSSKRHHFPGAHNVMAPPEVQPDNDSNDGSPASVLANFSLPQGTSLQTVRKFVRSRLDIEYPSSSDDRRVLPMRRNVNSTSVGDSPQETNVLQEVPARQELSAPPRGKSRSAEDMAESSRNSSDRKLNINEERRRKTRHAWLSDCVSSQYSVPPDPNDGPSTRSSPPMRNMRSILWSGTRLSPPCQERADDDSGFGHRELRLSIRRSNTVNPHRSGPQELKGKDEPMTAISPLDENGSMADVENRTSQRTKNDQIGKDSSSPQLNSVDGLPSSTATSSMTHREDASLELRSKPSGQVPVPKFTAKKSGAGGRILSVGVDDFGPDYGEGTILTLTAHEISSSGDEAFRASSPDGGEYDVVASQIDGGQYTFEDVHMLEGDIQRRFSKSD…	2.02857
shuffle90	EARSSLERFPSHPTKSPPSAKHAGLLKGEQKAPDPFVDTDTTDVARDARSERDHRFPFPDSNSQIVGLSNSRTPSRDPAVVNMESVSVKGSMGEMILVRVAAGRRRTRTSPEAPANLDSASSGQFAPPENRDPMLFDADQSSRNSAGEYPDTKDTMAFADLQIAEARDDPPSSRDKSEGSRGLFNDPPLAGNSGDENHESKVVYRLSGGKAGRQWDRVDRSTPKFDSVPRLSGIDKPENKTGRDPKSLVVSTYVQPIFLSHSSADTRSRPFNPFELTGNSRAKVRSSKSREPSRMESGMSTQEPDMYLSQQRGSSLRPNGESREVKAPARMVTDESTLSGATSNSSMPADPSHDTRSEVSKSQRGSQSRRTMMRELQDVPPREYNPPGSVSDITDSSTR…	1.84892
shuffle91	VEEPSMMGGQSTSPTADINPISPDVPPRDDTIGEFGNSNSYPGSFRVTQNTKMSSNSSWATNHDMEALRSQQGLRSPSGPTPRSLSPAIGGPMPTPLFFASVGEGSSDRSMQDASEGHDTLGFPIFRELRSRNVRREYKADNTRGHKPPKSDLPVRRSRSYGRDHRDSMPRPIPDPKPNTGALTFSDVKKESPTGDPGVSNKETVLLMAFAWLRDLDATRLNQFEEFEEDRTDAASDFTSDPSEFGMTPRDDMAGMSDSDDDRTDGHSESESTENRIPDHTVALYQVGSADRQPPEGIKNEPSDPLLVVYIGHGGGLQQTGKDCGPSGEKGARGTFSSATVDRLVVKGSASAAGGPSITRSMQLPRGRPRGSKWSVSLNRNASFVEKRSGTPESSCRFG…	1.99229
shuffle92	QPKVGTQRKTGPRAATLHTQKDRDLNPRSPASQPMTQDGVSDSPNHRDPVKSFSVAVGLMGRNRPISRSVRSRPQISGQLNEFQSDTPGSDDADADSVHADMPTVTSSLPDIVSFAQTMPKLELSSGVLNDLEGTSSFKQSSATSWSRSENSHESEKMVDLGRSLDMNSRKPKASQAQLQRERAFSDEPPKQELSSITVSLLELPHELSKGPAVSLAPYEFGMSMYGPLDREMLADTSVSVIPWDLTESFDDGERRSQIETGVGKVDSEPHRDNGPDRNEPAQVGESQEAASREVSSITHSGAGSGLEVGRRAVSSRNENDAPKNDSSPSFVDIDQINGRFNSKQRSRSSIHLARGTILRDKGWGKPQDPDWSRTQSTHLDPAHILRKRRSRDRSSESE…	1.97851
shuffle93	ALGRSPQPNDSNEGVDTSPRTEYSELRNATVGRSLVASQHGFRNCVPEAISRDVSMKLESSHDDVEMWSIEMEVEPNSYSKEGGSSPLNDIFDQVPGRSALDGSQRSVSPSLEVKGVDRSKVFRNRAHDNFSDSHSDGAKQPRLPWDDEYPMKIDSGSTSRSAGTRDPAHPTVYAAKGKMTEGQKHKDSGPPDRDSETATGSKWDVDSHLAETNPHSLIVNVPQAPSRDGNHSRLDPDRKTAMSHFETADRMDVDFRDDSEPTSTSTLQAGHRYRKTSDTEPMMTQARISSMSPLIGDSPDLSDTDQYTEPVQGLKGGPTENHREGDRMGQARGGGVISGQGEGQETASTELDEQEETSHGKQDMRNPERDLIAVYLVGMSSNQADGFERMSNLPQMSS…	1.82958
shuffle94	SLSQGLSVPMRADAYNDQVSDKSNQAYSGRTMGDTRFMSSTIDSRSKLGHEDLESPASEPELRDTASLVSPLDVMSRPPALKRSGLWVGSLSAQQSGMHGMQTEALARENSRRLDYAWLYRVGASNMPAAFSRSHKEFAEGVEASPFNEGSDFRDSLGELDRLLLRGTLSRGSVVNLRTTVNGPKNEPEADHEDSGTSSDGFYVQLSTQTENERESPEESRANISMACPSPSPGPDTRDQQAATKSYINSAHSSLMVPLGDTGPLGPMSLRSPVQRSRDEGSTSKPAQVEYRIVSGTQVRDTRDFENVRSGIDSEPPRDSGGAQGDMGGTPPKSPDKPSDSVKHNRPLTNSQGIYVRCGPHPTDAEAPKEETGGPNPDQNFMSGVRPVTDSPSRVGTPG…	1.86695
shuffle95	AMFLKEKGGLMPYANPQYLARVFIQIVPGTAYYSLVRDLEEAREAAAKSFSIGATVPAERSTVFPTITGPKSANKALSRQSLFGGQDVVYGAIPQKLMSDNVIERGALDSMDSTRDGRPWSPRTFVMVDEPHHGSGVANKVNSSDSSVDHESEEAVRSPNSRVGSERGSGRGVSNGKDMRGPIRKAKDDRTEMKGGPEDKGTTQLERRRRFMRESSSAQKSLDSCHPILKNCEPVGDFQSRQSGDMGDHSYMTVQQRVGADRAETSRSDKGIAFTPPLDLRLAEAVMYMRRPDPPSKVDTLEAALAHLSRLEMPLSSRRVISVIDFEDDSYSLVFDDSSQSKDLTRNSQISFPKRAPGLSGLHREYEENPEKDGDPYNDSKELPHNRSSGPSSDPRETV…	1.92072
shuffle96	DYKSMSDADSSERMHFEIKYNADSPLVRDNMTKLDDEYGAFHDPFSSDQKSIRPNEKVDRSSTISRGTGLSAKEVAPQSSSYSAHPGPFDANEREADGSDVFRVNGIELQLTAGLGSLPVKENPVQQIPNNDRHWPVYSVMSVSRLITSPDSSGKVGKPEDTRRLDLGEGAACILAEAVQLAIGLSPHPSSGADEQRASESQQPDYMDEFGRGKSEDSTGQRDPYSGEQDSMVLNEIDRDAQVSKSDRGRLRSFKKLPGLKTDLYSQSDQAEGTTTGSGEGNSRSEFHHSHIQTRTRTSRAESIGHSTPIPRSEARRQKKSPEVVESKGSVTKSLDGEFVTAPSSATAHDAARRDSHDAEIGHDVDDMSMPRPSSPPGPPAANLVGEPGPPPLAKRHGI…	1.88924
shuffle97	HFKYSNSPSSEYDAPAMSDNEVGRNQPFVMAGGPTPMDSHRFDPWLSTRDAGFSKSQDTSDDRLWISPTRMSSLPVSPGGSAPRLHDALPIPQGQQAENSCFLGQVATFSDEQDVVEELVVHEDSGNFRISSLSVSTPDQFAGKRSVVTPSSYYGGLWDAHYFNVRVHSNISGPGSMETNGAAGKKAFELYHDFPETSAVVSPTALGTSRRDPGILMERDHDTGNGHRGMESRLQPDVAGSQSPLDPRVRSSRNRGEPGDTRLEERSPSYTEDGVLSRATLPGRAAGPSGDKGSSHDMMGPTWSPPQSPEAPPTPFKVLRAPGGDLNSEDDLELKRDSTDESQLDKETSGYSRSPSQGESPYIRDVPVTVEYEGQKGIPSSISVTSSSSWSRADMEDPR…	1.91006
shuffle98	HVPRPLQGLGRSLMESRNSTLEARSWSGDRPKLWEEGEDGRKQSVPKVLPIVVSTYSRSEMDYLPGGEEPAYDDFSAGLINSGAPGSGAPTGQCMKRFTPDPVEGKNTLAVGPFDVSKAISLRQKNSSPSLGMMLPGVMDDGALTVTSPDTVPRFDRPKSTSDASDGQSRSDDPSGREGQSSVLANHGSKEMDLKNGGQTPHRIPEPSGYTSQFDDDATIGRLQSDSVSMSALVQNPEDTSTRHFDHRGELDTEMEFNPNDEGPQSVLTSQQETRWANGDSRKLLSMQESREEPFNLKNSMDTPVSSRNDDRSTMWPDIAGSTAERIMTEGQKSPGSSAELQRAADDSKSAPKRGSRTNDISSSKHRNHPYSRSKKEGSEGSEFHTGDDDVDILRNEFL…	1.90769
shuffle99	DHMSFNIPPPDLSAPSRSGPESSNDIRHSQRDSDYVDHAVLISNDGAPPTPEDTGKAALEEMSVEPPSREVGGFGDKPVTDESEIEANYEMDETPDAQSLPDSGVVVILSLAVSNADWESGYVFGTLRMSNNSDDSVLSGKKEFGDPRDRFNEPLQGESPTKHLSNVMARHLAPSFQHPFLHESVNPAPESVWVVEKREALDLGNGRKVAMFSPSRDGMKRYASSEGTDCDNSRMDDNRLSLWSVENTSGTVFDFVKPRGPTKRRSTEAHSQSGRGTAATQAATYRLMDRLTTSEREKRGIGRLNTDNDGPLQQLQEFEFTVVDLFPGVTPLSNGPYSEESLLTQKYCSSDYERDLVVLDTLTKAMAGDDVPNASRDSNSAHFGKNYTQVEGRSPVMSG…	1.9576
shuffle100	SAEELPLTFRSKRHRGGFRPRSIPRVSDANSTDGGEADGQGDFGLKSRGPRTMIDSDHLERPTMPETSPSDRGEPNGGSFVSQDKPVSRRFFSSRDVAKRGTLRYTPSSQDKDEDQSLSTPVSNIRRSLGEASPAEDKGPTPHSVPLNNSLVDRPPMSESPRGLNVIHDLADISQFYRSTESVRNKDDASMLPQTKNEQGRVDARSPTPETEKSCTASSAESGRVRDTSDKGAETSSLAQIRGFLPVESPVLNGLTLMRPDRLFSEVEDLSYATSAGREHASLHGFRNTSIDESAKTSGLVWGISDTSTDSTDEELSLNPLPENIKDVSRSSHDLRQLTHDTYRAESAFQSPVEDLYGGQTMPSHTLHRSPYWRNDFGRLPKGGQWTSSMASAGSIKQV…	1.87315
shuffle101	RPTQNASYTCMRAGERRWDPIGTREEEPNKGRTDESVESMNGVFLKMVKMRSPPRKATPRLGPHMTKVSQYTGREETDLMPEDPGRDYEELSPKQVGRRLPPDLSEPRRLSRQGHGAMPQPDFFSSGDSNDGDYTQNQFKLGIFPEEDAQGHRNINSSRVRSTADPHEFDLRDPDQDQVYVDLYPESVTLMRDVRLAGNHSNSLPVAEVESVLFTKEDPPENGSCREHNNIDPGTMATRETAQASQDESVVPKSSNFSGAHESQQDKNFKEAPHFSSRPSPGPGKSRRPRVTAHERPEAYFGTTAALGGTGESLSAMPLLDEDQAHSDVWSRQLAVHRTGIDREVSVDSDKSDLLTPDSFERPHVPAEKRPTSKNVPVLFSMIRESRSSDNTSEGPEFD…	1.87644
shuffle102	TKHPRRKHDDITQKVVSGSRKRNFLKDALPGRDGWTPGNVELGRVSTESSNIFDVESEFYGQKEPDKAFYFASPPDLFSGPGRVMLPSMITLDDNEYRKQEYLRNEGLTPLEDISANPQEHFSSQHRRQSVAKSFGFRRRDATLVRQCVGPKADGPSGTTVLSYSIAYNAAVPPSFGRMTPDKGTREDMDASMRACGYSSKSALGVTTGVGLDPVSSVHPRDRAASDIYKPPGPESHVTFIDRASLEGTKSETGQGRGGNVPRSGRVDSQVGVPVMADSSDTRDVPMSIAESSQLEHRSTNRLASLLPHASSGEDLKYLGEPPVRVLSDPGHVVGNDTPSEWKGDQRRDSTPFIEGTFAISIRSSGPVTLLEVRDAEPAKEISKESEHFRPLTSLDYRL…	1.84182
shuffle103	VDRSSLMGQFRLPAGRYEDGRRPLNEVLKPKNVKDILPSNSSGKADFGDIPWSEHYYLVADLGASSRRWGHQDDRPSSKKFISLAIEVGNFIRDGSSSLSGGFLTDLLHLSQESFAKLPTDMSSTEMRNPPATNNSIMSTPQMRGQMPASYPGPPLASGHIGIGFFQSESNSHSKRQNDVQPLKRSLHFGPLGIRKADNPLRPAGDSDIQKAENDYEDGGRRDSKQTGSEDHGSMYPELGRCEPVYFSVVLQRGGGEMDNSPALTQRRRSLSDEDQVSGMSSGAGTVGHPSEDRSTRTGMMLRKNADLLISDHSDKGSTAADELFDQANMQEANGLAEPADERSGRDPLVATEQRTLGSPSYFSVSSHTTERAISMHVQPSSLVGPMVHSDGSEPTSES…	1.94105
shuffle104	SNPLPTPKRETYYDKAEKKYAVTSLEHQLHPVQAPFGTVALDGSAMARGGSVEVDRDGFEEMTHGMPDDNDGRLNPPGLTPYKQTDGPFVPSFNPYRKVPPLHGRGSNAGSEDASDLIYTEVRAMSVIQTEAHTFPPRLPRHTLGRPNDQLVKNEDTSDSRVTSLPHDSDVPLGDESEWLLYERGSPTSQSSWGTSTDQAESEDYNESMERVPDMRPHPGWINSSGQEGNEETTEGPGANRSGRPGDERPIQVTMVHSQTIKAQFAGSTYSAARDRFGFIGLINGRARRSSSTSMVPDSMEEQSHRCVRARNTSMDGPEPAPQSIFRSGSVSADERSLSKKEILEEFSLSASGPAIVDLEVKTSRLETPVGDAHMVFSRRRWKKSLSRSARSINRDGVS…	1.90897
shuffle105	QSKEFPDDRTMVNIDTRWRVAMGAGSTAATGEGVQDRIATLQADVEESLSEPFPKAEPRERGARPGDETKDLHGSGPSRGNEDASHPKKTFANATKLAQRRGEPDESEGGPPGDSVQKNTVGPNKSNRPDLRLDAMEADGHQLRSAGYLMPDFVLSDSESPPLESSEKSDNLGSDVPVRHVGSTECYQIEPFPYERKDPSGGVPTSRPIAAMDNTANRQSDEHPDTRVVTSDLDDPTSARATNVARYINRGSTSLLYQGSRSVSRSSVPVSFPPFDSRTVFPEDGLAKDRSLNSSSPNVSYENMAVGKFYFLSRKTTKLNFNMPRAGQTRPDSGEPSDTSSNARPRFSMSDSFTNGAPCDPDSLTVENSGSLRMRYTSPSDSGERDDRNDLKREGRALW…	1.95706
shuffle106	KDTQALDPNVFLTRTATRLSNPLLPPSDNSGMFPYDEDDSHHTRSTNSQSRDGPVGGDGDNRSGDTPMDELVKGFSGLTSPKSAKISKFKAQEMSPVLRNLTAHDSAPLPSSMQGHYSKFIQLSRGVEHDVVTRIETAGLVGPPSPSVMEKDACKGPPDRKTAAGVSRGGDQNSSVEGEEVLADHGDAPEADNNGQGTVEGQVSVYSRKMSDGSRGTGSYEHPLQGREPVTQTGGDSSIPGRIDVDSRSEDMFESTRMWVQAIFPYAKSNMPPIGSPDPKPANTDEDANSKVKSKAERSPDDRGPDLTFSRDRRGQRSENLQAWRMKEDLDQGSSDGDRKFSTPARPAVEDDNDSRDKEVGSSDGQRTIDDPMSSKTVKLARGPAPGPGAGQADQVSTY…	1.8104
shuffle107	QIRSMLALRESESSNPGDMTSPQFPITATSKLVILPDVGFVDAKLHLNFGTSSTQLHLDLNSFEKTNDAAVDPGSFGTVSPSVQGDRNPQEVRSKLIMADHVTRAAPGLPLMHFSNERRRPRNVSGMDEGLDDPVHRSWGIGMEMTDSVMTADERNPNNHREGSGPGSPHEVGKRVTRWSLVRDERQSGRQRQMREVSEWANTQSSQDTHVHGYVVVRGSTSMMGSQETYSESNPLSPSQVYDDEPARIPPMGDMPDSPRSVGSLPTRQEADPDDGSPLSNQGEEGSRSMGKEPSSNASKLGRKLSSTGIDRGPGPTTTLEQEMPKTRTKRLDRSREHLRDSKRSIVGDMGPKADTTRSRPRAIGESLAPSQDVGTAESNENACPSRTPDERRGKYYYD…	1.9763
shuffle108	QTMRHFKSAKVDDMHYSMRKRPDMHSLQLVVSASDMPQTSTWEPSKLSSMEKHEYIDRLGVGPPKVLEEGRGSRDVRNSLSVLRMTRVMLSRSPAGGEGADSYSPSDDSNAFWNSSRFTVTERRYIEYVEDKRDKSDALDVNVFKIDGDHRSLSTTEEPDHLEKRNVSAMSKQGGDEVGHYHLFRTPEFDGTANRQTLLVGTASSPQERLSAVRADSTTSTQIINRSEAFFAPAPNQSDQEDMHSRVDFGLGDAPNPDNMLHRSDKAADVPRSQQDSGEVPTERGRLGLTSDLDPGEQKAPSGLVSVEFMNSELSDSGTSGPHQRYFGQVKCMSLRMEPESEHDGITFAGDVRSGFAERPQITGCSTSLPQLPDRSVVYDEIPETMTTVRQWRRNDPVK…	1.8527
shuffle109	LAKPKASSDLRSRTGELHWRETDQESQSLSNDTPEEKPTYELDENDPSDTSRFPHSEQGGSESHDLTNADTSAAGMVVSLSTDERPAPKWVLRDNVGGAIRGTYPKFEDRSQQRRINRHNLIATLTSMGSEDVKSEGANVAHDDDTTNGTSPSGKVPTVIRASNNSPGDESRDDNVTRETASGLPSSLSLEHRPFGSMASNHNKEAASVSLTSADWTRGMELYFSAKQKTGAVKMRSAADQMDTRSRSDAKREAHAMRRSSRPNFGYSEHADTRSGECPPGGGKRMDRERAVKQTPPSVLREVPPTDGGPVQGCTKFLYPSFLVVSPVEPKMPALNVEALTDQDPLWHLQEQDDSVRMDPMAETRSISGDPRDRFPLTVQGLQEARSRRGSPQRCTKEK…	1.82204
shuffle110	STEPSKAHGSSREPFMDKLIEPQLNGFALIKQSPCLHKLIDEVSHSDYVAPKRLTLNAKPDDDVEQGARSSTRDRSLSASVRDSLRMTQVPDGDDRSVEEPVSPISRVYPPRGRQDESPVSRGPGMMPYHAEGQVNNRLDVKAGKEGDVSGEHQSADSLGYYAYGRDGGPDQSERVLWESEVGRLSTEARDPFIQFPETNHSLSKMGLEGGSVSLASGLKFLHFPAAHSDEDAGKPRTDTTRPRPDTTRVPELVRPLLQSSQRVETVDSGMGSRIQGKSRLEHKNQPTWSHSNNKSRLWHFQGQSGVDLNMPGAKMNPGPGGFQLLRVQSDGGGMAGNTMSRPEENSMTSAKPAKHDSWQPQAVKSRIGRGKSTYNTPSTTKQPVVVAGHDRDEGEFDV…	1.83529
shuffle111	QDSQPPFLVSVNLVVSANSRLPHQTSLLKDASAVRVQSSSKHKESETGDGKPNSKPGQVEERRNDGSAGHKAARMMERGPVHRESSRKEGGYPTGLTRPFIFDHYESNSKQDSEASKGLFEDFGHGSGFVKSTRSMQTDDCQTRATDTESDVFDSDMKYMEVYFRVRAPLEIEGRVPDRDRVPTNRVASSQELSDETAMNDDPADEWDFSRQRSAEDSDRQFPGTGSKSLVEPRASQALRADAIPTQSDMSHLEGRSPTSAANPPSRAPRPPVSPSLTFPLNKESNSGADLEPRHERPGTGYPAGDNGARNSSEPSLTGYMLHPSMLDARPKPTHGNVFVDKANASRRSDTTDVSLGRRAILLVEASINFQSDPGGRSQPPQGQTSEIYSKSSVGIRMG…	1.83022
shuffle112	PAKIRSNYTTRGGSRTSLPSLKVVHSGQQESPSCGPVGHRGTNRSGQRDSEPWGPQGLPSASVTPYSARSGGLGDLGPRKAHLPNLGHESSMDIRMNYSSTNTLSELVSPPSLNVGLFMPGLQGESLTGMHYSYPTAADDGPSDSELDQEPDNAEWASSTRESSPKENVDSSDRATVTSGDDMSDSAVNLNAMSIFSSQHSRGDSFARIHDKKGTPKDRRMADMSKVFGAFGHMLPSLSQFRDDPRSQAPDRSEMTHWGNLGHPSDVSVNASRFPIPRVPLKSLKSTANPDVPECDIIRHFRYARLSSRKTGGTNPGSTRPEGSEVQVSRERIRGPGGLHRPAQNLRAGDRQSRDNDVEQSKALFASKLDISFSSSVDSTARLSRSFDSSNEKIQKGSP…	2.00325
shuffle113	RVQFFPERVASTNKVCTGTSALQKVDVEDSRESSETPEFDLPGGHELDLAAVENPIVVRKVDMTSMPEPSDARPDERKMNSGNELDAGIDEDIDAPRAHSRNDSDPVDHFAPTDWGGSLDVSIGFSSSMSLSYSSYVRVKSGSDDQENDTMLGSLQEDTDGDKPSVTKMMGVGNMGNFSTIGTDDVGEGETLVALYSVSTDNPSQYPLHTRTVPSDLSNSERTTSFSEGTKRSSVPPESSRHGSLNPRLQLLRPHISKGDGSSPSLDGNGDTISLEKERDDDNATLLDRDEFYGDPGESGAGIVIYVSMVKSMTSDGPSAVKEEPRTMGGWQANMKGQPPPGSTWSSSRRGFDQEPIDQSGKEYLHVQQVGTRQGPRKHHTPGPLSYPPRGVSDKRFGP…	1.99664
shuffle114	PEQERDGVSSDGSDRELRQIFDTSVTVESTDEDPAPEMENDNIPRSGNDAENDTATRPSSAMSPVLRTTPLNSEVGAGPGTQSSSDYRDQPSCAPPVHSRESVPFSGTSGGQNVSWEDMREDLARHMRSPRRKRSHGRSFGEPPDRSSSKMLGSSGNKSFSAIRLRVGGEKFNASAITLDEPIATKSQTGDYSDRLNDSNRRNPRPVSLILDNVMRTLPRVGERRIEQDQNNERVSHGSRSLHKMDKNSIPDAGKMAISSSEGPEFMDSGVQAKVIELRQGTSTPDVIASREYLKGAETKPEETSEQYGDETFQSHAPASPNDPPPQFIQAPGHGGLDGTGDDSKAFHFADAGVPLQDPIPIREGPKRPASRTEHLFGALPDSVTKETVISSDSDEMLD…	1.97093
shuffle115	QNSKRVPRSDLRDESFSTGELNRLQDSVISSPKMTNRLPARAELAMMEKVSSMSPLRSDTTDEFKERTSLTTPDSNPSKKQEGRESFRERSKHAGREPTGPTMVTHHLTKSKLGSLRSSPVSPPVETNEFIDTQVAGPIGERDDSDNHPGSEARGPSYTMRGGDLDFVVRRTLAGPGESNRYFMREQPLEGMYRNNVGDSQKAEPTPPSAIPKVEQAMVLSQGEKNSYNTSGLESPERVQTPRRVAHRLTLPLSEVGPKWTKFTLTKARQNMERLIQISFVRDSVLELLPPFSHVVSLRMSAQSAGERRGSKGLKESQGDLRRSGLRMSFDDWSPGRKTSVSSTTQRGSAYSADRRMLYSVSKRKHGYESVFNDGGLSLHIHGPTNDVKNGHDMLDSNR…	1.87835
shuffle116	TRKFSVAGSGPGEVSQSSFLASLRERTSAYTGSSRSGVETLTPPSLGYGRGKGMGETQQTFGSDANPDGRGYNAQLIQRDSPRDKQDQFRDADSEIGTKRNSFEILPPSDDTKPKDGVRQGSGRRLEMMGSHTMYEQGAKPSLDEYDVLPLALSGRSSSSLGDPSTDRSKVLSSDHGRKPKAVGMSGSGRSPGPSADSHSAAIESPWDGSPSDREDLANRSSLRKPLLRGMAAISDWVLAGVLPTKRDDKTDRPSSRNATSFTEMQRLYSGPNPTGYLSEVGMRVENNSRMQLSDKRVRRDVPHILSRTLTFGWIYHEEHLGAPGVAEDFDDPDFETSLNVDIDRDHGRNRGVKNQFNSTDNKEKDLTNFNASVFGADAFRALGKTSFPPGISMESTDG…	1.9567
shuffle117	QQDEVRRMNVDRRTVMNSKVNRRTASNHVCAIPQHTDSIVGSTRETVVGTDVGLKPSREEILDDRSKQDVNSARLTPALMTPSFQALYEWEASAEDLLRSSPGLEFDVRPGHLPTHTADENLRKDSQRQKSSASSRELTRSAFRQGRFYALRCTSSYQNGPDISLPHMSSSHRVPPAHQVHSNLDNEPAVEETPLHYYEADEQTGERQFSSSELSLGLSSSRMRRSLTQTKHENLTHTSGVRSVFSLMTPAPIDDPMSRHPDELHLLMRATRNEIMSKSPQGGDKSQVSIEPETPRASEFDLPLTPGGTNARWPVDGSEYYFDPSVDVKPIIRTSASLIDRREGRIAETKFRFYDLSSSKKRPMQSLGMDYKPVPVEAKESGKGGSRVAYINESRTSQS…	1.79752
shuffle118	DNLYNFPLETLTRQARWTDSQSRGILKAVAPRGSNRVTKKADVRGVRTMSISPGYVEIVSSPRYEVWPSLSGPGKIDGRGTLAVDRQEPAPVRQPAMPRIRRTSQKEILAQNVAENFSERMSFLDSSHHNSLTEISLDRYRRAASSDHNPGTARCQALVAEGSPYSFNGGRDLGAATRRTSSMRPKKVHGSQASRPIIGQDRGLWPDSVMNEDSSTVPDSAESSDPDRYEANSHPRVELRDPDFQNPRISARQMSARLHGREASQSHDDFAAEGFVEPQSANDSLRDVTREYRQDRNSKEEDVKKNFTGSAGLGVMESSTSSDRLTPIAYEETNISGMTKNPLFKHFDDTHPSSDFDKSSGPGEGKGVSSELTDQIIRGGFRDSSPAGYGNSTTKRVLV…	1.90299
shuffle119	APYYGHKSGSMSHKLLRLSIPSSSESRALTMYSEDESSKRRYKRGDAPVGSQHSTFDLDVMIGFREHPTISPETPVTSVHTGAGNDSQLPEVKVISRGSFMIPLTSGSAYDFSVDKDTRLAQREPPMNQRGPQLPDLDHVLHRNARNEMGDEPTDKGQEPPERVVSGGFSDSTSLQLVSLFSMDYGERTDADRLNEDVDALGNPPEQNSVQPEDAYPEMRSTPDKVNSAMTANLVMAEAANSRSRHQGEVPILQLGRLDNESSDSLKSKRSRRSVAKPAFTDLVRWSDRNDQLPGSTNNERLTYRSAAAAGGTMEDHPLVQCAPKVGSDGRSFASALGRLNDIEYKQGTAPPMGDISPPTGGSRHTSSSLSSNRSSTLMPRRQSAESAIHDNLPSVDDS…	1.97357
shuffle120	QRGAPKTRSDPMSSRFFFINHAESRSAVVVTPLRTSDPRNQGKMGSRGSSRTVKPDRDDQAVAKNDDLNALDNSLRDNGSQRKEWGKGSDGLTYSSAEGTSDAGPRRSRNAGSAHPSSERLGNIDMSDMDPVFTKQQGAFMSPYVKGSGSDHTTQTKPGQELTLLAGSPPFDGGRIRAGRRADEPRTAISLVRSDTTTRRGKNPMKSLLGAESTEDQPSGDFENPADLGVKPGVLFSGVSDVMVANHYMGEPKNSFALVESIKKIEQCSSTNNGTNSLKVRVVGADETGPDSGSDSQASPLPPFVRSYKFESEAADAESFRGAGYSDHDYYLIVSLSDGPPLEEQVKTSWDVVPAGPFFEANPSRTARVPVPLATRHHVRSLSQDSMHQSDSPINTLQG…	1.87327
shuffle121	LPYSNFLVDRSGRSLVPADLPEKVSSSVTCVTHSWVDNGIVDFSETDQGRVKDTLHDPTRAKPGGDPQREAYGQSVKNFLRSAPTSYDYNSTEPARSNIRSNQGPPAVGKPQEETRPRDYVSMHNSPYHRPVLAAKYSSRLNRLPEMVWISQEVDNSTIPDGDRFSKEEEERTSGRGDESLESGTDGTTGKRTGASFKVPDHLSNRQSLDCVKLSTEKLPITSVNNPIGRGPLPNELRVRISYKLAIVVSQQSRRRNVSVSDSGDARRQASSQLKDHAAPRTRGLSFLTSKTKGSEVQKKNETYDKQSPRMSFPQGEGTQVNGPEHGPPNHRAAESEDGNLDVSRSLYRTGSQKSTQSGASYARDPDRGETFYVQFPFTTPYESIDSSDTDELHSPSSG…	1.73106
shuffle122	MTTPSEDLINSGDRRSERSPSQMRQLRIDEDSSDAFAQKEKDFVDVRAILPQFKFDGGSVDNRLPHPASRGRSMEVERPLTTDRPTDLPDGTDRPVEDGHGNKPDGFADYFEQNETGRPLDQVVQLSERLSLWSDLNKNDDRAPQHEKPKYMSLQDLTSADHSNRRSSMPSQSFHKLTVDIGQPEKRTGRVADHEDLNRGQWLGRERPHDDSISSTTDGEMGGSGRGVFVDKSPNTSLLARFASSDSSNTTYTGGPRSKDIMQAAHGGGSSLPNRLSSDPTKLSLLERCVERKRELDTDGTFEEQPSVALSRQERVTTGLSRRGPHENSNAPGGPVGQARDITRKSDRCLAVESPASMNSDLNQATSMPSGPPAREKEKPRRSKTDAPFGSHYADREKP…	1.92204
shuffle123	MKQPFRASSSTSSSSDGHANGGEDAPPGRYRGNPGETRFGVPVSYQPGNGTSLSRGLGPPMYSDVQGVFPPISDVSGRAHSKDSSRPASSPSTSSDFEDSCRVFSSETHPRPHEDLSEKSEDHGPRRSEASPRSIASNKSNDKCRLLSDAYQPPTDTDVTGDSLEDTESNSGGAQAPDHVQERDIKGFEPNRVSRGFMASPAGSTYTTPYQISDDYQVPLAKPLESMRKASDGDMAAQQDTNGLNRRSTSHEESYSRSSKDRLLRNRKTPLGQKESPSGVISISSMASPRALKGRFDFTRVRLPGSARGGSTELREDSFSLETDPRDESETSRKDEPAVVRKGEDSLPDPSLGSMLDAQSQLVTKQNHRENMTWVTDPLGVLHRVMRPDGLSAKRLIQT…	1.86815
shuffle124	PTRSFFAVSGYYQGSARARPSHLVLKAARRSNLKETCRSATPLSNPNARGDGISQPPHVPDETASPSPAMDGRTLLSEDDASGVIPGSRRNVKTEVNLHTSHPRTMADSRQMEPKSEIELSANRQNAKSTSDEDVFSGAYHKLSSDMVDDIKSVELPVSTKEPYSFYKSIFRFAPKLSKRGTGGAQSTGSQPVTENDDYVINGSVAFQSDKAVSRDTNRNSLATPGDVDSEPDDVHLSFAARIFHSTMTRGVPDGPLYLMGDRPSEKVMSDHAPGSSMSNGGTRAVQYSTRDGSKSSQPDDSWGQMPNRSEPDTEVMGERRSRAATKGQRPELSDADQPRYNDVPVDSLAKVHNSGSIVGGSRKSRPNLSSSHKKKVDAMYTRSGETSDLFHLELPSSI…	2.05607
shuffle125	RVRFLIEHDLSDSERTSIGTTGTSAGPERMCMAHGAADRFDPSSPNSSSLGSPTSLVSSHESQGSKSTEVKPDPESRGPSSTDREKELPDVVTEKDGSVKRTERGSGLPMGDENAGDIMSFESSGMVPMLISMHHNESPHLEPSYCTGESNIETRDRFGPGGLFAASFAPQIRSPMQGLSIPLQGWPEPVRSEDMLDSNYEDMEFLTLIPGVVGTGAGDRMLGLNKGVVRALPPDFSGTRPKRTILRLVQVTTSGADTAKDPSDSGYLDHAQRTFHREYGPNEDHVAGSGKPRITSEQRSQSLNEPKRQDDGVRLAMEVGGSGYPDARMDLPFGLTQRGRFEGNGEPVRTRGKPCHDGYRTRRRQRSAEAYRSEQFSRIERVKPSPDVNQAPTGNSDHD…	1.98885
shuffle126	PAGFRGRPPEVKVDTFSITRRDELSGNISDSESGTEDGQDPAFPHTKDGLTTQVENRAHEEMLAIRGLGDSGPGRDGGERLGCRKPSLDLRKSKSCRRFERSASWIARAAWPDRTSDEARMRFMPPIPVTEPSVMRSPSLRPGHDSFPPSMKGQGSTRTFLSQKCRQPRNASDSYRSSDEDPPTDPLSPTRRMLQPSSTEASRARQGGQPVFLSTRMEICPHNQSAGSDTMSEGEDMFAASQGRMDVVSVNSSLDPPKELDSSKASTIFENPRALPPYQPPSRLRQDHQDQAAESMRYIESFVPSVHGTKDNMERLLHTNDGRVTDNKARLSPVNRRKYKSRDHPLPSDEVPTGEAVVRTAPPPEHVSKSLDLADKTSGIAAGKVMFNAMGDARKGGSK…	1.83701
shuffle127	ARANHTSQARVDEHLEPNLPSVGSAMNSGASENDDGNDSPDSKRQHSDFADTNNDPLIRERITDGRDKQFSQTSSESSVTKTTIAAPPESVKSLTGSSVNAYSYTRDKRGKLTFRELFALKFLSRSLSMDRTNQKNDHMMLGDARDPNGEGRPVENTDRGESLESFGPNSDPELKALSPESGDTPRSVSDRLRYGTLAGRPSKSSRMISTRRDNSFNRRGMFPGKHIFHSRLAPRRLPEDRNEASTRESYRPRKDKGVISSDVRAPYSQPGRGREFTHRVEPDDSDSVQYREIGSYFGDNPEGMSLDADRQAACEVKDVVIRPNGPAFPGYLLALAMVEEDGPAVHSLPGPTAHSPGDSDSKRPSSNDKEKHYAEDEGPGERESTIVPIMSRSERVLLA…	1.95493
shuffle128	RRDPLPIMQAHGPTGEKRPRARPGQPEVDQRVTEGPSVFRREAAMANTLSRSSENLVLPHSGEADGEQIGTSSDAYFYRMSLSSRQKAGGDEVDSHVRTAVRTSHEEPTDTKTVDDENDDYTVLLSMSSKMLNVQSLGAEQMRDPQPQSVGRSDKNTGPEYPEGNLLPRRQGTERKSMDRGQARAPKEPLDHDPSSDDKRQGFLSNGPQRSLWDEPDLRDRGLSSVSVGNRESPHTLDQGMGQTSKDLKAMKESDEPDGRNKSSSFSAFSLLGGEYSGIVEQPDLRSSIVDIGRDRRPTEQSNDGLVELRPDPLHEHEGPGSSAGSLPSSFDTAGLDPYTGSRDSTVNTTGLDAGSPSKLPDAVHTTEDEQQGRGQTSAFDLKTDSGGDTSNVSDSGKS…	1.84409
shuffle129	GSVSSTTANTKTSSSSRNSRDTHPIVHVPNTNDDPRQSSVKDKRQLSTGGYRRDRRQFDSANDSMAQVTRTSPGDSRKRFGRQMQFRVSPGTRPFEGDGNRSMHDFQLGDNTGALARREVTHDEPPSGHDEQNPFQNEPPSNGGVDPRTPTSDYGRLNRADVSCQKMAEEPLAHELGTRMPPRGLVPRVDSKLEPCRSPGFNKFVDADLSSMSFDIQMVPRPVANLVNENENTTLPVHRSSSPGEQNMISSTDKKRAICSRLPLLVLGFVPCEINDDEHHPAFPDTELPDVGSPATQTDSDQPEQTVHMTGGKSSRDNPPNSASHKDRIALAPRRPTKGARLALVRQPFDHSYPQSWSTVMSDMLGAFVSLGDGLSKEDSTGVVREADELSKGFDILTG…	1.85562
shuffle130	MSFAPGVDVSLFYAQPPYHERGSKSTLYRFRDWLEYQFTKYQDDDETRQDPRASSVPPKARNSMNEEADSRDFKRGGEKLSQEVSSKSSEVLFALPRSDSRLLSSNGTPSTGAQSVESKTYLQLDAMVLAGTKATQHVMPEECPPRVEDSTGKVLALSSHDGERLSLPVARVTDLEVPEMLLPRSKEISNTENRNKFLDIYRIYKQVSHQSSSQGRSHPPNGRGGRRRSRAASGILDLSGKMNASQTNTEAFRSLAGPQSTVGSPSTEQADDKRDKSQESNEDKITRDCPDSRKYQSNPLQAYNPDRSDDLPHFEWDNLYREDENDVQMFNEVATGPAVDLGQLSDESPVPMEGIASGSLDKASMHEDMKLYDTGISASIPDHMALKHPDDGCWSPRND…	1.75623
shuffle131	SSDDRSNDNVPIVAESDRRTEPYETPDFDQLTRPKTKMTHYDLSSVAAKQPFQNESSGDKAIQDPSSSREMKKEDSRPGIKDFRPQVPVPGGRPSRRQPHQTDTVQPKSHLVDYSASVGSVDFEVSRISTLNGKNSDSPVISRPGNDSFRSSPARRQDPNDDSPASSGLNSDVSKTHLERRSRLKSTINVTIVGESWTLRTKFIMATGGSKGTRVALSTESEGKAGHMGTESSRERGKASGFVSGNPRTIGAARYFDEYVSQASASSAALSVRRDRTNPDSTSYSSLNSGLQDGTSNILKLEVVRTQETKNRIRDHAAERYHVRLERPRTDHVPFVGEVNGTCDATFASSIENEAVQFSHGKSPTWPPRDSVNDPLDLVESSSSVLRYGPQGTINGLLN…	1.84391
shuffle132	TGRSRKPSPMSDFPHGEAIQSKTNDRGRTRLSHVGYVYKSDSEPTDPAFLMTEGDDKSARELKGEVPTGFNVVIEEGSMINRSMASNDPRTRDLSGNDKPEFDLPVLVTDLSSNDCPRQELVGDIMGPRVVSLNAADGTPDGEETNARDDTTIVKSPMSQVTRSQHEMFGIEQWSSASFDLRQELAKIDWYNDVKRNLASHGQDGVLGHSDPSLYRMEDGSPEMSNSGYKVSLRTTRPVTVPHLERGNRRPDDSPARRVRLTGGRSNFDVQFKGSLGTSSESEGYVGLRRHLDTPERNLPDSALKGFTFIYTGRSASMPERSLEDEVQHPRGLVNQSSDNDVRPQVDTRRQGTSKSRDSRSRGSPMAISRSDSSSEFEPLSGDHRKMVNRDRLMMESDA…	1.86576
shuffle133	SSSDVQGHSESGSQSDPFRSRLKYWRHDAEPEDYKASKLPPSDSLEPGQDSDGKDPFPKIREGVMQSYVDRRILVKIAPHTSDPINRVSDSTAGVSDSVRRQDSNPPRPSQKKMQKSGPTNGEVFDARTLEVVLVTDLGSGANQGVHLSQTTRFLRAVSSSSYTNIGYTDGSDVMLKALKRTLRSNVQSSRVHASGKEVEEAPQSEREEDIAVFEPRSRRDDASDKPTPRYNLSSMSMPADSPGKHSIQSFAPYRAKSMTTARTPTSSDTVPKMERASHLSVDSAQCNSDDEPEFRDSIGLYGIDRMWKEGGQEPTDRKLEDDAFAPKISGNATKRVPLEEDSHQKTATEAVYDAISVTTLRVRDEQYVDPPSGGHSATDAPVRPATGGIMSKRLYSPS…	1.88875
shuffle134	RSRSMSEPDRGMSRQKEKEDDNQSSNHKTKSPVSAFSMLVPGHGLQETSRSKGDRSDSSTPWETGTPIDRKVSGVSRADEPLNAVDPKSRSDSRNISSMILMVEIDDMDIANSPTGRAEFHGRANPSSFEAARSSLLDSFSMNMVFENNTLEVGQTDLARLAVVQATHYFPVWPTEQAGLGQFWSVEESAETDDLRLEHHLSISQAPERKESNASRSSPSGPGRLDRFDESSVHSVPGSKDAKGSGPQSRDFRQHPSESDKNDDDLEGSMCDDYPGPATPYTMPSDDILEYRRLFLQRYGPVGLQGREARDRMRDSLPDTPKFDRVSPHERGQEAGITMYSSNMARADAGRRVPLTVSDRVTGQYWRSAEATPGFGDESQDSRDFDGREDYLRAKEPSG…	1.86197
shuffle135	ILSDALRLMAPKSGNPQQNGIEPREQSQHNIHALESEMKGVSRDYDIGHIEDKHYEDYGREETEERLPESESSGEAESPGLMLKGSDTRKPPKDVQTTPDRPDDNPLDHREEYQNVDKTNEYMGMRVTSTASKALALSLPDAANEPDSSRLEGGSRDEVECSVAPSTPAETSGKDYFGGLDRGQCSIPIPEFRTRLQLWHAKAPVAAIRLAAVGSPSMSSRASRTELISTEPSWSNNVSSRLTRAKLRDRGGQLDELRRDNESDVLQRDEVIESGHGDSNRRMSIAPNADVPGSFSNDRFQRNLYTPRGTEVGDMGVSFFDRVSPSARLGIEYANSSRRVPAFRYDDTQGKLIEQDGSKHDPFSSQSMEMKALPSDEHSGTFEELFDAAGTESGIGRPP…	1.87188
shuffle136	MEGDEGSVSKLIDARVDAPGGFALLTDRDSVSNEPNSSDEGSSSDLQESREPPSDVRSTHPHGDSDQLRVARSHSRNGAGIRPADTSKDAGGNLYETEEPRLQFEQKRDSKAALNSSLQIPDYSYSSDTVPKDRQLPAIRDPLVSLDEGKSRSQRTSVVADTSETMMRDTAGDTVPGETQRVGEGGMPGVRTEPKVETLPEDSRHGKPDKIIGHFDTNSPMASAEHSGGLLNEPKGGSNFRVGSSSDLHRRPDTPMSSSILKERPSNRQKRHVPFPSRNGPMSSRSAHSDRTPSVSPSHIRQMVTLDEKNLKRHSTSEEERYNRSVAAPGPRSAPSQPVNTGGSGKEMEIVDQTHEAVCAAKLEAAPFKVKEGPSAVPFSSQGSDTQRDQTRFDDHDSP…	1.874
shuffle137	VDSNLSTYQRSSGLVSTQDRFGSDEHQTFSAGAARAKGRRWQYNPLKSRFEEKPGSDVKHGDRGRNTDDSPLSVDEFMWMETMTSQPTSSESGSNHREVPSRGRRFAISVNGNISDFPVADMLGSETATSLPLEDNDADLSVSKGEEINVDKLRGSMSADGRSMRPQKNGKMREEGYRQSFPVGSSTRNELSWTALGFTGELVSIRRSTRPSVDPFARTTESLLGTPGPILPSSESITSVDLSQHEKGLKGHEGMAGSMPDASIVSSTGGRDDHRSLHQPSDKVNVSSDSVDDSELSVVELLVCANDGMQSQYKEDPPERRNRDREPQSPYTTRALTVEDPLLNGCRVSNRGTIDEQPSSDMDPQSVSASAAQTLERYPNRLRKLELPQRRPKPREQFF…	1.88068
shuffle138	RADPGSRDNSFVQYTTMDNFDSSCTIERFSRGVIMVSDHSSMDGGGSFRDDLEELTVDGAAGSQGELGRNPIAGKEDYMPMEHDGLQLKSTKNFQQELDEYSINGSDQPPERRSGQSRASVNRHVPAEGVQNEPLDCRRMVRLNRFDAALAEYADDSSGASELPYPTPTSVKFDRQALATMSRAADRKVGQTQDNHFSTAFNEEDETTEEESQEDPQADPVKMKHPDFMNLHLTYEQHRIHFAFLAQVAPSKPSESASWHGGDTTSREPQLGYSIFSGRLDSSDRGSPEIVVDLEPVNVPRRPEDQQKDKRLDGYSESGELRVHADMGVPSDNSSDGKDEHLEADISSPGGTSVITTATIVLVGPPPDSDHPLPSSESVETHEGMPRFGWKSFGMHQNR…	1.92448
shuffle139	APGDHSDIRTRVSARIPRDRQPNVATADPQEGHELGVGVYVGDAFQPDGLENTRQMSKLSDVGEYFTVAPPLGMQAPATPANNPATPQYEISSKAMIGVGPVDSLEAATATPNIRMSETQPKAFKLQNHLPERSHVDTPRDSKNSYTSSGVPESTQFEPVPQNQSQRADWHSSMFEVTGDPGAMRGTRPTEDIDHRSMRRSTSALFKLQDREMASTDSAGDIPGSSDSIQSGPEDKSTPLSPPKTFGMKKQSSADNTGPLAKKMSTFSPMSGSITQTVESGRSVKGVDGPRQRGDSIGEHLAMMLRFSVSTPKNRNEGENQDGLHRESLNSSQQGAERSHFDSLDPGHVTGGDPAHGVEPEGSYVELNQLSSDRSLYGRRQFVESDSNKSFHKPFVSTA…	1.99257
shuffle140	IPAKLPMVSVDYSEVPPEPRDLQHDEAWSSASSGPPDRFGQLRTPPSLNMGIREKASFRSEPLDLTVSRSVTTSDQIHDHDDCGMESANLRFENTRELKMPDGGSMEVKHHDDEESPQEAKRRTSSQSGVSSNTREAKTRDTVTSTTHRVVSVTENGFKGARRSAKSMSFIREGPERFLKPSLFQGPGALRNPHLIERAMPRALIDADDGDTYDHKDHSPETIASNPGAQDLDVFLVESFLSSDHRRAYSQGSSMLLFPTFIVTTMTVDQAMNLVPNPSYKDKDPMFEGLGSRSAGTNTRSECAVEDADRTVVDGRVAATVHFSQKSASKIDAATLEVSGKQVGKLALRSMDLTPGEHGTEPRGHGQDSTTSREDSSQDRASDSSNGVEKILHRFGSSD…	1.83569
shuffle141	QGDYVIFSESGRDETSVREEGFSGTIEGDKDTNARSRDRQADDDPTSFLETLPAQMVTHLDNGKASSVPAIVHDVRHFLSPSPEENILSSNSALIVKNMTKTHSDTGDQSGPPPRDADTNRNLRGMSSRSPFMIRVTDSRESMGRILATTGLLQPPNDIPSLSVQGKGLVDMMRDLKGDGKDTMCVVGAVPEQEPRPYTRMGSSGPDFVEPMKTPRKKSPEDQEFDGQVPPALAAYSSDNWFLPLEHYPVSKDPETKTEERTLFSDQNLSGPPRSNATPPNNMMDEEIESKPETRRAPDAADQKIMFSATRGRRTLMSNSQRDRFEVGEDNRASLDSGPCMNMSVVMRSPDEVSSVSREPGDVTGYVSGRLGPHSSPATLRALDSNKHQTSFFRIEQVQ…	1.87708
shuffle142	TSREDLRQNDKSDQRPDTKPQVSKYDSDTVLYENIFSDGRLSDEPIKHPWFSDQFHADYSSFPSDNPSDGLEESVSEEVTRDDERDSPPLISALDTDSINQADYGGLDRQSGSDVPAADALVTPDYVNHTGSSSSGRFSNKLRTGFDPTSSPKRMRDTPSDARTTDPRARLIRAAYTVLFEKGMEGHGVPVGPAAQIKKPAASPHLGHSILNPTSSSQTLNGRDRKEVPEHRDSHSPLSSSMDPQGSGSSSGGNKSENLSSPVSPSGSVYAPGGKKDNSSSHGQYERRSELRQLDMVKFSVSDHKAAGKGLSADIPVTSVQKLGYETLTKTGSEHPPDLDFLGQDQSKRDEGARDEETLALETAEFVQRDTADRDGLTEAVSDSLQPGTRGSQSAMDDS…	1.88861
shuffle143	PNPSGIGGGSLRITVPADTDSPLEFRDLLGRALRDIVDSGSRPVGMGKDITMRCPDTVTQLSHAPTEPSSLGDWSSMRPRQDLDPSKEEKRANEVPIEASILVQHRRSTRAPEAFNSKEVDSRDALANTARKKAEVTTSMPTQSSGTKPPRKMSGNFTGNASPRAIVNSTDDFRPKSSDANVQHESDSRTDQNLQDSKSSTEASAQGYIINFGDGEERKLMQPHNDSHQDSCELPNGMRPFSQTMAGYHPDTPRGTSSARDHRRTDYNSNDMEQVYVSEAPCFAFENDDEDPASLCVDSASFETYQRLARGLSKPAVGGLSVPAGRDEESRNRMHRQSTTLRETTLGGIVEERLYSHGTRYWTFSNQQEGRLNIEDRSLKANTGTNDAVFRTPYANGDR…	1.82085
shuffle144	VDQKTKRVSELHSEFYRLPPGSSSDAGALDMYKDNARPRRASFVATSSVSHHDKVHEQPDTSRSDPVSDRDPSKISDMPWTKPSGDPFSESTDRTGDTGRSLVMIPQGVSLPTSKNSKGDGSQASPFYEIMQTRPGSSHPSLSRVARYMQVGQPNRSAGRQRNLLPTPSVLRALPREHPQESHDGLSITEDSRTIPFGEDGGYVSHEGAHRGGSEPLSIGNRGGTVTFMLSEVVTNQDQSESRVKPVSGFTTETSYGSVEGMAIRRDIGCLPVLKSTGVSKQSTVASKDQSAKVESELIGLIRSENPNPSVLKKSLNSQEDPIGANVFDNYGGYESVGSNPHGQDWLEIRIDGRRDPLRRAAGPQWKDPEPRGRPTTFPAPGKGSNQETRLADKMDFSN…	1.83776
shuffle145	ASPLSVRDRPTGLMRDFSDRVHVDSKGVGDGGSPPTGDRDRMPGTQRPSKRMLRLCSRGKERSGKKDEVNNDLVPGIERNSMPRPTAVASYVRGKPLPSGGSTNRGIRAAFFDRDLDYMGSMKDDHVHPPDDNNSEGLLKGMSERRREPHCFLASEDDAGIKEAGPEWDVRDQNMWKSFSTSVTTEETTPGYRIASQAGPVLTPTSTTIRGPLNQAQGKESNVTLYDAEQSINAMTSAPNDNDTATQSRIMSENSGEHEALEQGSSRPPSPREELNSDTLESTAPAPFGHFFMAANPDRELTSDTGMLRRVRDSPSVSKHGWSYLQQTSLYMAEVSGGAMHSRGMRGVRWVSPDVIQQRAANRLLSRHQDVKTPAPGSNSSSERKDSERSPTYLLRMKE…	1.85161
shuffle146	STEQPLHLVEADFPPSETAKWHFASGGPPTSKKSGSPPFDERPRQESGDMRSRTRPTQDDLADRHSHQVASAGDEKLNLPYSPKVYLTIYVRVAPRCDDKTQKHMNRQSIESRSLVVPQILVEMEKARAFAGSDPGSQYALSGENWARSPNNTRPGHPGLERVVILSGTGREHLNGSTEVNAETHRDASDGLEDDDPPHSVPHKPSSKSRRTATFMGFEEQVILKKSQAPPWPHNGDWERPTSRPNTSSDSGPPGPTQRDGSSAQLTEKNSLLGNSLLCASRDIHDYSNMQKESDVSSKSKRQLDSQKELAAFTEAVTVPSGMLMAAASMGFGTEFGGGYRQDDDGNDTRGPMSQVQVVLDDSAETNSEKGISLSVGSRHSGGSYGSSKPMADAEGPAA…	1.77494
shuffle147	MLGITPGQDQISGSWDELLSQGQNLRPSSSGSRRDTIVDQEPSDARSTKTFDPTMGSPSNGKSLNDAPWAKEGRVPAVERSVGDQRVSKSETAASSYNSDARVSGDPTYSNGAGASDSSGRTNTRKGEISDKVHDLCTSGVLHPDSGFEKGSAKVNLGSDSSGNKMEDHGPFEPRVPEAVQRRSTSLLPGSVARSSHLTGASKRAREVQYLGFDTSIDPPLEMQDPPENEALDASFPSIAYTPPNYLVRDRSMGQARDAMNLAESFAMPFLFVARLSRLSPLRDCREMDRDSHGVNFHSGRKRQSEQDTSKMEELVRPMRYDRTDGHEEENSENTSRQRSTSHADMNSAESSDPTLGPPTGIPVSSNVSSVRMVMVEPPDMNLKAVSKESNYAVSPLEP…	2.06089
shuffle148	SLRRSANWEAARVPLELSLSREKRLRFDSSGDPGSSDEVNSVERTSDAESSSSNQGNKGAANHDSNVSLGLGARDDSMMLQSGLRARVKTPSHHKPSQDTRAIPSGGEDYHVSRTTENGEKDKPHDAYLRPAVESFHQVRLRDRVKSTDGHQSSSRVDGDSPFASNVRQRALDSCTRSSLVKRVTPYLVSGSNPEWDPGGQRHGLHGPNSFSSIPSFTRALSPNQTSETAEPTAYGYSVVGNRITTDSSQMSMMRGSSDRCVQFMRMALNEGEVTERPSAAMMFALAADGRERAPPVSHSGVDTSTPDSFTPDEKPSKVVSDNSPYSPPDLLKITKLDLESGPTLHPFHISSVWSYDGEERAPVPGESIFVRARSAFTPRHMYPIYSTGVEDSYLHRDV…	1.92558
shuffle149	DHPHSFSASTNVRPHAMTENSYEEKRFGTGVGRSDMQSVPDQSVLQAEEMENVNEKRPSETCDLDGALSRINTPHSTRDQGADPPGGTSANFLNNKPYEDPLKAKGPEDRKGASARGVRRSDAQKVKEPMPAPRYFPNLTLSDIPASEPTSTVDQEQNSAFDYTHLREKLLIFKGKSPADGEYSYGTFRSDLGSFETASPRASRSTAIPDIGSGGINAGFNESAHDGYRLPDHMTGGSDDFHQCSIHPSDWSRREDFSVSYGFVREAKGPGDAMDVEMVAGDGVPDDVSRSSNNRGFYNGGLSQLRVEGFEVELDDKGIPDGLPPEGTPDAVFQDFGKMRPDSEHRFELQPVTQSLEGEPDKAGTETSTLKQVRMQASDKAYRSPNSNPDHMKDYLPRK…	1.86248
shuffle150	KRQETPSGEAAFAGPKVPDLISFGGSSLAEPENDPASGETSPVNRPRMGWMSEGFGHTSRPSSGPYIFPSDIGRREPSADERQFSKLVGREQNTPKQRESEAGSALGVASSTSKEFLNPGIDGNGLTSPSDHGNCFARRTYRYRLRAGDTNTHMFSIRLTETETFLSDAARTYGRRMPAVLHNRCSPGPKNMVDEYLKPSWSLRKPESQDDSSNKSASSAGVNTEFREGDTQLLANFSERGTSVDDLATHMNLSHEQSFEWSKKNADKSAPAGSMSPGELSSRSVLVSGGDLILKYTESDVGLELADRSAKYVLGDVKDSSNESMPLLDEDTTSPNQHREDDCFVQLKNESTGDLNVERPTVPIVVRRAPFAIHKDDSSNEVMHDRDLGPRMSSQIPES…	1.95539
shuffle151	PVSDPCKTRSFQARPDVSTGHNDAERFFQSKGPLDRRSMFMGHCPSDASSSSNPARLTPTGQRAIYDMISEQGHSVLVSEGFPQEVDNDDLKRRKTNSLYAQTSGDKRSNDRVPRDIGQFSARLSTQSIVWHGAVSPSVLDSVSDTKRPSHTNPDPALSMFARSISADDGNDEIRKFLPTEMQDDAGVTRVQSEEVFMNEGEKTGFLNEHREGSALEGYWSDDSESYSFDDAPLQKRRIGRSRSPMYRDLRPAMGYTHERLRDVPVIVTDGESGSEDPRTHNSSLPAATSGNRPAVDIRWDSPADLPSTNGSSTDNDKHDQAPISISGVLNNKGESSEQLKGTRETDDQSPTGNLSVRLEIVEDQRGDLDQSEVRPRSFEDNIYTVLGTSVRETPRDFG…	2.00379
shuffle152	DRPSPQGDDDKISPRSAAQGQLISKAATLRGRPNVSSDSRLEPDSGSGPRNYPGLSEDPLAAVGARDQYDDFFGSIMDGDTAVNLSRNKSTPLLVSNRESREDKLRARETTYFPDSDVGPGTREVAKALPSAFKSEGPGLESGGSRKMPPPPSDRTADDKHRFHKYMAIIQSDKKEGVGQTLMNVRGVSVTFSGSAHLGRGAHSQCDLLYHMSSQNSSRDWPWIDRSTVASVPVESPKSSGVSITQSYPSRDEDDLNPHKNNIRVDSRVPPSSSYESNAELAGIARSLNEDTRDNPTMPDLKGTTIGVRMKLITRLGEMGIGVMDVSQSSRIQDIHDTGMYEGKEHSFTDQPAMRDSDPPTGTDWTSARDELKPTSGHPQMKKGEGPKRLREPLDNKES…	1.85252
shuffle153	PGKSSTLSLRFNPAEKVGWRVDARADDDSLTAVLQRRVQEKYSFTKEVGDQMLFQDQSKSDSNKTGPFLHGNKPNIAREMSRLRSGPVPKAVDSPGVPLSAGQKADEGTPADEQTNSGEEKDKSSASEFSDMDWDSEAVVPRSDDESGKGDPTQLDTEWSDDPSEYSVSHFQDLELAYAGAVETLMPPRIEWAKSLRAHGNQASDTLADFLLHQSQEKNHLDSSREDDRRERDSGHSDETRMSFTDTPERCRRTFKSPRNRSVRVCEAEAPSGDGVVDPRGGDPPLLNIPLTNEADRGMTSRSVRERPANEAQSNSTLFIHSGPAEPKQDTMNKDHPSGTSGVSGLPGSVIQCPPSNERHGNKDSAKSKELDVSPRSDGAYQMGLRGNYVSESTGSIIS…	2.03037
shuffle154	TLIDGRGDIDMNAMARDPVFERSRTSVMERRVMPKPDRVTTIVMSDRTTPYPEAFRTVPSAFLEYAGIGARLGGGLLRSPQDRDSLPVAEPEYKRGDQDSSITMPGDSDRSRLEEPTGDLERLEYTTVLNQNDVSREHSFVDNGSNVVHDEASSQLSHDHSPPVPHQQSKGMEKWFATNEPSTQVGGEDKVGRPYSMHAKIQHKSRQGSSGGDGHEVRTMKKSGKGGSENAWQRTPEHAVLIPAERSDRTSLRNVQAPEPDMVLLNDSLSDDVLSQSQQSGKRGGKTDRFSVMEYDRSNHNPTTPEDWLPAGESYRRVDSVISFHFSSRLYISNLPWHSRSKGRSDSQELDSPNKECSSLSESKGKLDTSDSPRTGSQGDHVLDMTAQRASSLTRLSIK…	1.82448
shuffle155	KVAWPVNRGYTLLSLTSEASNEEEGKSPAEKLTIQTDVDEFESWSDGRDPLRSADVFYVSPRKKPAPGDESPPVQGRPIGGSSDSPLSSDGSGRASDHPRRSFEEGADPPNSEFDVVSVMDGVFVPGNYRHMVPLGDCSERSHKNPLPKIFHKELFQGDRHSLGSRKGSENAVDEQSMTDEPSRRDEDAIPSLQPDKDGTWRYTTSKDRRTAEAPTSSSPNSLMRPMLSESGDNAGYAIPIQVPKLQGQLPRQVTLRTGYAFSLKDPPGMRSELTESSDIVGATDLSKVDNHRRDSASHVIATARPAGRPQGSSRRPTTHRFRVAKDSPPGNGQFSDQRSSRKLESLTDPRPDSGDLMTKGGYESTQFEQRDLLASAFQQQSSGLDVEMTDDCPSDWNY…	1.92967
shuffle156	KPVRGALSSTDMDGEPSIYVAIRLDVTGSLNGDEASIHFTAGDKAHMRKAFSLKFDDSGETEFVSFSRVQEDKVRVFASAPLTALEVDARSAVPALEQETAKDSVHLVDQFHLNEMSKAVRDPLDDVLWVRSDRVRGTRNQVLSSGNGSPSTLVPKDDLDQNSSGITSRPDSRMTHEPTDENPRGESAGGGLFGSGSTRRNFMSPRGGPGPIRPESDRISARLSSGDPAEQLLAEDTRGLNPNVPAMVERSSLFGRSSAMHRFNMHVESKKRTRMDRNGSRGNEYHTHMEGPSKYERTSLRSDESPRDSVSRYGFNSSPTYMQLQPQFDQTPTCRDGVPSYQIQRGSSGPSEVPDSEKTRSILQSKGDGRDKEGTESPLRPLAIDDFAAAENNRSDASG…	1.86268
shuffle157	MQLHQGPGKNATHNLPMPSMDKIESKPLVSVSRLQNFADTDSEADRWSDDGILGMVKQNEKGEQYAKRKDHEGQGGSLVITDHPQSRGHTKTNGGVSTTEMPSVEVSRDKEAMNSAPGLEVGKTSGQVQPGYDHMTPFDIPPRRSAALYDPADTRNLDTEGRSTQYVTLSAPVPKDALSIGRKSESDKLKMVEFDDSRAYSSAPEARERDPHNTSNKTGSEGDSPEDFPAYEQSHKSGAYHQESSSSNKSTLPTESVSERTAPLFQKLDPPARESRSHRGGRAAVDSDPAYSLGSRVARAEEASSKRAGRRRRSFQSSGSKSRVVDSQMRSRRTNSKLHVSNDDPNSKGREPEEGFPVLAQDSVRVMNNSRRASRRFCLSPDDLSRERFRYRTDPMKSR…	1.94555
shuffle158	VMFPHPGKQHSPPDGVDRDPHSNEQITQGTDGIGTPEGRSALRSSSEGAVSSDDSMPDVSERRDTRGKPEAKDTIYFEEPAPPNDDAGTSVHGKEQHPSSMRNCGGKTLHSRPSGHAADGSLFLPEYDEYRRFQKLPEASASESETRPRNVLSERGSSPFAWAKCSDENVDVPRGSPRSPDSDLPRPSDLKSGGLEWDQETPETDSPPNSMYSVDLGAMLETNSQDQKVDNNLSPPQKDQGTNRNDEARQYDRFTLSVNEALMDESSMVQFAASARWLGQDGLPTSSSDFLKDMSFTSDLTRRNAGLMPFMVKMDKRGQLSPMIMVGEVLNDNFDRDLRATDKPGFSDLSEYISESKANREARRLGVSSVHELSDSVGYKASNVSSTAGPSNKQPGGTK…	1.88027
shuffle159	QDHSDYSFDRRSRHRVDQSVSGLLVMVSGDLVRTRQVDFMKIGVSKSEEVGGSGDDVKSLEGTSTPQDMLESRNYPERIPSFVESRLDILGGKSASRLGDASWTSFASTGDQIRMEPCPFRRSKSTAMQANPLSPESIIVSDPRDPLDNLQASSGERGAFTMMDAYSPKEIAPDDVSDTLSHYRVASSDLGRRQQKNEKFSDSIYLNLGGMPRSQYPTEPDLTLLYGTLTEVKLNLSTKRHEPGDSESFADSDNFQERDEVDVTHPSVPTSAEVSTSIEGNGSLPRWDMQFMLPSSEEKPRESLQSMLPTEEPGPVDDPERVTPESGGSLNEPSQSRAVSHLDNKAIDRLRTRNEYKRHGSSDKADERNKAVKDWSSTENRGSGPGRKLHEGSADRVHF…	1.9238
shuffle160	KDDNRSLGVYNMSVSGFDIDGSDDGKVVLGASQTKPYDAPIKTEETDTIKSQVESERRITVPSSSLSYRSMLHTPDPGTPSTNGTLPGRSDAPDAQDYQRRTSGDSRSVSNANSETVGSLQLTNGPRVGQEEKPISRVNGGELQVNSTRLERPQEREPPAHERSNDDIRRLTNSGIHTVGPKSQDSGQDGNVRARDSKESPTAWFFVVDPDGAAVDPQGKFSLSRRGRRDMGPKNEGHGGQSSMPGSQGPEDDSPHVAGWNVPRQSERPISSREENGASRKMTQSARSKITNKSDNVFLGFEHLLGRKEALLQMPLNFRERFAKGLASLGKFCTSDSQPFTGEDPTRMPSEYFTGTSATEHEYLPGSGPYDWATGRASLGGTKKTVRADKTVGMQSKNG…	1.81874
shuffle161	DEFTASKVSVMRSEAEPSSNDAESTGQDSCSSGDPSESRMTSSDGHPAGVDSHDPDGDGTGELSTYELRQGQSIRLELGDPRDQRQHSLGKLSLRTNPSTGRIRDAVYRVTNSMRTVSSRLVKEVLSDDHYTRPTAESPSCQDIDSLKYNCNEWRSEDNLSAHGSSEGSNEANTFGRTNDFPRFSDPVITNMISPARQPEMQPEVFESTSDRDIEYGSDQRGAEPTPFHPDALPPVHRDLMPPTYGKLDRVLLETQQKSRYLERSALTPKQFHSYAQLTSSTESGIQDEGITQPGFRQGHERADGIQEAFSELHVFTFMSVNVLSVVKRRPELVKVGVTDERSRFNSHSGSRKMLLTADYLAQSDSRDTSMVSMTNRPVALGEPPRASHVDRGNYPQKL…	1.82239
shuffle162	TSNSGARRLDNWSLATMSLEQATTSKSRPGARRPGSQVEATPRPSSKSGHPGLIPGVQVLVIPGLFYSSAPLGSKIDVGDRGYSRSVAVNQTRKNGSSSSNSKLSRMMQDDEPPHYGSDEARMSGIKPISFQTSKNDPDISDPEVTYVSRSGIYRKEDNSRQQTGTMSLPMREPNSRTVWMDGRREVDRFDEDEISPAGLDAEQAGPKVASIDVSLWKTRGGRLFQTATRLSYVHSSSPCPSTESLPRSSDRSAHRVSRGMADRASAFRSPYTSSTGHIKSHVYKREQPYAVPAPPSRRNRRSSCDFESSRSSDKSAVITEVEVPEDVEDNLPAKLRMYGLGKANEPGCVRPLDRDTGSRRGEGRALISPRRVMGDKKSNLYDGPEGPDLLSENETRSF…	1.97322
shuffle163	TSEYKLASGIDRSSVEHRGTGAYEHFSRNPIRHEDHKSQAFSSPPVVDGKGDERGDPGPDDVLASGPSFTDSNMRLIRANSKGIRSSPVTLADEEEQAKNKSITIGLMEKGNPYDAPAPAPKRSPPSVGRAPDHQDLLNLQADTPAMERPGVEDLPVNLSDSLGSSAAADSPSGIQCRETRSKITSGHSFTFSRLYSMYMTSRPTETNAQEPVTPHQPSVSYAEMSEGDGPDHLRDERPPIPGAEKMSILVKDVTRTGETSSFQRKGGMRSSTPLGITGSVGSEDKPSETHSGQNSIYSNSTGQVAIAEGFRSSRDMNEETRGGYKLLSRSLPGMPDLKSSSSWRMASKSPLSVPSRDRAGFEGSTANSNVSSPPSSQNKVGDTDYQSYLRQLPLSAFV…	1.86493
shuffle164	ASPPKLYCARPHMKMAYTQDLHDGEGNVTIVAVQDINRADISRTVSSRQPAKPGPASRAPDNQRVNSLGFRVSGARQESDDERKSKPQSSRELSATRSSHIRLQRTSGDALSASESKRQCESSEDGVTEDSAQMPIPKITLSLHHDPDGESHMSEGDEVRRHQFQDLNVGFDGSEMGAWFSEVATGYAKEMTPSPEGYSTVSDRLSKRLKREVSGAAWGNVVNSLPVSFSGSSFQEGLRVYLSNSVAFELDHHRKRSHGLRPMGMLGFNPSLGRGDVFHRSDGNLRIGALDEYPREASGADPVVVEFLRPDGASQSNRSAGVESSSLLVRLPTNPDSSNLMEEMAPYQPDDTNRKSVPKPRGYPKQRTTKKGDTLRSNSKRPTTPSASEGNAPANDDST…	1.99961
shuffle165	RFDLRVKRCLKSLGLAKPFGDGSNPDQSGRVNNRDDFLYSFSYFPDDKSRKRGGSASSILGQFGVVGDVYVSDRPTPYRLANVADYLRRLDETLNRGDPEGGGSSGDSHLDTRSAKHRIAESEGTENSCSAIKHNLVPNDGELNHITPYIAFFVGSEMLGSEKRIRAPGATVRKSRGQTSGFFRYDSKSHANAEQHMTSDAGMPIKRGRTSDFPMRRDGGEPVVEPPLPDTPTTRTTGEVPSGPAVRILAKRSVIMTTGLPVFAVSKMSQRARMQNRYSRMFWEYTPTKEVRHDESSEATWSHSHTSVPGLRLAADADGFGSDLKPHEVDGQDSSRNNSEDAQLNDAPSKRALELLFSVSDLQILQTTRSISPDGRDQRVGKLDESSFPPPKPSLPFSK…	1.89175
shuffle166	ARPMLRLMMLLPFVSDNGDADFSPEGNQLRTYVSASVRRFGVRALMKLSRPPEASESASGLSSRLPARPEEKSGDSLPDRVTCSTKSSYYKKTYFPKSSAVSPDFRAIEEFIFTLRMASPIIREKDYGHEVNSRTNKAERNNNPPDQPLPVLKKNLRAFSLLKEKRTTSILAQGNRLSSRVAYDSVDNDDEAEAVHVDGHTEVARTRETSTRSSHTTHEPPESGFKAYVGVDDVPRSKSGDSGDDVLDMRLGEDVRRQVHVIPSHSTQFRKGRSGSWDSSSKTGPATKHDARFPQYGSEKTGLIASMAQLAGFHSAYRLKLAIGSSRSSWKPGNLGESERTGHTADRAPVVPGERSMPADTRGSSEKHTGRDPPDIPTPDGRPPMEDPSDPSPNKVNNG…	1.88916
shuffle167	EDLSGMSGMARRGRDPRERYGNDFRSSDIQPPFNVLISVRSYSDRTGSDPDLKEEGKDVRLKSDMDMILPPIPVSDPTHGNGEDPDQNHPADVERPPMGLKEADGGFSERRQQGRHVSDDEEVHDRGTERPESALESNRIDEPAASNMYPMASGPSSLAPAPKNEFQMNGLSSSERSVVESVHSNILKKFNHEPPLGVQEETDFTSRLWVDDDSRLLSGPQFSMVDELFFVFTSSDPPEDLDTSAIGTKPPAPRRHAGKQQRNGGHRYHFSVFRGDSAVAYTRKDVGYSEARFGHPSDWVAEPSAKSSASHLAEENDKQAQTLSGAPRHADDASDSSRKTTTSASGKRKGVQSVTQKPHSESGSPQSDSRSLVREPRSKPDSPTVSPIRVENSAAKGLD…	1.92005
shuffle168	KREDRALSERASMMTIDSRGIGSESFSQERDQSEIPAEPSEQRAGWAYVVDGERLIVPRGNSAAREANSDMEEVETLSARGRFAEFFTWDSIPMRYYSNSKSPLASDVITPPRRSGSSSYIERSATSPTPHNEFQSYRQKDLHAEPVLLRKTYEERRSEPSMQPKRLDMSFVAERYNADSSRDIQDNSGACRKESAQMQPQRLPTQFVIHRSGLGHSGRRVHPPRPPAPKRDDPMGSPWSPKSGRISKVNNQYGFIDAARISPPGTRNQHGGLRKDTVNGVSPADGSTDVVPSRGRSFVHGDPAGPLLEDSDFTGDTSHSESDSLLRETDLRGPSSGYDRLMTEENENRCQSKLLNRSIFETAIEFVGVVDVSSGDFLGIVRASKDEYCGRTSNTSMRQ…	1.88462
shuffle169	DAANPYLTGGVGTVSWMSNFTMMGLDDRQLSRGGHRGHYESTSSINKVLQGALFLETEMRNGKDVSKPADVISTVEQDFVRMYGTRSGCVFRHYMDDESERSNREPKGDAPVTSCQPGKVPQPRSDARLAMLDARTRNNSSPHDSTNTITVASTKRAFSDPGISGDGDIDSEQQSDAEMKEGEWQRILSVRQMYTPSSEGIVLNSAVSLDSEQDDSSSEMPGTDAGPGQTVTARDSVALIVPLDLITDRHSNKRIEDPVDRATSRRGGGSDRRKVSFPEAQGPFVEEPSIWSDSLRNLSMRAGESRTIESRGNPNNPDKETGTGAAYKAKDFMLSPRQHTISPSEHSGLARHAGAVVQRMPGDISGEGSERLDVEEHTMDTGSAYSKKFSRLWIMNQAL…	1.81986
shuffle170	EVQHESTNSSPGQQYQVGAISIKRSQGKSDMLPDGAISYGEMPSKSQRVAPGVGADNGDVHSSSQPGNDTPGDTGGIRREQEQLHDKESDPRILARGKYPLSLDYDLNKDESDLSSHASSARVKFFMDLPVRSDDVDMPTHWVEPATLNEGDPFTKSPDRFAGANSTLSSRSVPSVTDGGKWVPHFHLMSAFGEAAQRAVNNGSVSDPKTEGHLNESTRLIGSSSKPNRPDSSDRTVASSQPQARMENDPELDGRGERTVSSAWPKTEKPDGARAVKPDGPTGSDDVPMNLSWPEDLELFPALAGAPRVRIMSAGNMMRVPRPYRREEYPDKMLMADRHSPKAIPEGEHLERSDLWYDSMMGEADEFSCPLLQNSDATSSLRSKKDSPYQADNSSGNPQ…	1.84926
shuffle171	AVAPIPSIEQTAKLSLREPSDTYPSSAQDLSSVVSKETHHSSSARGRSTLPSDPRHLLERIGNRQFEQESRKPRLRPGGDQSDLQGPHSTSQTPGPKLHSRIVVEASSKDQRPVSNRDERNVEGSAGQFSINLSTLTEHEMPKQDTDGSDTENDSRLRDEEADLKVRQSAHTLKHRKLIRHRFGEAPLKPGGPEEVSGRRLQNKGMQMEQGGPITDGSTNPKRQKGRMMALFSIKAPEYQSVQEMSQPKVLLVTSEKGAVGIVFAETNPIRADLDESERGDREESMASSSPMRRPPEPSGLYVGGWLSLMSSCVRMPTSRGGKRPHGAADSLRYKKDASYPRVSSIGKEDASTFRMGCVSTTFAARFNLMLPVQGSRGIFVSSEALKSPEPGMSRVSPE…	1.98224
shuffle172	DPRITDVNPDGETDKREPELNSYSDSSLTGSDQPSHSLADGPEVDFGVVRSWGSGSKAMVGFSTQGGHCQTFKQFVSNGSTVEAGNLARPGTLSSFPGNVAGKTTASPRSHKNDLGRHFLQKNENLRSTTKLKEIFMRGEPSRNARFIRSLVPKHESYRMIEARDKRPRNADYAESPRGMASIDCDVPSDPLALHASPRKLKSIVFEDKGLSSVTSESRTDLLDSAVMSRSLPVEARTESPGDNGETVQGPLKKSSGPSQRMHKRSRGDSDREYGSDATYAAVFVDSKDENGPPSSSVGKDCLDLQEPDRGDEPRNGGDDAETMPSFDDGSRMSVQDIADQGRFSQSRPSEATAAQPGRGSDGDQPPETTDARDPSPLTIDLHVTKSLENLHDPLIHPK…	1.97732
shuffle173	ATPLSDDQARSMLARGQPHREGPSVTEALSGTLPDADDQPSSESISAAPMGVGILPPGKSHVGGEMMDYGNLDPISRQGNHMIDYNVPFEFATFVFTRVPGPDSLLSKRSDALLNPDGFVVSGKRMNVASGFKTSDVMHTVSSDLIPDVVASAVQEESRRNNRIPTSLSVVHLKNYDRRQEGGELDDMFQGARDESSGKDSPQDEVDMVIARPTREPTDMNSLPHKEKLRSARMDWSSLQISPSFLRTNTDYDSTDTSEGDNDATDLRTGQLVRDVSFILHLSGRKGFRRSGDSPVENDQMQLNIGDAKSRPRPEFQGRKYSDLRTPRSREIWPNMKDTPPMVAKIPVERTWASQPEGGRESNSAEVYRLAADRRGFGDSAGDMEVPTPNRPDLRHHEM…	2.05678
shuffle174	DTMHLTDTLSDDDRPTFSPYRDVHDRSSVSIGSRGRLYEVPSDLMKALPRSLAVPFDVSLFATQDDGKMSKGLYQSEASNNGNFPSDGIGPMSNKPRAPRDVTGSREYDRGSLTESHYESKESSAEKSEMMEDNQKSTSGLLRNYSLRGVAKVNQSTSINVAVSSPDTTTRFGPAAQTFVEIPPDFNLQGSSFLDLSFRESGREQWRSPDPPNDDSLNRSHSEDRSMPGLQDKQKRSGSEQTKPSQRDSSAREPGEDPSNAHHESRPNPMRMPLEQGNGEERSLLIAVIRRDDAVRARDERPLRSRDTTPQAMSDSRGDMSGKSDEGREFAPGDVGEVGVPFWSSRDKVTRGTNDGQTQGHSTVRPVHGKLRSDSFGMRLADSSGESGYGEPNNGPPET…	1.87213
shuffle175	ASKRSQRAAGVSFPKSSGSGSSTLRAYLPSTPPKQDLSGPRMDNVARTQMRPPNRHSASVRGALKVRRLSDSRTSGAVPKSNMPSRGFTRKDSPGLGEDALERPKQPNRGSQKSRSGEFPERRETAFQHGGEKRSEPKRQARLSSTKKDSQMQHMKLYDELLPHNLSELTQVGITRASGSDSRMEIEIFSDNREWTSRIACMSSPSNDDQQGTPALRIYRGMNVLIHSGPTAEASPNRMSPSGVSSSDLPHTRPDGLMVLQSVLELEASGRQMSAKDHASSPSKLPMDEDDLGSKSQVVDYFTLNEPDHRAGTREKEFSPTPATTAVRSFLHASHRPGDSRVLAAHAVQRSVSNGRLTMGKNYRSQYAQKPENWIPTSPSENDSDPVKARSFGSLEVRC…	1.85229
shuffle176	KRMTNSSTQMMSIDDLPSMDIPSRGSPIDGPLMSVVVEFSPAVVMMALAGDEAPDTEPPGHPHRSQGSSQDGVPVVSDEKDKIGLGEGRTFRPSTIHESFSSVTESRPMDILTDVFYIDNPANKGDTTFVAGDKAHVSNRLGNGGNSWIESDQLTSNEKSGTSDTKKDANPNEDSRNWLSFSLTSSESRSEPDEVNDQMQEPSRGYSHFGIPTDKEFEKPLLFRVDPAIRPFRSERTTKQDEPEESPDFANRLPHGRSKVNGAEFMPGPLSTHKQTDRRIAVEPGVDFLTPPESRRKVSSADDDSVFAPYGHRPSGLPRGSGTDLPNALSQARAFLPLAPTSTIAERRPEEEFSPDPLGRASRQTVESRGSNLRDLELGAEVDVSGDGGRSQKDVLSVT…	1.89258
shuffle177	GSVRRATVRRSQPKTVIPEAESYARSSVTYVPSPRRFSENRSARDGSIAQPVDLRLNDLSSRDPRRDGERQPPEEDSVTQRFDEPGLSEESPFAKTNEREGLSPRAPLGDDAGARSFSNPVSIGAPDKKSMGRNIGQRSSTEDGRSYSRSSEVPVKRDFNEHEPSDAHTGFVVVGGPTADELDRAFGFLVQLPVSGQDLKAESGTGIPAANRMTTESTRTKPSESAADNSTDRGFADTRTALEYFDGHQGTKSGGTGRNSAGSPHLNTVEHRLHVGASMSYLLLVMLVDPVDVRQTLGEVLSTQRTVKVSVKSEDASGIVMVEHDGELTLKTPQSGVGPRAADGSFYPMQHSTEDQGSSLKGEWSQNSTPESHSEFTFSKEPDQTSSPDDVLNSQSLSL…	1.92023
shuffle178	SAPSPGSTNENGAVFVLCKLTPVLQSLAPSEDLPPSKAADRRNTSSSSRPTDDESDETGDPMMGPPDEAKLSSDTESARDHTPRALSGSFLGGRVNQTRGDDHVSNYSSLRGSGATPSAEGISVFKEIPDRDAQVGSQKVDPHSRRTSSQGSPSDLTLTPELRDPGEGTMITAEDRRSERLLSNNSRTDEEKEVDNQRSKLMALEGPEERAVSSPKCYGSSHVTKKGGPVLMGSEKHAARVSVQSSDTLGPAESRSSIITQIFKYYVDRTLGRPLAFKTDMHESEPNRASKIIKQIKHWSSQVREPRRPRFNATDVRAIPPKPTARASAGTTRRMVSGAITSSTGDGHSAKGSSSTSIMFRMLGDQADPGFKDVDAGSQLSPSDADTDRLALTPTMDGQ…	1.86692
shuffle179	EEEKMFFVCPSMGPRTNHDVSQSGDQRNDEGESVRPVPKMKSGRGPLASTFTPNSVQGRRRKGVRSSEDADTSKGMDVRPVEQMRLERKFGFRTKLPSNLQVPRSYAVSAQEHLTVKSQQSGNLLAGPDSRHLTVPAISGRSGMSQLTDELSDFGAVDMTHTRLARGGTHPTADVVYETLLRLSSDKSSRDFPRFAKLNEKYSGAIGHHVGASPEDSDEPLSLLPSDRDDVTPQAAMLDGRDSVAITEPGQYHRPVWSRVAPENKSMRDRGRDLMVEAWVSLALILHGTKASFDSRTDYLVVLTDHSFLLEPFHRSPIDDNQESQYSAPWKLLDVRDSADGRITNGGDISSNMHKSEADTKVEGTSYLRLGSSQNGPGSSTEFDASQPKRRQNSSSRNS…	1.91248
shuffle180	PSLSSLQDRGDKNGDESPDGLQIDGRDLELVSSMRSLGSTPRYPYLRVKRREADSSDMGPPNYFQDVNEQTESEGVTALRNVNNDSMYESRFDPTRDRVHKQTSGNKASSFTEDHVWLPLLDSSLVEFRDAPEQSSNPGLAEADSQGPATELGQTERDMGLSSTLPQTEFVLHRGDNADPDGMHVKPMDIAWRGYQYLTKTPHNNQSESQLTSDRAGLLCSDEGGSRDAEIDRQSSFSSKDQPNQVLIIAEPPPGRFMPGTAAVPYFVVNRTQSQKMRLRVTKRSFKRGDPFSAAPNKILAREKRFVIAIEAPHAFSKNPSVNASTGVARDPILSSSTFRPPKRNDSTSALTEESDLPTSDWYVAGPGKGVTSSDADDKEVREERGKKEKTPHRSSRQT…	1.99529
shuffle181	LRPHSRDYFEKRPAGESEHVTHAHQSEAPTSHVTDAIGKLEPSSGDESNPSISAPGFVSGYRDRLVMMFKVFFESQQFHKKPDAHYSSGLGISRPPTSSRKGAREHGDNVSEVIVDQEGDRDLGLDRRRRSVGYGRAANGPDGEDTDPHSSELEVPKVFMLSTRPQLSPCALRPGMQSLSSDGRAILPIRASIVEVVEPLQAEYAPAERSLQTPAGETLVKPEMSSDSIKSRASYAMLFSLLIIREDVQGLGGSFENRDMNREAAVLYSTGEDYDPSDVRSPTGSDVLLGTEPAGLVTENAVPIMGDNRMKVFRRLDKMVETCRRDYSRLVQVLSTLVLGSETKKNSTDGKITDEKKMSLPALTDSPPVEPEGNRGARSSPDPGDESADSKLAVNDGFF…	1.87724
shuffle182	MNVVSLTGPSSADQAENAVKATTSSVEDMVVELESRGPPRSSGRTPAGPHRTFGSDQVEDLFYAPSSLMSPAATPSRPRPFDAPTRNSVERGPMDDKASETLANPKSALDQGGRVFEADLGRRRNPATCPSTLFSLSSRGADFLRRRGEHDQDSRVPPKRDPEPFSEDRSYSGGHMENSGDSLIDHRDGTKDGYPVLYTPVSDVDQEESQRNVNGSSPTLNGAVQMDGQPTGNKDFDVRAGTRNMLVARQEDMKNYVPEMKHSMVNTSTESASEGVKELDDQDRDKAAESSSDEGESKPSTFPDVGTMLSDNHQSQTRLHEDPKCSTLEWQVPLRYDFTKQYGSEDSPQSVRDKDSKLQNALDSRVGSIYPSGAVPRDLDIDNTMRTKSASDALFTRPE…	1.86308
shuffle183	QWGSWSQPPEDLLDDPRSDFSGQGSATSGVYNDPRGSRGRIRADDLATLILLDSQRGTRDINETALMHEAPKGSLDLQEPAVQLPSRRRANPHVNPPKTSSHMSSSVRDFEADGLSKDPLEADGLSPGSKCHVDQDPEPKRSSDQAKTAGNHSESSRDRKGYDAHSTDRKSLDQVTEGIPDTPQPQSKAASSRHSSSLNSRPLPLDRRVELELQMRGSMSFSFNVRDCDPAALSIEIKRSHNLVREQTDYSSDMSRPPQYQGHSAPTSLLKMSVKAYLVWRPLETTASTVYTAHSGSPENDSTSSDEARHRQSRDQTLGMVSELPTPKNSVIKYMGDFAEFNADKVPPEDASQALTTAERRQRSFDTPQVPSSNSASDKPMLFESRSVGRRKIDRIVES…	2.02203
shuffle184	ADSGMYPGPPADDANSVAFKKDTSDGPGMTGANQRLSLAIGLICSLVLDAGGSSFYDRTNHPSERLMDVAVQGQNLYTFPSKIRAAAAQKSQPLESSDEQFLWKKGTVTVQELRASGPADTSSHRLLESTLSFRRSIRRRPTLVRVNEGKSSQHVEPRSKASTPDDSRPLIDMNSMSPLDHKGVASSEGLTYRPSEDPDPRTEMPFSKHTRDFHHSHSTDKTRMTLVDEFRPDRMSSSGSPHPEGSPSTAWRSEVSIEDDRAQGNEDNMGFASKLEHSGDIDRTSEEIRDDTIERRSYRAPANKLVIDQAARPFSPLDQHYTPSPRFYQAENRDTVSEALKWPRDKFRGGETRYVRSMTSGQDDVEPVVDNHTAKSPRPVGLTCLGSAPACNSPQQVLP…	1.94759
shuffle185	SAARMIKESMVIKTPPENVKKRSNRGSDATLTSLYNEDSIIQEDKSSATVSEQQTADVPDVKQPSLQEDGRDNGTDPKGTDTHGGGTNIEGTPKQTVRAEDPDSNVAEYFVPSRRSSKEQGLETAMDTSRPSQTSGVTSDRLKYSDALGWSGRDDVKGDPERESMRAQNANWSGTGSDTDDTTPVAPEEPLGTEKVRSLSPGECASTHDPLISYDPKGRSRYSDPEGDSQGFGGDPRQYLARAVVPDGQVGSLNGRGTEINARLRHQSCTERSSESFDRHDVYQLGEEPFMRAKTDSDSAHDLAGDRDDSSTRREEYYEFTFAGSGARHPPMPEFELVVPTMRHSSISMVESLFKLTRRMPGKSATDGESDYVRPSSADPFAKPEGMLAPGGMEFDGSP…	1.89808
shuffle186	PDMTQDPDVEDTFGGSKHEEVATQDADIGKTSLVRPRRGVQSARKDQSHEEKPPLNALNLIPGYQRDRLPFPDEWPNPTPAGGSRLLSGYVDPDGKATVTVKFSDTPSTEPLEEPSFNTYHDTAPPSLKSPGHMVESAAFSLKGQVSLNPDAAIINRSDQEFSSFEENDFPKSSSVCDFQGANLGRQTNERQSKIFPKIREGMDSFETAGTRVYDDSLTQPQAGTSADGVVERRFGNQIRKENRIKLAQQDFKVLKPMIVAESGAKYVSASGGEKRIALNMMGDRLSSRATDGPAGLERGPMTPEELSDQSNSTSHGHTSSNESGDSSTPGDDGIRPSPRSLSVFPARVRYNVLTDSTYLMHLKSGEALMSVPDVFDVAVSETVGAMAVPESNGDTSHC…	2.0324
shuffle187	TLRQRDSDASAEYRATFGAPFKVEPIDELGDGEARGTQITPGAATEGEVSPMRKKPRPSLVHGIQNSSSRADQSAKPWYSLSTGSLNRQSPVDGDSGPVGQFRHSIKFAAESGSDSRHLEIRAATREKDMGTTTESEAQESLSLNDDQTERNDGADSFVMGTTRAECEFHHIPSGSEHKPKFAGSNLTLAPPSDVALDSEYLGQVTFVSWSNSPDSVMSGTSHSDVALSSDLLMYPPFLCQLEGYQGSLRIGRADTSPSSSRVEGARDDPPETDKDDFDATSDSLPASGSPRPPYYPWGYFDMHVVLSAWESKPNMPFQRQQSRANFPPVLGTIGEDLYADMVQRPGKTSTEGTRTTGPVSSAALAAQVKDDVSLLPRSVEGAMAVRPPSDKPGQGSYF…	1.92872
shuffle188	RVDYGQKTAPSSSAPSMDNSLVDEDPIFMISLPSTTRESRWGRNGSPFMDPLSSPRVDPSVGRLQSTGNAIGKNPGDNGRSSVSYDSSAPFSTVDTDEPRSKGSSKTSVENPHRQEGSGRLKCDRRRRRANPIDGGEMSEFENSASSSSSTVSPNTNSVDLVSDATHKKKSDIYDMMPDAFGFETPSEESHKYQDSNVMSLMDLVKLYTDGSDMGERVAPSMFNTLRREAGQPKVRGRDEESNAARMSSPSVAEFPDRAKTDAPTWSQPGVPDENGAPSYLEPKIVSDKEPGNDKGSDDTRLLHFVVTMKRRRRDWTTVIPDESTHQRFFHGPSHDNPAMSDDTQSPRTNRLPGVLYRKILGPMLSPTPTPVPYSAASYVATTNSSANGGLGKCDNADI…	1.98995
shuffle189	FGTGDNEEEDSTTWHPLPSYGVTPFDHDEGPTLPVMDTFDQLPHAYHETDDARGRSPQIRPVEADRVEVHHSDWRTRGDPDAEGDRSERLFGDPDIADGSQMSPDDGNETMSHSQPIDDRSSEPSPHSDETGKQSASGDPPDNERFSGRDASISRKYDETLMSIGDRDLLIQPALRNSPYMTSNATQTNSKENGDDRQTGHTAPSAGAKEFTVASKKVRTDKFFMSSVFVKRSENASGSAGKTPAYGGSEGSHMSQFSMTSSVMLAHRAPEERDSSSSSWPVSNGDQSDIHQMKDRPDCPENLSGSENMSAPNGLSRRMPNLASREMITMVLVLMPSGFDDSTTERKQVKLGPAKRPGFAQELCEGLRDEGVSVSAYRDRSLLSVPREAPLAKPEDTTG…	1.8697
shuffle190	RMESTADVNKWKNLVQEGPSQSADGEEFISGTMSNQEMPEIKGLPVTSRDTSNGTVRQRSSFRPKARSGRTDESEPDKRSTAKHVRRTIEDEAASEEFRAPKKSQKGPAADGDPDSRPPLGDGPVRMAGVCVPPRIKKSGQRSSASSEMESLQETQLYSSEPGDSSSIQGEPGEEDTEEIRIFCEEKQIKKPRTAASMLGGRKDSPGSGEAPERLEHESSGHPDGMHLMATRITMGHNGGRGGLIHGGSFRNLNPSFVTSREISEENYLNGSAEGNHRLSPADPTYSMTYREPARDFWSTSDDGVGNPDASDVVAGGHVTWTVVGVLDIGGKTPSIMSTPLDDATPPRRSDSNDDSRSESYSSPSRGGDETDSLVSQINPSLSKDKSQGDDAVYRRIKP…	1.96248
shuffle191	SDGPGAITREHKITPYVSPQAHLASIRGMSPDGQATLGCRDFVAQPTLAEATSTLRVLEPRVGNSANSDSGSAERNEGYDDYIYLNQMPYLSSRFILNMREDAKKLSVKPTALESPVVRKRTEGTTEDYESARNPLDLTSQMKESPQQSNARKVMSSRISVDPESRSSALGMNAHAGRPLTSFKELKSEEGRGLRDRLGHRATESEVDKNLSAPSLLRKMESESTRGISRGMQGRIPSEAPGSDELDPAQTNSGDTHQSGSFEIVRLRYHQQTVPNVLGPGTTNPPASSDEIPPVPRERDLQFSESGFTPSVTTWQDNDPTAESESGDDMESVDVFFMCMYQLAVKDDDPGGPLKSPAVTSSAVDSPPLGSSREEMNEFNELDISTSFSSNSKSSAGLL…	1.93159
shuffle192	FSGKTTSTDASIATSSEPSPAIGKWPTPRNSSLLFFPTPRLERERLTNSNISTPYKQLSGYHDVGVVSMSVPATSPRGSQSPSSTARAHRLKRSIEEGSDKDALPDQLISRPAGSPYAERGQDSCPGGFDYSMNMSRGPQKPESDVGKFLTLESVTVSGSELNRSTVGQPTDEIGIHRAMSSVLVGTGSSIMGANVLNKRDVRKSDGVSGPPRESHSSPYYTRQTARTGAQGSSTPGQKMIDPDQMSQSRMRKAEKGDAYASRQSSIRLLNMVDIPPALHVGNPTQSSDFEGSLSISNTGFKPHFRANATSLRAKTLKEDDSEADSAIVRRADHWDTLNMMPMTFDIRESEMGQSVARSPRVSSQDGEDGQTPVEESEDENPVSEDRMMSRENQRCRSV…	1.86542
shuffle193	QGRLPSFTPMAFPITFGQSERSRSNSPVTLGNRELTPFSNSDIRSPLFKSESRTAFLGSHRSSTADPRPCVDEGISSQEMIGFSSVMTDMAVVSETARSRPARSRRSKPDRPTTTDSGKSYAEYDLHSDSQRTKRAPDNHTPASDKMVTPSLDGLEALRDEFGFLKPRPYESLSERLRESGGMVKDRDGQKVPLEGDHKERLQDRQPPNLGLASQYLSSGVPPPSAPDTPPHSHGDSLQVREMARVAKRIEPEADRMKTPLADHHEPNILDYNLGVYDRSFSVLGDLRIGGRDRTCSANNVHPSGHKAGGGWRRANISVDVHHGHDFMEPDAGSVARLPRESIQQGRSEPSINPESQADETQDEPDAVRDVDQNPEVEDSGGRPNSHSTRSGTSFSKKG…	1.92547
shuffle194	KQPRTLIHQEDHSDGPAPEPFESHRPSSHISNKGDESMSWLSDQDECLPLGNQSSKPEMEELSGFVSVAQPVPKLPEQERGTMLPRSIEAASREARGLKDRSGDRSRLPPGELGDLRTLAKKNIGGWSYRASEGEFEGDDQTLKGLSNVDIEEPDSTRGGEAKFVGVNTNSLRTMMGPDQSYASVLFDDEADLNPDRFKVVMVMDGNGEPEGLFSRGRRSPDSQDVVRRQSHGTERDTLSARQDKGDPDLWGLKGRDSSDGSESQSGVLVRRRTTGPTPLETSGSRVTPVPPSSSIAVVQGYAGLQHSHPASPQHALSSDDVPDGSADMGSRIHISTGLSFKEGDTSMSKKHNSKNPKYNVKATYFVYSVSRWELLAFRKRTKSQSPTPSNRHDTTDRP…	1.91258
shuffle195	VVPSRNRQAGRWGFHDSLRTERLLRLTRMGPSSFTLMSSIRTNTEPGLLQSYPPYSDERNQGCTLPVVTQSGRSMSTSTMSRDSAKSGFAVTDPGTKISGASGEVQPNQQRAMTDGLLKSRLAITTKKDGSALGDSDPTAPIEHEARSRRPNEDRSRMREYSRSVRRHSGCLPSSRVVNPTRGEADMGFGSSQVMHPGSTVADAHEMVSTGKPRGGTEKNLGDITRAIVVNPLVFPLQEDEQDDPHTMLEKDQQSAMSGDKYFRLDSRPFRDHETIMYGAGKTTSGGTSKGSFERFNPPYMDTNGWRAKQDDGSGGESGVSLDHLREDRRAYRMEADLKDPYSVSRNVAVGDLDPGKHPYDERADASLEDRSGSSDLKLYVEKVRTEPKDGQSTSLAAR…	1.8658
shuffle196	LDGFQPASGGKMNRFSSELVAQSGLGKVDMDSSRGILANFREQWPLVELKSMDETRSCGLVSMGVRERRYNYEDGSADSKLSDDSTFFPGQDTKLTRMSPRFEPDTPFPRNVGLLDPSVKLNDMGFSPVASEADDVLRNANEFEILQPASMGNRPFRPGVASLQPYSVYHVGRSLPAQGVAASGANQSGNNNERGERDITDSSLTAQYSTDSPNDPTYKKAQTKYSDKNSDSISGVRLTTQESHRAPWLAKSDSGSHDSKCVSAREREDSMPMNETSSDSTGTEKPNQDGGDVRSMPHGEQKEQPAHHPLSPDLRSRKVPTNVTASSWRSLRPRYLMLGLPRAASIRSENAESSADRARLKTTSHTVFNSRRQAHQVKYDSKYSHRTRHSDVLPAMDKH…	1.93152
shuffle197	LPNGDSYLKFSDEMQFKDSGERGLDQHDIRVNVQSSLQDRDETNSGTMRKVTDTYRDTVLGMYYLKRDTKHRSTLFIYSGNHPSPAAHEPKEDASLFERQRLKRTNVNKNPGPSQGNNQRMTSGSLTPGSRSPLSTSDDTPPRRPSLQPALDSRESKTDEHADAEQGAASEADVPSGPGRRSQEPLQQKQSSSLGPSGQLELHPEVLRSNPPSSFEADDPLRYEGSLPSKSSTEPRGPSGPWHDRLPRDESVFVTCPSEKASQELESSKGSSVNKVPVVTSDPGRDGKDYASPREDSEQPESYIRTPHQVSASCGANERRNSDNSSLQVRDGKRLAGPSALRRLGFMEVIPAGHEPEDKSTEVDGRMTWPSSGYPLLVPVLDDSAHGNSQSKARKRSEV…	1.84759
shuffle198	LNSSVSSGAVMISRRAKKAAEFSLPSGEMRNLPTSNDPLSISLENTDAGQRQTMGQDDSEDEAIDFTSRSGTYTGRDSREYMDVASTFDLFSHYPAQQRNETLNGYMYTDRSHERCPPVRRVVGTFILRGKVGRSSAALDFRVVSAIMSMLEQPVSGLSEKTWGTPEGAPGMSIPENNSRSQTNISFSQRSLAAEPPDWDIDNLKGGDSDDSPATVSRNPRSADKRRDGGNDLNPLWSASAERLDNMQVPIPRGSKAPHRWSRHDEAFELRKSTGESDGFRPNNVQKFEVSSFGGMATESREDDLLSTISLAHDPWGDNQTVLADPDEEVMYSYPEPSRPLGPANLDRVRMDLALVDGSASRRVQGIYKFSSDMSGQYTETHGSRSDQDRERSPSQGDL…	1.91549
shuffle199	GQTHRKGIFSQRDAKKESAPSEPLVDKRRPGRARKSSDHPPPQFCDHDVQETSHRSMDGVRGKSPHADSSSQQPDSGDSTSTNMADPDAVALLTPGEMHSDEPSDSGAKWNSKDVTRMSSSPSTPERGTALLAVYGTVSVLEVQRNALDGAENPAMQYSGNLLDSEMELRDVGPHGEGDWGPKKNRSFLTILGSPGWASDDPDSSSLDSHRRSSEAPTQADENVSIQSKYQSGLNSEGGTRHVDGFRGKVITWSVSSPDFRYNDMEPPNVISARLVELSSFEPEGMPQRPSMFEGEQNKPQCPDDREGTLASRRSRELPPSLDAPQAGEFTGRSSALILVVGDLPVKDESTTSEQGIGIDMASMDRDAVRALCPTRKSGTKDDSSANFNKSARRSAPHY…	1.94179
shuffle200	PDMARETMSSGDSSANEQHHRVSTSIRLERTVPAFTSSRGVLSSRGNNLDSVSLRRVEDSEKDSHNAQMDNEMKDRCPPVPVEDGARGAESVTDREKKRLLFKYLPEVVTTNEYPVLVRDLNGAYAFPTFTLGTAAMGQACTPQDSRNGTPFVSPPAVKSVSMGRDSSDMSEIKSAGDAKRDKNEEPSTTEFNDLDNASNGHRTNSLDGSGHSERRESGNDISLLKLKATTLDSNMNISPQCNPPISPIRFSVGLGGTNSVSRKDATSSAMNMDIYSLSSGQNLLVRQAEPARSFDERDSPPAYASKPLGSHYREKEQARWPRKGRFSGRQSLVRNNGRRRSSFYFDGAKMPPELQLKPHDRGTEFSPSTSPKAEHPSARDPLYTEAGSTIAPLDSVAL…	1.91436
shuffle201	SRVEFQSSDKVMPPKKTEQISRSQPSGTSMPGDRGGSNAERHLSRDEESDVTPPNAGADQDSFLGDRRYDAVGTPEDEDQLTSTHLSASVRGTARAEYNIMAEGDRPSDSQGNYYSDAPPKAFMGSAPVRWDEMFEPSQTEQPFRLDEQDNPPIGEQTKVRSTSPESYSGMRFGRIVSHCQSPEGELAASPDWKSPDGGFSKWKLRGLSSHRASNSNVDRTEGYSASKVVESSGDNAQTPADKMEGSLSSSHDSGLHGRYMEGSLSSLRLEPGVSMSPVSPLHELSGSKTANVGMTYTVLIVVVQSSTLRLGRAFPVPSDSQTILKIDGRRHRPTPITVNGGGQKADKRPLTHRHEDEDIQQSRSLENDTGYKQSPAVPEGSPPTPDGDVRVNTSPQRV…	1.84396
shuffle202	DSVFIGTKQLRNSHVQNTTLEVQHDMKSSSTIGYIDGGFMPVRPAEDRGTTADQTDPPSDDRMQRQDHTMSPLENQLERKVSFGFKQQEDWEWGLRDCFKVGNSEPVEEHGKSRSREFPGAPMQASTEPGPHPYALRAPDKSDLTDYDRDDQGHSVGNPVRVTDREEIARHDVQSNDYDEQGGLAVASARVQNQEDQPKKIPAGHTPSGSLVGRLSGEEPGASENERPPVRDRSGEEPGFFLGFTEHLGLRKRKPDDHRLAHVAEIVNLMKSFSNLGLGQHATLVGQGDSMLVPANIDSLNACKPPNDSVSDGIHPHPKGSAMETPPMSSDTKSTRNLHNLRGKLTFAAGFLRGGPMCAGTQEPDVKSPGGIAMLDFDSSVDVPGRSRAAESPMEPPVS…	1.87675
shuffle203	DMWTRKVWQSEESQSFSDHIRKSHFFKPQIGIDKGMDPDRLQDSKGTQSFPRLSHVEGSPASSDGLPEGTDGLASVSLDEDRISLAFNPTHGADAVTDDRSSFPSTDMHDQEYPRVELPRTSHDESGNDQPHYGHQRPPSSAGGSQDDNPSEKGPRLKEKRPSHKFRHIILLGVQTNLVSRDYSGVPLQGKSSHNCGKSMPELRVRKRNVGSMANTSDSGDGLEGAHFSRKGSMRLRSKMREVRAPNYTSSSNSSVTVMRVASGYDGAEGPTPLDGSDVFMSMGVAESAPQGERRARSNQLAESGDEQTSTDREHPRSDDGRKRADRLLFNRAPSDSDGQTRSRKVHPEARTSQPPEYHPRENILPSPQEQPLHPEEILPADTARAQDKTISDRQFRDP…	2.05125
shuffle204	ASFQDMHTGVMSLGTGPTDGTGSLPPTELEHSLGKDILKSQGPHMSANLRETDKTPDDTSLDLDGHKQRPGVKETAFNHRMESESAKRIFHTDLRDAGSLDQGKVHVGGDYPHLDVEDATELDSLGDHSDPVSEIMMDKTAGGLEKSAPLRLPTDGSDLTSRMAAVSKADVWTIAEARSDNLGEGVFSFHGMDPTGSPEPRSTDLNQDAPPAKFNPNDQLRVEIVVEDLASYRQRDSVDSKTVPSRKFMEPESDSVSNALISVRGLDTSVPHNIPSLSDPLSFMEAFEGEFWQMEPSPSLDIESNALFSTNRNDREQFSTPATYMSMNVDYFYESEFTSPPYSYGGSEGQPGLGDQIEPSERNWSPGRPDQKPASAYESGDNSDLTAGSSSQSAAQSDG…	2.09422
shuffle205	RFYSDSEISEKQGRERSEYPDSDVRMQLESRLYPSIRMLIVEKYVMKEESSRSSLADHGRGEGHMDSPRPYSEKKADFGEGTSRMPFSSSDLFGTDESDDISHRTEGPRDDDQGSRLLFESEDYKFDDCTFTRESKDKRLLSLSPMGQAVVPSGATPGKSKLNMEARSDPAHPVNLKELPSHLFYKDDRDRTMMGDMSSNAASSDLNLTFPVRLASPKPPVSVVLFIRGKKADGAASLDNHDHAPQRQTGQMEKRPPSRKTNLELESIKTGSQHGDNHFTAAQHDRQVQKEQWAASLALTDYARAYRGCVRMIQLTSGLTWITSSSIAPDNVKSMVSSHKVQVNRPRSNHPTQGWDRVRGPVRSASPPSGQAATEEGSTPEGGIVVPPSGRNRMKNWED…	1.87593
shuffle206	NKDGDITNVNLVKDQNQRAQPTARDWGKSKRPELDEMFHLGAGSWGPASDLRDVRGSAFETADSPLKSARGSLNSSLSELRRSLADRVSVSGSPLSREGDNPREGFSNSALPFVYSLRSAILPSTEGSRMGARPSGVVFSTPHMESVIPSSAKRPSIRNQTQHQKARLKLLREDLEGVRDCPLTESGPVAPLSLAEGYDDTPREPKRFTLETDESPEKGPESRLDSPTSFVDTRPVGGDKAGPVHTSGRSLHFKMSRTRRTSSVSALIEDQRVSLGSSPPSAEQLQAPADSFDFGQYPSRWHRKYWDAVSRSSVPSTRWLTKMSVLPSLYPLPQALAPGGDSIHSCSGKDCSLAVQDTDRLAERSPLFKSQTVDPGVSHLDYPGGMSRFGMNRHISPQS…	1.94218
shuffle207	DVKSFVINAQLGFARPLEMSAGRPDRTSSMGLSSASEFELPRGKGAPMELTRSRGPMSRKKKSSRRRDTPRKDLRDTREISQAQWRPDYDQRPKPIHKNAETRDFAPGFSLRRDSQLRGGVALPLSLHTVGKMGASQPKESKSFPSSSAAASTDVIDVSSINLRPLSRTVNGVFNNVDLHLEHTRELDNSGLNKETHAKSYSPGCPQPEDSPSPASLHPERRFTQDKDAGPTITMQPARDDDIPNPSGDSTLDGDNTRITAKIQVFTSTVSESSFQSPSFMLMGSDDEAGLPQTDSSEPFGMVRLTGSYKDYSNMGSGDAADAKVNIGGPARHPFANTSTSGMYEDEVDNMKRDDISSDAEPPRRSPPEGVAFESRLSRSLIDSMDMLDKLETLHQYSE…	1.9887
shuffle208	IDPRPAETSENLEISAESKDLSDGTNPRLEFLTDEVGTDPAVPVTDTSSSHDHRADATNPNFGGKTSHSTAHKVYRCELQLSGGGLTTMSDPVSYQSQDNHRSSDSDSNREHSVAESREAEFKTSSEWDFNESTGTSKKVEDQIERGTIAEPDGPRSLFRATAQSSQSWYEVHLMLARLQNAVFHIDERGGSVRTVCPSGRDQYSIRQRLDSSGSDIDMRGDQHEDDKERYPDESSKVTSLPDILQKGSLPTPEVMFPPGPNAPRVGQVSHRNDDAGQRSRDGSDVDGWTQSVPSGDEDSGKNDVRTMEATALRSLNRSTEYTPDASGPDSLPSPGNTKRSEPRNEHRRGVSLTETSASPVNAHSDPNLQTPLIKDPGLSGMFDMDERASVGSKMPPTS…	1.80922
shuffle209	TDATPVSFDNKRADKPPNDQDHLIPLSEAGSTLSRRFYGNYMAEAASPSDEISLVQISASSDDPPRPTSDVRPDKESKGRIILNVSGNPPDVRDFSAPFLNSVDISIDSDEVMFSHKQSDGERRSKGDRRGFKRMDFDTLRQSNAEHDGMTSDLEEAFRDSRDDTGSVVGKEEHLKDQHFYGESVGLEDKGPSRTKSADSNVDGADPSMYMRKSGAGDSVDLGTMRLDIRIQSRRTKSRDPVRGSPIQRSPVDRRSADRGQDDSSPVKPGSELEEIMGMLDKWQSGSDEQVPTQSGSSSYAPAPGGAEGSQEFNPPDTAKGPISATATTMVLLLVSLPVVNWAFMNFKSRDDWLQEHGDFKPLDRPHPVSMSPDVLNSTSASHKQDMAGAPENSLCSSA…	1.99907
shuffle210	DDSRGEDMDMTGAFMAESNDAPHYADSDIMEKGKRRQMLVGRKTESVSQPNDNAAIQTRKDGDNNAQMSSLTNPLNQAKEDLSVYNRGVEPKKPSTDYVIGYPEDAMPRLDIPSKLDARVYTPNDGGISETGDVDSFGRRVDDVPFDVREDVSTENEAGEHIAVPSPMSDEEIEEASTRSGRGRRAALPGGMSSEMFSSHMNDGDVGRTQISERLRPSWVVSPLSHWKRSQSPMSHTLTEEVDSLGKFTQSSFKTSDAMVAHKPKDKDRPGPRAENSIVPRSVVLYQRFDLTCDLPQRDRSRNAGTGSNALTTRQEEGYYVPDLMNPLEPRWATIPAVESDSVLAESEETPNSMIHDYRDFSTQPTAPFRAGFDGRKVTGFAPMSHFRQRTGSALASRS…	1.8737
shuffle211	EPYSGMETEQHSQGADYSFTGGAPMMQKIAPHDGLANGADSTKLEHITLSISGGPNLRGKDERESHADDNTFVPDFPRGVEISGSNLSVVKAGEPSSNKPPVWSTLFSESCPDPVSSGEMDDGSWDTMCLPGGLNPPRKASQSSDDKRSPAPGAPSKYDNRSYVTPTPLDRANEADDNTHGSSNRGPVSEAKTKSGDRAFNPGRRTGLQVMSPRDGPLPKIPSPSDGPISAGNEPMGDDNVSGLSTGGESGPDSVPDWIDGGTGQTDSSKELSYVPAVRIRNQASEKPRMELNMARTADDDQLHEPLDSRNTMAQDRGHFDLNGVCEDDQSEFSGFMPDDKAAKSMPVSFFVKRAEMQGASADPRYDQIATYSEHHKVSKSVTEALDKRTESSFEKSDR…	2.00188
shuffle212	SVASRLSSRSRQVASLKEPLKDMRASSSRSRSTKESRLRVQMRSMITVDATTPPQVRTDSFAWPSDMTATCEITPDVTGKRAPQIRKAGTTSPYSSSLEFLVCTTIPFVTSKDLEYSPTDPTDISKVSHSTGFISSSEHGEPPPMSSRFQSSSNGDSHETRLANSSSRSEYGSQAIGPDMMDGPTNSHMIRSLLPHRQVQFVNIERVELDSPGRTDKPRQGTGTKSQVAHRKPGADVGAPQRHDKQAISMAEGNVSEVAERHSGTDILLISESLEDRLPPHRQSPSGVSPRMLVRRDPRFFLGKEQFTASNEATQQEILSWSPSKAMPERSYSDLRKFDLNMPGNQMGNDRINSNEQSPMSTEGNDDPKVGLASYGLVWMDESVPSGLYPPKLRVRHSR…	1.95689
shuffle213	EPANTSSAGDTSGSASEADRLVSPREAEFSPRSDYTGQAPRAEDITPVEPMSGPHRIESADFLQDPEGSSPKLDSWRSQDAPLIDTPFELADSKGLRSQMRSDSSEKGESAPFVDIGRPDMLDMEYGRAVSSQSYAGLFNSVPDRRLKSEKSGRNSPSERYRPDTNHDVGTQRGMARNSDLDSGFQPERSSKDVKFDVSKAMPVTDRGKVQFRPEEDGVDNDGPFAGDSRGELTSSRMDNEDVTEPTRTEGSSNDSYEEKTKQDVTAFDPVPSELAPSLDANGRGKDGTRGDIQSAHTSPIAGSGILQIVISAASVTTKQTASSISKRVVKRPDPIMNEFVTSLSVAPASHSRIVPVEPHSEEVETMPLAPMPVLDALHTTLDQKHRERVSGHAQSAHN…	1.81862
shuffle214	DTKAHVGRDQNGSDSRDMKVEERSDESGLRSSGGFSLVAPASTPDVRRLKGWIISGREQDRVEATIESAAFWHPESPDREPKRTLLATDRNGGDVDEHAGTQNSQTESKALRKASEQSLRMTPSASQTLEPYLRSGSEHPSAPSYSTLVHMFGFQREGDKDREADSTPVKDKTQYSLLNMSLARHAPIPMPMDRKLPTEASPRRMNSDGRPKRPNASSRSFPPLQAEGPKLSNDSDNGKYLGNSPSARYRTHWNRSMVQHRPDSQSGQYNNEHGFSLPRFGSHFSRTGPLVEFQRGNDESSTLKDENGLNLRQPDEVTSGNRRLLGPDRDPAQLAITGDTKSSQSDIPKREPATENTISSVLTTVTGQYIARDKGRSMKSSVMRSRSRGPMRSDGGLLA…	1.83438
shuffle215	DQVPVVSLSHSDETSPSDRVYSGNELDGTSCGDSSDPVVNNLTQSDTLTPMGFRKPTETFGRSESFVKSSDPALVDSAVRLSVGNISRMPESSYTKQLVDARQGTMMTSGVPRNPDGTWTPSNEWFSQVSGVRTERQDALSRMYRILRDPAIAHDDSDLDEPLRNTMAQEELVHATEPMLKAKHVKRDFYRIVRRGSFTLGDNQSSVAPALVRPHSGTVSPLNTSGPDINVSPGLAEAGSRGPAHREDTNLTSRGGSVDSQTMMPHFSEIVDAKKQFDLPKEEYREAVFKMTGNASVVKTFSQRETFNETRSGDNSSRPVESTRYDERFASLSFCVPDSSTGLSSMDYEARRVTNMPSSGDPLINQPFPGDEAPAHVSRDSDWFALRLYVRYRLPNNID…	1.9181
shuffle216	KPGFRLMVTAVEMPTHGLINEAGMSLDKTQHQSGFQDESPRSIVRSLGITSERTPAQARSADRMGPANSGTVTAKRMVEKYVAEPHGASVVGPGVELRAPPSFSPFTLPKDAHGLDTQKRMTPEAVAILLHDNHSSSRSDRGTDSQSILPASGVWFKSRLRARKGGFSDRSLGDTRSLHKPELDRPNPDDGDQDFSEPPRGQSRRSRLADREENLVAKPGDPSERERKIRASDPFEVEDETNNQPRMLRKTQTFESKFVMLGLRALVGEMRLMTEPLSEEREDGGVNGQQNVARSSPGDNFKKQTMVLRGYYPADRPYPRSVRGSVQKAESLRGDKGNASDAKSLPKVHQLSDVSWDDRKHIRTSTYPQPTCVSTGSSDGGNAAASDNSRNATEPSESR…	2.09277
shuffle217	YSMREGLPHNHNPDGFGLTQGAIEMYRSHLNPSVLKRGDSAYSDSNEDADVRTSDRLMSGPTVRRPMRLFDGDDSEVSSSEYLIGDQSVKIHGQIYFQSEGEDCHIGSHKDETSRSSPDMAVNTRSVGEDDVIPVEGDRVVQSGDMVRVFDGTPLPASLDPRSPFTKPTPWRRCSALSARMAQDAKSFFHTDSKKQGVDHDTMGYDENTDRDNHGQSQDQPTELSKYGPVRAVGRRLSELMMSCIVKSGDSLLLSARSREVPFAFSRGRAYAAHTASKVDPELRLGYGRLKRSRPAFFMPGTLDFIKRVQIFNKDRNHNTRLWDTGSPARSHTQHVVSAHPDRTQITTGAITPEGNSPTAQMEFPTSEEDPGLSDIVPAPRSAERESSETDFLSETPEL…	1.94747
shuffle218	LHSNGHRLATSYGRPERLSKLRDDYAVHVPAEAETSTSDRRTGVMASLKVVPSSPSGSKDIVPIAPPKPENQRNDKLSKRTPSHLPMHFLVASNDNSDNTIHRGPEEQSDQPIPAVEDHRFVGERIDSAFTQSQSSKPEQKERPEDKRMRAREPPRFRIDSRVDHLLPDAAAPVFAENSDPLVISAPASLSYGAASLEWAVSMSGRKLGSMRSKSPRKRNPSEKAQATVLSVVIESMSSGEPWFGLGLKYIYIRDLAQRPGVNSFVHKILPTRGKHYGAMTATDSEDLTRLAETGLVSFGPTRTYRGSHPNMISGRGAVPSRLGEYGNINDDEQVRPSGTNPDKLSVEDTGGFLFGTNMKQRWVYPPAFDDTMPRYDKTTDPVTSPRLVLGNMDLGDRM…	1.97778
shuffle219	SGSELSQLEVFINISTPTDMIDNRNANGNSSVVNNSRPDTTSRRPPDDMLTSGMILFNKLSSRVGLSDRITPDLSFGNNADTARSSFRQAYEETKDLKGSEGRKRRSRDPVSSTTQPGGHGTPVKQPFKQRTRRFAPEDGPNPPTPVSSPRRHPRTSVNIVTGSGESHATRSVEGRCQGQSFSNGGDSGLEHNRDPYPVERIDADSFGDLNLDVKEEVNLLLDGKSSDDPRHESAGGSKSVPDREHSFLDATVMAMSMATIDFRGERERSDENEMRLIDSEATGEKPGAWSSRQDKMAPLRSEAYFYRPDLLSEDALESAESDNLYALSGSDIDKSEPSENVMRTIDSPWSPQDHISIYQVRSPTMEGATRKPNLDSALLQMWSALTSQTPFLSTVALS…	1.95352
shuffle220	PDLYLSTAGESTGPEKASEAEPSQSRNPRKFFEPSAMQARSSDELQVAGLSRARCEQTGKSRAASSPYTLVFLISGPAFMLLERTLEQMVQQQVGNDHDKPLEPEKVHFPIDSDDMGPQPHGDDRNFAARASTDVGILPATKRLADEDKPSIPSDIESTARLQTEHISLMPGWERKSSTSSPQSNSTDKLTRSPAYSPHDKDLVKQKTGKVSGAQLRGNKAFASGALRDSSDHQGMSRDERSILPVDPRKGLYPYEGRNTFITRVPTKRASSNHRINIDGSDFRKHNLRNRSVVDSFSSDSRGEYPMGDPSPRDRREGPGSAVGMAEPVRHLSKSEVSAQSHCTDNDGVGMRQQNPRSTTRFSHLDGRDLGEERSPLNDGDPTHNRMRVVMVDVIFLNS…	1.96491
shuffle221	NPQASASRELLSARSSVASRLVRSFVPDMMVGAIREGPPRNETTVNLASPLNLEDSGASSAASHSLDSLTVRTFDVNEGLGFKPNESKRHRPAALSGNVRKEPPMMISPTQRTSGHQSFFKMRTSSDKNDEPDPRKGDMVLRLQAFPLVQVSDAPPDNSTDPSPGTELSEEIPALLRNEASKNRHPRNDQGRGEFTTSSMGFRIQARVGHEKRNYDGGVNERSASDGSSGKLDVRELRELGHPVQSFDPDSQRANKNVTTAAIVDDSSNLQDDESVVEIMKVPATGSLSTSQRKQSYSDKWGLDPGSEMSDSSSNHLPANASHEGKTPVDDWSKEFQKSVVRKLTMRIHPSGRLVRMAPGLGARMNDKRADQGKDDIVPGKRDGRYVISTRSKIDNKPA…	1.97326
shuffle222	RSAFSFISCASSDDTRGKSKLRASQEMLSRAHGSTSRTHPMPHGRSIRGNDGMVVRGEMSLVRSRMKVSPPYGLSPRLAAEPRSDRPFYGLVQDRLERPPGENTLDSRISESSDSRGDPPQMHESDAEKVMLKRINVPSSRMLDFEIRKMLNHAGLGRKLSNPAFSEMVAKESSLSSDSGLLASGEERRGAKKGQMSDQYQHQDNELKDVRVKSFHARRFPLGNSRSAIFSTYVSSGDYFELLRGQVKLAKAEYQTTDMDHVVSNLGRGVIVQGTVSKLVTIFDMRPTTETSRRPMRSGKSPMQSEDLQKNADVAVTSREQWDLDDADLDARITPSNVGMLSADHSFKSSLSDMPAHLYWTVSAPELSRDRVDGGPQLFIRQTMREDIVPPRQRHLRGT…	1.78062
shuffle223	RTEDEQSESANGGMSTGSEVPSLSDGTAHEETTLGPKCLLPLKARRRHELSQDSAVKPIYSQPVSHPAGVGRGSLRPETLGSSRQDSTDFEAGSKAWRPVYGNSSFSSMPPSRKPGVVSRSPLFINMDTPGGSDRGGATTRNTDLNKSGSRHQSASGDSNEGASTCHGPSVKLAHGEATPSPYGEHTAIGPGPSSNFSESDPRPVTIVKSQLRMSGRRSPNERSGSWYEGNASFVIVAHEGSPANMTDDSSMLKLCLTRFAGLVSSSVDALNFDESGSSTTENFDGAHDEVDVQRVVTITSSSVATSSDSPFLGRGLSYRHRPQDRKKKGGQADADMHSMSRHLQLDELGNVPIDDGNVVPMYGYDHLSSPSRRHSLAESRQFPEEPRFPGPMDTPALA…	1.94215
shuffle224	VMTYSLDNVDYRRGEDRSQRNPPKSDSDTEVRLPLEESKSKAGLEDDHMQGDNVPSRNLPGSGEPNSLMSGDVLLRQSDPSKFGVRSKDHTTKFPVVSLSTNGLVLVTSFRKLPVGSVSDQRRPRTKQSRRPNETTTVLFCKLFKSSSPVANQDHKMSNQEEEDHDSGGDFKAEGGTEAASIAAQKSQGSTPWSMPGREVPLFKGQSTPPVSILGSTYLIGQGIKFAQRSKDNEHLLDDDSRTDGEDSTREPHFPILPIPYKKAMASAPNSVEVADMSNKMSRDAGGSAVTPHSRSVKQDPWEEKLRGSKRRESPGPGLISSSRSKFHPREMFFPKDAVPDDLNEGGEIASDRGVVSPILQQPSKGRDTLAPISPAGRVDESANPSNHRQQLIFREYHT…	1.81396
shuffle225	RRHDTEKSGKKAGSPTDVQVSKYSLNDAPTGNPVDGSMFQGTGDDTDLDDRPVSAAVTKAESTRMRQDMHIPMPQRATSERHATDAVKESRGPVRFSNDGTLDLDSDSSCDIRFAGPAQERGPDEYGQMFPSNSVMQPGYVDEQMDLMKAPPSGSSIWDREDDAGTQEPTLQTRTMISVEPRRGVERPRQLASRINDGRGKQLSTVSGSNGKQPKTRSEASDDFYQVDGRYPPYHEHRNGDVVPSAQQTSSDSSPTRDDEPAFWEPAAFPSDKTSMAAGASKLPFNRPALVSSLEHLRSRKKRAGNQENKLSLMGSLERPREVRLPREHAPVDIGVESPRLSIAESFGRPFLERDQSRPRAYTDARDLSTRRGIGRIRYKVMSNTNDPNKSVDMPGPSR…	1.90017
shuffle226	LERDIHGPELTGFEEDSKELPLNGSREDSNDEDREHDGSSEMFERSSKMDVAPSKNHSDTSCGEEPSGRGTSQLRHLVLEATAPENRNPSPAGKDEHFHSFDPIGACIVQISNTWGPVEPDKAEPIHRARGAEPRNPSIPPKPDEDEEAMMDARGALSSRSELKKNNPERSGDQSSFPKGLIQGTTPVFGVAPPLGGPPPGYAETMNVDTQTLASDPSKGKALVSDSVVLPLPPPTVRPFGLSATSPEVGHVSYQYVQDYQSGSRDSSIDQVRRSGEPDLAISVERNASFKLMAIGGSKSTFNHVRFAYTEEPADQVALIFECPDMTGRANNVSDQQGQDDFQVAELSLPRFTDNPPEGSLGASTTRKAMDEADSNPSPQTVTWLLSLFYSTDASPNAS…	1.9744
shuffle227	YSHASERLVRRRPFPSSYDELSYATIARHVDRGGSTFPSPESETKKGPQNGQSSKMERTEEPTRVGDVLETASQDRGQWARSRSVVKQVIVDDGDTNESTDVLGPAESKVGSTPTTEDNHPKHSGFKRQHIGETDGGMRSPLRGVEITPSSQRKTMRPDTGLAVKLMLVAVLNDRYPKSRASRLSPGGSARSTDPGMFDESLDMFGLPSGEKGRPDSPLSAFDASLIVNTPSAINPIGVSAGRQIRQSTPQPASQGAGAKLPSLVAMDGLVHHMGGESIVAGRETATSPAYDHPMSSMLREFDPDPSGGPTNDQTVEPSGLEMSDKPRQRLGKGTRAPRTQDQSDYSPNPPTRNTALSRTLTALSIRSMKPSSLRPLDLDGTPDQDPCLTSGANLFSVP…	2.00759
shuffle228	AVQKPRRDDSGGMSKYNLQFGQDLQVKRLGPTFEKDESQEGLESQSERDTPIDPKGSGDQSVEGALKRAAAPPKPFVTPDHMDTISPRDPEYYMAATSTSGGRSSKLRRANEPSATRDRVRCSLNQATSGNKDCSSDRESIEMTRVLHLDPIPDGEGLPTKIKVGADSVSKDAEAQSAMAFPTQPRFRHEGGMFSVEGIYSWLGESTLVDQLDDEAFRGDPGNFTPVTSGMRDDKDPPVMLVEVDVSESYPGRGALTSRVEPREEKNTSPKPSMLLDGPERLSPLLSDERVQSSSRASDGAGMLAHGKRNFGFEEQLKAITPCTASTHDNDPNPAYAEPGKIRDVGNGEIDIAIGSFSVAMLSRNASQKHCFRESPRLRRSSLGRHGNMEHKDNGIMKE…	1.96491
shuffle229	GVRLNSTSADQAIMEPSAPNNYCVALVGPERISSSGPKEVSIVTFVMPVHRPGNPALHTYLTSLELFYPSYHDGQASDDDLRESNRDPDSVTSGGEIDERSLAASVQPGLGDTKHENHLPEFKSRGRLVSTKTAAYLSIAETDPSDADVGRPRDDSETIRHGLPHPELDRDPYVGSFETGREPAICTKGGDKNDPLFALHDRDQKTKISDDSSLDDLSEESGGNDENTDMERDSYFASFSTDNRTMQVGRGQYESYIRGQMANDAPPDVTDRDEHGGWKSGHNMSPSPDEKIAFRRELEMPLVVAQDLPVESEASRVDQEVPLTVPKVPQQNVEGSPKANKHNLKSLMILQPPRSVRRSAKRSQQHDPSIDRESTLASDKMHTTKGSDEEAMHPDAGSV…	1.85158
shuffle230	TVDSDKNREHSKSPMERPGSQERMQPSPMPRAGAAENSITESSDQDDGSDNRRRYRRELPKKVVASHGLVLAIADQPRREIRDSDSRSAPESSSRNIEHPGTTDISVFSMNPTTAPLNAEVQHSYTIREEMLETREQRGFSFGRKPETSAQADWRLPQSLPDDSMGSPQGIKTRSRAFNDRFTVPTPTPRTGLENDKHGDTNSLGIGAAEGSDTSPVQMQSGDSESKEQRLPSVMPEDDRAAESNVDLLNFDNISLVRGEGRNTLAAQVLSVFQPSAFNSMEYWMNMRTSRFDFSSGEFSPGDRTYESPSYDQSGYPKHAEDARQIEPLVVDLIRRSLLHREAVTADQKGRDDHVVVFGTSPGWRKTGHVQFRNSGNVYMDRQGKSDRPEDTVSPYRPG…	1.87894
shuffle231	TLPTDYSSPKANWGTSDPGSLPTTVLSNDQNALGVPYSTRSSLTDGGKNSLTDDKTHSSLFSEADEDTPPRYQRASPRISNFDDAKSSAVETKVSLVRRAQLPPVKMKSTLGILTYSPGFSEPEALLGGTAYASVREAQRPSAKKDGEPAGPVKHKEEFHHRFFLALQQVGTNSRGMVARVVGLIVFLTPETFDFVSETPAPGTISMISDAKGDPREGEPLNMIHRSPKPQGMHMDSSKRVMDEYMSAGEGCGQRSWNPPHAQNSSLRRDEVDSGNDSGSGTDNSLPADNFREDPIGRRDDVDRVQMTFKSLNHSHPGKTFVEFGSDPSKNSEDRDRVMIGDRMAVGTDYSQTSHPLDRKQRWGARATDGLLDLSGPPREFSRHTKEPEGEDSRGSSVS…	2.03212
shuffle232	QPVPETVSFHSKKDGVAHFVRVRSSGDSDDHLGLKVSAEPMLPGSLSMLISSIREGMTSAHHPSNNSGASLQSLRRGPLNEQRQSSRDDIEVSNRDASNYSPYRAAETTIGAVFSLRGDIPSFSIREPVKPARYKNEVDLGDNGMRSNYGMVVNLTNDESIEIRMNNTSYEKEREDSGPLPPEISDERSSSLYSLSDFVQVFGDRKDLGGRNILRRLKAMIALEHKEETGAKLDSELHYDPWFAHCRGAPSTRKMLPSKQTVKLPQINEPGSERGPRFRIDVSSGASGVSPHNFPDHPQSPQEGNDDNRLTRTQPVKQHPDQGTPYSDFSEEKFSSMISEEKDSSEKLSVTVRNALLTTGPGTWFTPMQRRSYPTDDRLPYLDTVNSKRFNDSKDGSLH…	1.73922
shuffle233	DSPSTSPHSGFNDNVQAAKPDDEMSSTPDHVAFLGVFFQGSTGSRDPQKAKVRMLTGSPYMGVISGDPTEQGRTEHDGERITGAPPPESLAKKNSDWSEQFPNGLHRVSTTGFNGRRRKPTSSKHREILGYASLSGLVGSPRDGDSEHRTTGHQDYSEFPSSVRLSAEESRFTDPTPEFSMMVHPTTSFRMGELTALLRQPSWPIRSLEDSLLSMRNTNSLLSRESASSGSNGMVSRMRKVMIFVSVLERAFTAPGIRRLTKKPKSGTEESSDLESKPHVSNREGIDYTSGEQDSSGTGRYPPPSNEGLFLTGLERQTPVLLSGLHEPTSFAYSISSRPDFSTSLSQEHVFHGAVVVGNDAPNSSSRADSDTHGNPRGKHKDRSGRTVRSLTRTSQVDI…	1.90573
shuffle234	VGPDNSVPSDVDSFAELNPDRSKSDLNGEDRRRKFARNRPSDFTSGSVMQKMRADQPHASNIEDSSMPPARARYSQRPQEVLVQDGFSDRDAPTREVEVMKRSTVNEGGSASPRHRSYDDSPRFSIDRDRSPSESPPDDSRKRRISHSKRRPSDKMETTPVETESKKMPVVERGTTLTQTGVGFDRSNLFEGIVTPDASAWRSFFYVQDMSRDMMNVTGGDLTPEQMRSLLEKGSKNGFDLSDKTALETKVQPPDGRSESPMVNFGVRPTDDADQATESDIPETPSSEPDWRPIVPSYGAVSNSVTRSSDPEIPPDAVLAPSSSKFKTVEGTMEPSKEGSPKAASDHLGEENKSNGQVARTRQTSIGPISTADSHEDSQRGWCLSVTGTIASSGKPPST…	2.02955
shuffle235	ERHNGRDSYGSGEDMDDVMALDSSMTFESEHGLTTGHLTAWGGHQRPDRHKIQKPSEMSSQDRQKVSSRTERCTVSDSNLLGKGRDISMPVPDRPRVRKRLKFFKKGSRSSDSGRRMSQLSTQLVGAGGYENNGESVALETTSSKKGPQDSNVSSIIRYASEGMDSEPQLHRSPDAHGRMRVPPTQTRYHSNPRSTDGLNLIAAALDAEKIPNRPVSQARGTEIPGRPEIESDSDARPVLGVSPYEESPCTTLVPSHHLVQTPPGPDPAGSQAADEMARRSNDPTTKVNASDSTSLMKSKADQQISVDIDWSDSRPPMCSRESPYEATVMLWDNSLESLDGPMMLLGVLPGSFQSQGSSVHRSLVIDFRSDAVHASPRPAEPQGGHSDSLPGGSVPSGS…	1.92273
shuffle236	ANVDEFPPEPFSPYFPAGLDHCSSRQDVPLKVSGPRDSPVSTTSPLMTDLGNDLSAVPLNNEDRKRLRDGIGERMERPRTQRAINMPGTGYENVLTPPVPDSAQFDEDHVAGGPLLYPAPYTLPLSDDIDPNTDDPPNRLDGTGDPGDRQPAPNKRTPGPSSSTPGAEPVRKVHDEWQSWSARHLRKEIASTRDFALIKDVMSRNKVPSLVAATKSKPTESREVQVNRVWPSPRQRDHPDSEEPEISAMERRFGHLKGYLDPLGSGPSIANLPSKMLAPSPPSQGDEDIREQFKYSGRQVVFTQSGNRLDMSRGSSYDPSANQSSEGDRLATWWGGPSRDKISLPLFHTRQKHGDVDTDHTSDKSDSIGEKSVNQMLQAQSVVKHGNFNRHCSSAGNGS…	1.9676
shuffle237	YRSTSQNMLLDYVLSSRVPPQFHVSEEQEMDRVMLSKIEVASLPSSNRGRTPERQMVHTYSETGQGRKFSDSLDSVPNPPRGASESQGGEPVAQIRLLHASPTDRIGPTNTWRISIDPDDWGRSPTKSQNTLNVDARLPDRKVPGRQQFDQSRPEMFPRAKGEFPPGAGQLNGIANQDKNSNQNTVDEDPGESQPNTAPSEIFRSDSPNSEAFDEQSPQGYLTSELSGADELEDILVRSGSSNRDSPKPVEVREGSHFSSPKRNDDSRIRHTYDASGPSLNSSFEADNNREKYSMEMPVGHSSSPVESPSQYVFSNDLNKDDVPPRSVTDVDDEAPSTQFRNPGLATMDVWVMDGFPHDNTTYRLRHDKDEGTGGSHASLAPFESSRESFTTDIAPYAG…	1.88042
shuffle238	PPTRRSLDTERSVISPWPGLDNQASASVPSGGEFSIKRPVDPKKRSNHGGGMSGLARPRQGTFNSDPTHCVSGTPSDPTQGHSMGMPMMLLMKPDRRALEESENDYFGLSVDILLFVDGNMEIHSVIALPTEVPTATSIGDADARAFGTPDTFYSNPGLANGSQGSSSRDRRGASDPGGDSAERNASLAIGDSVLLQPTRSDRKSAQDGEALVVSFSMERVISERLDKSPDARAMGGPNAKRGDADGLITSNMTRDPAERVMMTEKDAENDGANQPFTTYHNSSLTSSGAGPKSPFKDRMVRKRLQRTSRESDGRADTGKSAQNGTSSEVVKRGLGSSFESRPNTISGDTLPSHTPADNKDELSESRFASGSVGYARSTNMDDAGKLSSDVSLSDFDEP…	2.03093
shuffle239	PRESSAPSIRPVYAKMKDGEWKDEGRLGTAETKPEHEDEGDAAIRTGTSSDGEPKQSGDSSLLEDGGQMDGVRCNVREDLAFDDASMSKVSRSAQEKGGKSGNVPRQMTGKFTRYRIIDKKQFPGSSDALDKMDAMRFAPTRDPYKATQAPYIGGLQDSRFVDEPSSHYHTNLTLDKLEDQALMAILVDEKRDGDQGHDRQSVRFYPWSGGKRAFDGGGTALGRVVSEARESSSVMSEGRSDSVACEAVKKLSGPITRESKYEFDPSNTSGQRNSGRLTSVNELFNPFANPNYRMEASAEDEAQPSYTQIGNQDEQHNKQNDGPVGPSTVILPQSNYTGMFLRVNKARDSSSSLPSGSQAHRLHRVRDRRQGSSTLVETLLFGPRSNNATIKSFGDDKG…	1.85933
shuffle240	MSGPAPEISSRRFDVDQDVIHPKVLSPSQHVQTPPFVAEDRSDFQADSLWAPSDGEKSIDLVGSKVSHGALSRVNDSSFNSLTHEAVEEASLVEGGGLFDERLPESTVLIKMYDDAEAEDGTEGSLKRGGAADRRQLGRSSNGELVGVEFRIGKSDRDIQQARDNPPSNKRVASGGNTHFESGQSLRNAVTPFFFNTIDSQHVPGDDQIGEPNVPIPNYRGLMDESGHQDPMRETLGNPKCRSPAGRKSPLPTHDYRFSDSNQAKVALPNDSAQAASAYRYRDNRLPTDTPLSSEGKRGDFHVSALDSGSCDNEEATTRLKGALYGVESGYGDKESDFEEFFVGPHPADSSLQDSSYMDDGDLDIRRDDSLKSESLPRSSNTVARSGVHTRPSMDNDDD…	1.8727
shuffle241	GADVALRTSEKFDTRSGVFPPAPECSDPVRFGDEPMTTEGMAPLRVDPRDDLDRKVDSESPVLPRNSQRRRIAESRRKPRPVSHQAVKPFFTAEPDVHDYQLDEFYALHAMDEVTMYVVGLRELPRITVGDTYNEVRVPPQSNPGQMANQERDDASSPGPPSLDSSDRYSDNEADTLKTENNLLMSGKSQDSRSHEKDERRGGAVPTGSSSDFRNSISGAFHTFSRERYALSLSGSRVQLLSSTFTSDSSHPLLSPSAGGRGREPSTNARPPPRPLSGRSTTVFAKFNEDAMAVKPHWLSPRGSFEEGAMGERYDALLEILSFPGNHNRKSDDEEPTGKPFNSERIQYILDGAEEVNDRFGLMFSMYKREMNSVSAGTVVPMSMDSSASEAPCDTPDHR…	1.97284
shuffle242	TSIIEFGDSVEESVQQNAPQSGSVSLESPDSHAEKHHAPHNGRDAGDRMDVNRKRVADPEHDDMPANLKRQLLGTPSRNRLHIKRDMDWPGGAIRLRFDAPKQPGSTKANRASAERLLRAYVGLAEKSKSNNKSDFSRMTKARPSQEIFAERDAKAFTDRDPEPFVRRPELNTDPGLSDPVPDMADNINSYIGSYRDNFLEDRKSWRQSKGSSRAHNQGDEKTASTQSRQMTGKPAEVNVSGTLTPFGSVARRVFKTGPKPQYQPSDGSRTEGVGDLSGSTIDALSSSEYLLPLLSSFGVDSTDLRQQLKLPHKGDDTLCSSPREFMSSALQRGLVGQPHDLVTARMPRTDSHDVKEPTDPGMKNMREEAEKSGVDGEDKSQASNRLMLPMPSRGYTRA…	1.96562
shuffle243	ASRCLVSNIPSYFGEQPTTLASGKRCTSVGDDHNMVYLHPSDMVARDGQGQLNTDMVSGEARRASKAARYPGKSLSYSAEPPYLQSESDLSPLTRPESSSRPAVTVPKRHLQSSSPSTHNASKHEESVGDLESNTNVSELPDSSPWSAKSPWSTGWMSRQVEVELESESVGRSGDSGYNDHNIPRDRQNPDLKSDGETREKHPPFDQGLVVGLTAGPDKSDDMEWKEDSAGPSDRPGVYNPTDRDDYDPETPSDARYKATHDDDAKAQSLNGGGGGPYAFRSRVGHRMLLPRWTSEQSEISPRERTRTEEAFNDTEDKAGAGLTVEAVEARESDEPSLGESVLLVLVYRQDKLPQDTTSESNIPREGVGLPSRSTDKLRHVERGSTNAICSGDTKPRHA…	2.03905
shuffle244	VSRPDVKGNHQSPSPPPASSLLDEALGHSPRRSTHFMPRSSGSRYSDGPDTGLDSGTGTMCKVEKEVGDMDGGRPDEVRLDHHPSATLPAGERLERLQTNRRSDPISSSAVSSSPDQITDRLESIAKASGPMLGSRKVRFLKSVDGVDKDLKADPDRRDVEGEMLNVPSDGHVGISSSSEGTRGVGSGDVSVGVTPREAVPSVASWRTMYGLKMRRLFSNGFRDMKLSSTKFEDLFTIHPGPEDKSHPLVSAESGYFSNQASRTRSHTKQPMISEDMQPKTVEAQADIDPFIEIVDGSVTAFLGEFPSAENDSSTYVPPQRKCGSQRMDIRNDFVDTKAPEDDLGSPDGSSSDDEPSAPSTVGGSQAATSAKMSDRDSESSPMGHTGPSCKSSERVYGR…	1.92254
shuffle245	SSLVPSSRLVKETLASRDYYESRMSHPDVGGRQGSPGPSPDDPRVNSLKYTVSVQSSRPLDSFGQRHERHGGVIDRTEGGRSSRLESSRSSSSADKDRRTLGEMHSMGDRPLNLDKGDVAALSPDNSRSMAFRAQRGNPMVIDDRIDSSEPAPSETRDGIDFRVQKPPLEPEMTPIRGEKSTDSPRDVDRENSFTEDDLEELISLLSAPDSPNSAMEDDPPEFEVHQQRRLPMGLRHSDSQDPISLEEVGDSKFGPYLDTGTDGSPSGPYNVMRSKGKYSMRSALAQHLLTLPSVRHDLSRRRTVSVIVNTVSSSRDRYNDGLNPGEVPHGLSGDEFDFLSPSSPQESAALQPMKTMRLSETAEKDELFDRTISGRGGEAALSDHSINNGPHVSRMDPK…	1.87682
shuffle246	PGQSNRTDENPNTVDKTPLDVVNESDQARSKRLEARPTSGETTCRRERPPMWSSPQDEEGNENLSKPEVRDARRFLNMVRYKDERDKRPRRGPTSLGDASKSDDTPALSKEQKVSSRTHSDGFISDLPTVAGHESTVDPLHFMEDARPSLDSMKEAARPTEIKELAEQSRAEESDPGHREFDYAVRAESDTGMDTGSQSNSVVSVLGYKYVSSLAVGGLPWGDPLQASRDQEGSHGTFDEMKSLMHTMRSSHEVSYRTESCSNPDGGDDMNLRTKPASDEESTSEDAPARSQKPNKVKSGSLHFGDDPGVVTLRGDLGKLRREDTNSHFQALMSNPVPDGQDLTSEGTRSIDLTLQKTNRNSTNRSSAKSEMQLDDNFPDFNQVADEPLSVSALGYNVG…	1.96721
shuffle247	DDDLGVDDSIDLEVVVSSDEMGHIPAHPATSSARPLDRRSIDCNSYGRPSESTVPMQDGKTDIPGASLVPEKRQGDLLVVYSRRLNQTDYDDMGEVFPSLMMNAFTAPVTDVSHNIEKNDREILDEFSSAQGSSMRGTLEDVTGYSRHDPISLPRSGEQVSKNLNDDSSRYMYSETGRAVVCSTLEVQQHRRYATDVGTGPLSARSKDNMDDVLGSNSLWTRSDGSKSLEEPLGMNDREIEGGSDRHTDVGSSNGVERGLTLQDSKTSERLSSEKEFSRLGDSDRSEPGMTDTTKQPRGPSILNSKFSRVPSANSTNDRPGITTVHLQSSQDNLERKRERSTNSKSTLRPVDAFDGPSGRPRVGHGDFFSPLRGVERYTSAGPYNSQDAGSRSNKRGGG…	1.96028
shuffle248	RPTHTNTSTSAYEYLPCFNAPSQMATSLLQHVSNAKHLSQLQEVKEDRRSEEKLSSDPAPDRLEEASRGADDQTRPVMRSPDRVGVETYRTRLPKHGSFPPDGTVGSIPPDEVPEGLDPDSKEGMSVRPGGAVVQSSRSISPATLDGTLMKRPKKVFPDPTLSARGSSVTRGVGQDSILSLMRRDKYVGNAKDTSAPYLKTDLLSGAEPADDMNGDQRRGGEVRKKFNSIASISHSIRLSEIVDITVLMFLHDVQYVDESGVQNSSDHTRFYTMDTDPEVQLLSVVPSRPMGAGDPDFGDAVMSHGEQSGHPGSERQSHSEYDMEDRFGDGDEWASDGRLSPVTDTDGCKLLGANVWWKFLFEATVDPPEMGEPIRSSSQLESAQDSGRLRSFQDPDPV…	1.93094
shuffle249	MDDSMSRDRDSTGLHSEKANEKRDASQRKGSASGDAWLQLRRMVSKDRMSEKRAPISPSLHPNDQPHRDRDPSKATMEPTGDEQRSLTFESGERSGYLTKASFPKDLITSSQPNYGTSIYLHVRPVPPSKDRDKQVTRDQPDDSPEQVEFVHPDVGRQFAEKSSSGRDRNVLKLTRVDNLERGSGPSGTRSDGNSGRKSNGLFSRETSCESLDTEYNDPSELPLLRADGRMPLVAPMPRRCFWVSDRTAFEVRAPPLDFQGYAISDAVEGDVLSLGGGEGRALHSINPITKSDRYPKRTQNGKAADNFSLMKDGDIDIDLTVPEAYADFPRWERSIGLGNQSTHELFVPSEPDMHATNNPTNDTDTSGRIYQENSGPPMGWGTVSVSSESETHFVEPSG…	1.89107
shuffle250	GPKKDHDADNDRHRVLIGPDLVAESSFRRSAPVQRSAVWLDQERYVLTPDDPNSWTSVKMHNPSPAPGVLERTKSGSFEQPRQRESPSTILQVEPRRSQDNPMDGRETAPRRGQRSGSADLFWEWTRRVGMRLQPEPYALDKIVHSFNPSFKPHIVMSGGPLKTSTSFPKSFNVNRGADRGVTKHLRDFDSLGGARDRQNDSENHPRERRVGMFESEGFNPAAVADARFKHYFERHVMTISTPMMAKSVLSLSFPRTERCGEQRLSSTTEGAAVPRYVSDGAKSGQKEKSIACSERRPGNGIMAFTSDLYTSESSSHDENQGTIDRPDVFKVSPVKARIYAVERQDLLWLRGPNPDLTLFKVDGPSAREDISPECFPVRQLSDEPSYRMSRPGNKMRSQ…	1.85831
shuffle251	RSNSGLSAVEHNSTENEFELMGEQKAARPALPLRTSDHKRSGVIGGQRIQSTEILIRNRCKRRPVSQRDAQSGDKSSTRGEINKSPPGRERTSDSVDQDFGRTGSPESRTSEFAESSNRNQAPLVERECVRGDDSINFRLDRRLPPLQLNRIDVDMRYAASLRGNSHPRLPQYIESSTRLEREGRRFPARDKSIQGTRDAVEEGPTADSDDLQDPQDGPVPVRFMSRATVHSQIRELGDPLGDFMATWLKGDGGYVSASFSKNEEWNHEHSRLPKDAQQKTTPYSCLDLMKPPFEPEDADTGKPDKVDDSYAAGEGSNSDKYVGSRPYQQVGARDPAGALDGRDQSARTYPVDGNERREFDTVAVRDSIRNELGKTTSDMPGRKRHSQFKVRHILQNDP…	1.87146
shuffle252	RERSDPRYGLAGVSPDSADLLRDTPVDSFDDRNEHALNHRTNESYPEHGPMFDTEGLKLSSVTMSFMRNGSDPDSSMVVEQTDHEPSRNSVDVFSGQFPGEGAVSPNARMRVKSLSSTSRTQIHEPTNMHGTKFLLASSRGRQLDRTMFQAFNARAIFRVATEPSYTTSARHWMKSDELHMPTPLHSSRTARLRWFVVGKVSKHRRDFLSNGSEWTTAAKLEHEGEVVTGSVKPIPSCKPRPDRVLSKQEGSSNSAHCTRDSAEAADGPSRGSRSDLESTKSNGVSRNEPQYDFGSVLRRMDSEGRQQLTMKKIQYIVLEITLSGQSPLGESLYLGSTPRPWGANDDSKDLGPYPVSPDRRYFTSFDGGIDQPQNTATRQFPGRSPLDSFDDATDHGTT…	1.86565
shuffle253	GGKPPDDDPQSYDTEGRSFASTRGFESKFALRETSNLFRRKTFSRRSVVTSFNCSQGLTDALLATQFGGGFEADPHAGQSSTGVELTSMDQPNDRSAALSGVTGSGPTFRHARSSGLDEIKVETGDDRDGAQEIKGDDDRGGAVMRPYAGTAPRDEEYSKPTPRSQMREDKDRAKLMIEMVSQQDLPDWFQTEESPYRERLEGSVPGQSETRFSPDPASETLFKPGDLTPDMHAAEAQESVFPPRIQNERKPGRYVAASDPSHEDVDSEMDTNRHSSVSGHLAISWLKYTSHMWLDGTMVADNRHVTEPISSSAEHIINHKGSEDMSSMSVISTDDIVPNQDDESHREGPSMGNPDEIQTSKPMESSLTVNMGRDRSGRIRDKPGVQPKGQTRSAGQKQ…	1.9006
shuffle254	PQNMGLPSRNLRSRARARKYRGPARQFPVRPSMHEIEDSDALRPLSSSESDPSRVDSPVEESEGFNASDGVAVLKPAGMGSTAQTTSREFDTPGADSNSGKPVDLKGLKSRWQIPSERDSELDTESKSEPPRLVNLSVSIETFGQSMEFLQSDGILSDFAHESHDLRTSELHDPFSFESQLPVPPVRGKLTFPQTAYSLMDRGRIRDMKTGLGGESRARARSVVDQKQHRTRGSELDAGSTFKTYVEVDLEPGRMTSKGRSTENVQDTAGRFTNESKKAPLLDGSMMQLTDGNPGPAVRHSYSEGPPVHDASMMPTPDRGRLDEKNGALEDDINTSYRSSSEGNRVTGSDESLVDNEMHEPSDGPYEGKYLPSVSALKTSSEMVPLSFRGDDRAPIVTE…	1.85468
shuffle255	SFPEKDDTSLSSYDSLAKVGPGLLSDQPEDDQISNTVGFMVKLGGGVPVNSTERNDVERGSSFSGDSFPPAGQEAAESSIARLYDRGDNTPSPPRGEKQAAEDSDPGKPTKLLVDQPVGQGGQSRTDDNQKSRLRYTLLVMSRSAVPIDSTSCDVSPLLRSTPNSAPSGWGQVSDSGSLMASRQSDAIGKDSITPKRPLAARFEMRKNGRSFLLLRYGTKSSDRTEKFLGLFRHRSDIENDGSGGENWKNNEDPQSKESDSLSDSKPRDNKNDENRPSIDADTSESYHTRLDRSGKWRESSQPPYPMDHSFLATDPTDGATDPEPPRSREESQVDHREGSEVIENRWPQDPEETTSASARDFMTPRRGVQYNVHGQMGDVTAVRPPSSTSAESDEKTPT…	2.01817
shuffle256	ERMQILESSSAVPNSGVQSTDQRALKAVARTSEQLDRGDVPPPHSAIAGNEQGSSDDHARSDPHPPEKMVDQVSESVEFADNYPHTFFQNEGGRGDKPPGRLSEPRRQEASSSDKELQLPVSAVDEGPAPLFPDLYSYELSDQPARRDHKIEGGGKKNKSKRGSSGRRYDQISKPLYDDTTGSSPSVFPWVSHATPPATGERNSASPPERVNAGQIDSQMNHVKDAGSIETSYDISHLFYLPRGPKMSFVFAYMDCFGRTMSPDDVDRDVLRATVHALARCGHTPSRMNVVDRSADMTTLGDQEDAEYIGPPGLTQKRMMSEEAFLGGSGRMADEGEDKSDAAHRCTNDELKGSSGVGLDSQSHESQTRKVFSMVVFENVQPASRRSTPRQPSQSLQKS…	1.92853
shuffle257	GRSFPEFGFPPLSEGEAERQARAIPNMEDHKVADRLSGDMGKMVRRTEKMYTGTTDMMFSPLRSAHSSQDSDDGEAQRERDDGVISVVGPALVFSGGKKPKGPRHIDMAVPTPKARPRLESVLRAGSGKSGDRGPTPKSITLPTEESNWRDGPLNNRHATGREHMNLIATEKAMHVAPFPDNPHVDRRPAIGQNTRVTSSSHLRLLGGSCVPHGDGSPYTYGSFQSTPRAPFKRVTALPGDHKAVANSSDSVNSNDIPSPRYGDDPSQGSFHFVSGAPSSPHVDESSTLLTYLDDDNGQGSAGLQQTVHSPRCYFGRGHHSSDPQDSGARDTVPRPKVATSDFKMRGKDALVRGNEMRPTKALLDLYLNYDRFPMADLRVQFKVGTSNLAHDLEVKNHS…	2.00885
shuffle258	IEVKRTGLVEPLPFRGPKHINHCQKMRIDPSAINNWHLSLRRDIPEVRGSSTSSPHRGGDNLPSSPRQDLAYHSLGDGSYFSRHVVPVKSREVDGPVENLNSLVQDTETQKILPRSVVGANAMCLGVEAFTPTDKQFDRTEEEQVEPFRKSPSSLASAGNSHPYNIQMDTRKPDLEGDVRDGVRRRLKLRQGTYQHTRDGTEDRAQPSGLRSGKRDPPKSFASEAEARDNHGARLRVVAQKGSAPPSVERLSIQVEGMGMAGPDTSSHRVPMPAVPSSERRVDGSPDLDPVNASGPKSEDGRQTVLRGNELWTIQWTDSDTSQFGEPKKEENWAVPQAVPGVIQSLSRFDHPESRLWGFPCSNDGSATAFGPQLKTSRFYSSSTFPRDSKSKDSVKHTY…	1.94142
shuffle259	FYRGTVGVLHPCDPNRGDRQRHIGRSTLATPLNTSRSSRYRRNIKSDFGSGSDEHLGSRGPHDSSHEDGRRPSMSDRQTIGPGLMAYKAQIHRILSLTSRRRSAVHDGVTRSEFDDESNSPPSHVDEELSQLSGMDDIVMIKRTTTPPSQVMSMWGPPSVVNQRLRSLGYRFIIFDGSRFANHRETGISLKPSTSSTPDSAMHIPSDVGDPDRWESDFLGVRKPEFGGVFAVSQTPNRVPDTKDKRERQSGTSARNSRQEVYRGGPDDLRAFPQANSGSEFQQDYVSTLGLGFRPPEINSVGRNAGTLSKGLLEMSAVTQVSHAGTALVAWTASSSRGKPLRLTAERETNYLAQNQRIRVGPDAFPGCPSAMRFRMNLRGSPSNLKKETDLLASLFPDA…	1.81101
shuffle260	KDELPQSNMVPAENPIRFSDVGDCHEIRADSTPFGGVLSYLDNMLGPGPPVHAPTRVLRGSRSQKRKETMRPIGLPCQNERAPAVRQFFARGKYIQEPNDLSPASQHAQASVRHQGRFSEYDSDDRRFRPGVGRDADGTSPAQSKKVNGADPTYGSLGSSESASKDDLREDGAQPRGSGSISRDEHPAHYSLQVRSHTLTMMAFVSHSEALTSDKPSIAFRQVSDLGASGHIDHVGDRMVNLEVRFRYPDNLGPKGESGMELVTGAYKQFPVLDPHRPRTPNRRTMNLIAPIGNARESPKWVTEFSTEPREGSRNRANLSVVAMDYEEHFSPRKLPAGRTSISDSNDRNKSSSHRVISSRSPARDDHVPGRIDRSVFSQAPDTGRSNVRFASVRWTGFK…	1.83195
shuffle261	TMFMSDKVKPDMRSTPGANVFVGNVKPSFLDTVRANMERPSSMQRLTDEMGSPTKEGSYPRVCSAPGDALPSSHTRQGVSKLDSSMGYGTRRPLTHSARTRNKSASLLYDPNDMNSGHYKSEKSINEHRGSASIDPITGKKENSPIKDSAQQMASADGQEKKDNTTNGKASLDNGRLAEWDEAADDPRDLSSRRIVSNTRGSRPATDSPPEGDTETQRMSPRAASMSFSKTRESSQPHDEGPAKGEPVESNRSALEEGQFPPRDKPMGPPSPQGSFKKGADDKLGITRVSETRPVPTQGLASQKQSETTQSRDISVVPRAAAASTAALPVSSRVYDAPSPQQGERLESSKRSIISLFRRSRQDVTRASHTEDGIGRRGGPQTSCYLAMDRSSSLIPTRP…	1.82677
shuffle262	KAVPLDERDKNTRGSITSETTPSGGVNAARSLAPNRHAMIHDVGVNTDTRDMSFESWSRFFHGGQRDDRGDADRPQKVGSSSPVLLLEFDKTDEVSGDRDEEDVAVQRVRPAIEASTAEESGDDEGLDRSQHIVDMGPCDQEGLMFKLPVSKSPYFVRGSQDYTKEGARSTRPRFMPGTSNRIHRNDEPSRFGGSSDGDDPNGFMASRYKGGMPNPYAEVRYSRTQLTESEPDASFVMALGQPGGIGAGRHGIDHVSSGSDNSNSHKESPSKFAGDGKTDPISPLSYPSKEKTAMESSMRGGYRDTRHRDDHTNRDKEKPSSVDYPRLSCVPTQPRLKLKDVTEHNSSPSSDHRGQRYLSSRTDLKTGPQLIEAPPPFTAGHSIAPSDLSVEDSSKTRG…	1.89695
shuffle263	PESQQSFRDPANDSVNKGAAAKDPSALMVRSQLPTRREADPAVGIGAFFSPSSSGREQRMRGRQEGGSATRGPRTDDHTYSKPNQGMLRVTVSQQPHGPTSSSTQVGYTRIPQNDSDLSADSEPDDPNKPDEFQRPGTYMMRSPGLAVRGASLADIDNSARGPEVGKDVSRRARPDMDLTQSRDDSHLKDIASEGMEKRPGDHRATLVNNHCESGRTNTSAMRPKELELHSSRSDVDNTFSDPTSSTHPNFPSMSDSHSFKSPPATERSAVEPVGMSVLSGDEQPKTVEPGASSDESDPPKKVSDGAMWETREYVGPSGVTRDFRPAPGNDVDISDLLEEEDKRIMASGRGALKMEAQRMVAEIAKFQPDMDSDSGILQFNSSSLSPRRSRQDVIWGDG…	1.8728
shuffle264	SDMMLQLCSLPTLIDTYPVKTACLPSPSELNQCTPGLGSEVTMKQRPEGGQERDQENDVMPRPTFVAVFYTSTQVSKAEESSSSDPNLMALASGHEKGGSWSSSRELSRRDGKEKSHAGLGSDSQKNAASFRYGLELISHTTEMPGEVSIFMKDGMPNQREKSSARGARESTDAGTIPSGNSNDNDDSVDSHDGERDRGGELTAFSVTYGIFLVRMGRRSPSVAVIERRNRRKRQTHETGMYQRPSKEDRLHTELLVRFTSYGPKLTDATFVVAMPFRGSDSPGANRSVSSDESSDPNRVPPSNLSAAPERQESVDKSTAPPDDELSSRTASPQYSEARALGLAGSRGTAFPHAVDIPRAAFGNSLDRRMLPDVDQGPRVLKHDVISRSDRRHWGSGMV…	1.94572
shuffle265	RSLVMEMELFIEARPLQKSRPALRQGRAEGPVSNHEMEPNKNSDASESLDTSSSPAVRSSHLPPAGNKVGPDKSKQPSEISSARTFADADDPEPDKSRNTARSGLSRSRWGTRPGMPRGLPKMIKGHPQSKGLVGMHRSEASRMMPYDDSDYRFRDATDTAQEQMYFETNLSMTSSYTEARSPWDSLRVNSKPHSKRLPKEMPEDSEGILDLAAREATTVSKARPPTGALKALLSIPSHPPEGDEATFDSISTMDQTLTVENMLTLRMSFSSRVSHGNSRQIGRAQDGSRRPDPMSNEGLHPSKRSRYEKTKSELLPVSVSENLDPSSPDEVVPKKDSGFTETSEGEAPMPMKPERLRDPEFTGMHVYEVPDRDDRGESIENNKFSDDSPRDQSQRSRS…	1.82802
shuffle266	SDSIKTFKTGPRQGLELQPAPSCTGHPSSMLRRPQVTNDSRSISSSFQKRTTRTGSFIWPSRPATRVRPMFETTSRDALSQTGLKTEINQDVKDLGPGRQSLRADVEEQGPTKPAKDPKQATEGVSPYPRAPESRKTDLSESDSYGQSSGRLDGVPDSLSHLSDADKPGLDGEKVGAIYNDGRSHVGDPSPSTEFPADVSSTWDEDSSDFRSQKTDRSYDSSKQHRGSQLLQGHEVEFPLMTFLMKNRELYEEMSNAPDPQSNANYPSLENKFSMPQGDDSEPSEKIQALSVNKLGGPVDRASYTGLSPSLLPSVISAKSHDKVTPLGHDHGEGDMIDGRPVNPVAGYLSGAADLPRPDNGSTDARVKSDSRHSSLAGAEGRQPAAIGQITSISKTDSQ…	1.84735
shuffle267	HNPTTDRLQEQKYMSEVMDTGRSGQSADTRDDGGPKKSMFRGGQRPPSDDEGVRSQRAEEELSVLSSHESTVNSGSPCLLEKTMFPQDSISSQTSPVRENEFDSPKNKVSGKRVEGGKLHRMRDSLVLSEGGRDESNGQVSKSRRFDREVSYDTESADKYQVESASDSDPGWAHARPSAELLKARPDYMHHDWGDPTPTASLQLDPDIRVPQSSAHTSEAASLGVHAIDIHELRESMDPPHDDGGKDQEVETQMVRTRRKTVSLYFKGVRSSVRTASTMPGHLRDPSSDREGPPIDRPSAGTPDLNSASRIIIPRSGVTVNPFLDEKADFIMGSRRSELPVIMRVLRNTKSQSLEERQVAQTDVIVRLPKESDNTSMSDIYGLTNAHPRDLSDACLLIS…	1.92722
shuffle268	NGSLTFEFPLDKTMPMVHPAAFQGGYGGGDLVRTTHETLSDFPPSYTGPLRTGSGSPDGFGSMSKRDPQTRDRNVYRSAVSQLSERSSTPTYTDTSEMRKTTIYNKDPSSISPSSHDSERRPNETNMYHSAQDCGYQDSSDTSDLVPARNPSGIPRCANRADEDQDLPDGTSLQDRLMKSVSAFPKNAEDIENDGPPDRWDSSSSPRFTQLAEDQPGRHRGISGDSENSLVNSRKDGFLERSDSLDGSKVARLSHGHFKQSQVESSPFENWVPDKMQRGRLHMNQKSEFSDFCGFMGRRYEGKDTTMFVNPGRNANAAATLKDMFAPGERLPEVPSEELQTDPDPRDREETNKRSTPDRLEGAQIGDFSESDMPVEADPSPENELGADRPTYPSIIIRL…	1.87792
shuffle269	KRPSASREDIVRTVVTGDPRGASKDGRNDDLQDSVLLEKGRPTGRISQSRDMLHMGDKSAHVETGRMGPVEARRGATTPSDVTLEVHTDEGVDRVETSGETEGNGTNMQEQRSEDTPTTPPDGDTEGAVPRLMAYEIMSASVRSFSVGSRDPSGGISKTRSSSVELGVGRQEPLVQDARSSGPADRRGPMSNMDTYDPERSSDKAVHSAAWQPYGLPRSDREEAPSGSEPLPQNNLDGGDPSPDLEFGPTAWSPRLVPMPDSVQSGPTTSSSDLPLNPGTSSSRGAKWHGDRYREQSHFKMSSLSQGGLMTRRNQFARSQAATGSQHALGPTSRRSEATSPVGNFDEDDDFNPVKTAPNVTEGPDNSIDSKRSKYTVITTRKDGEDDENLVNHDYFSQA…	1.91968
shuffle270	SSGYTGALANGNSKTNTMQGREDTGPHDESANVSAPYRFGAKPVLWDVGPSMRSRSRLVGRINEDVPIVDNLMYKDYGLQLSKPPSTRTITGSVERKSQDRGYPLQYKLGDGFSGEASRGRSHDDNPPFEDPVSPEPDNDRNKPLIHEFKHDPRGFRHSQPRVSAGPADLLPYTVRMRYPQDGTTGADEASPVCESMRIDRDSDRDVLPNEVPLEESKHDDKPSYAGTMILSALYGAHSQAVPRVHPIPRLARSVLIQLSNASSSADSYVKLTRRRIPLWRIKNAGDNSFRPRNATYQGGGIDRDSEVSWQNLGGSDPLDGFDERPFQSKHTSFYRPSKPVNNPIDGGREKVQGPDRSKSPRNEDASMSLAEDTGPHPSRVSKQFRHGPEDPLVSGSRM…	1.83233
shuffle271	EATKDGWKESSFLSEKQPANRNVRTGSGDTIHSFHDEAVQFRGHNKESSVAFSKEELSGDNTEDLLNGWATLSSDPMDITRRPDTRLMSEDFSARHDMWDLSDPTHQISPVSGSAMRQSFDYYPGKAEGLVNLSPVRQAPSKVSSHKVDAEREDASLATGSGAAGLRALPGLRPKTESGWSPSNPAEAVLTTGEVSYERSRGRNLLDSQMPTTNNSELSPIVHSLELNILDKTKRRQTCKTDVSEPTVAVVIRYSLPMYNPTGAPSHLGPDTDQAMGSVPDVVMLRKTYRFVTSRTARGSMDAERDRRIRQDGPENELQARMSGRVSVMQHSPNFRVFGISTLTSKGSSQRLVDLVDDDQSLTFSSGPGKIDDTDDRKSSDSEQTQKISTPDPNTYMHE…	1.94668
shuffle272	NALLQRFTDMALTDSSTESGALGSDSAKKRGNSSDLLESGSPEASANSRIRDVNQQSLRSVKKPVPTAKSEDSDAGRLRGEANGSFPTMLSSPRPHHVVRSRKMTFVRVSDAKASMSLKSREQRLVQMITPRLAKAGIGGSMSKDGRSVPSNASVSRYNYVSNTIEPLLRKFTNRLDRWYSPETPYKPTMLPEEGGRDHAFSDDSGYSERPEMRDVRDSDLSSPNNTHLPVYSTSDFAKKQRQPHSIEALPSRRDNGSGDSIADPTTEGASPGNEYLEDSRDMKGVFQQTLLPAVTMSGPKSGGKRLNEPDTKSGSLGGTSASARKEAVNRDPTSSDDVQRPSSTIKTLMLQHQPPVVAGSYDDPTRDTYPSLEAEFPQMRSQVGLDDSPRVKSDMGVS…	1.8957
shuffle273	PSARQKGPAAYRKDPVPASPESEDSVHESRAEELDRMSANTYDGRLRDDEGDRDKDSSASHYTDGIESAVLKSGQGRSEVSVSADGFNPLGMALEPNKEEDRESLPSTARNSAFSRQGFATFQRDGLKEPSSTRDETATPNYKPLMPELSVADIQSEFLANDKLYTSFNLGGMDNDSTVVAVVGRNFMSTPDPQPRVFSSSKEDEHSRGGKEDKDKTPVSPTSPNDPVRIKRTADQSDEARDNPASSKNDGGHTATVDRNSLMFTLVGQDTTPRAQPSPSQESRLGADFHGKPGASIPMNHKENVPNPDDGLATDIVMLGEGLSFLVQSESLMYSELQRDPNYSGKRVPSTEKDLETPASSHRTMEAHRSMSEAFEGYEASTSTHSHVPSDSGETTTRT…	1.78698
shuffle274	YRNGRVASLAGKTLTRVKPVTFDSTMPNAGRLEGDDVGSRKHGDREKSDRSPSGPKHVPLAHPMALAQEELHWQPNDPNQWIADTDDGVDEANVSSSYTRDHSGSLSAATDDRQEMFHAPLSRDRSGGLHVVLRQGEIPLRDEPRNDDSVISQLGDSEIVILGVEHRKMGTAVRATFNEPGGDPHGHISSSNVQPRPPPPRAGVSLHEFHSITGSLFSRSSSSVSGSRKKFGPWDLNNRVPMAFSRMSESRVPQDSSGRFSNAGEKSSSQTDLSIISESMNDEEKLESRCSVGTPMYNLYSAALSSPPSSIRFEAQADSLLQSQNSTVTAESEQPLSASMDGDREEFETELEDSSTDVSAEYERQSRLTLSYVDAGPSENPNKVDMASMGPSGPSQYPG…	1.94622
shuffle275	KSTSLSLFSSAGFAGPDNEVETPRPEQSVVSDNAGSSPDQRSAFDEAPEADKKPVGARPNDLRSSTVSSKTASSRVLGRIPNTVPLAPFVLAPGKGRTYQDTLSKHLLVKSTRGEQMRLQRSRPQDNPHGPSRKWHVPSTHEDPKDESKEDSQFDGSADVGVAGGDTEHNPDSEPAFRRPDMSLGEGGNLPSAPDDAEADRGDLQRSDPTRRNEKSKPRIRVRPRPVHARSTRPVRDTLREKLPVSGCESITKEPPTLRELGGSYPLGGFKERASISRTVLVAQEGQTSKEHDHEPRMDVQISVSTSRSGTSNIRSYNRHSRMFGSGCRQGTDYSSQLALDGGLSMSKMPARELGTMESTHNPESRPFRKEGEHYSDLSGLAERGPPRLMSENIAGSMH…	1.83171
shuffle276	VIPLNQLSSPTQPPAQGSDPLGQPNLFDLEFGVESGFAVPSPSPSLSGEVLVIGESSTEYEPPYSNPASDHRLKDKSQSGCTSTRPKVDPIPNFTSQGVYDMGDGGPMDDGFGPARGEESNRRTRQSDTAARATSTRVMKSGMEAGEFLDSEHREFSSLLSKRLGSPNGIEEDFDLSSAQPEHVQDGDPDFALTGDPNFQTSADGSQNLRNLGRSISDRSDESVDGKDVNLPLPRLTTVRASLLKSRPHVDSTVHKLHVDENSTNRRKRLLGRGPSSPSAADSSFPHSDSNDTAVDSPAPADFHVGEFKDLSDNGPKSRDSSEGVSVDSLPYGPADLMGGHTSPYILEYQVMESQERMRAASPYRAFGAFRAEVRHTLDEKTKLSEELLRRRENPTVIP…	2.04047
shuffle277	PSEFHSNNEGLVLLKDPLSSRPTSTGIRPPMVGDQGGKRPRSSLMGAVRFLHDGMDVNLESQGENLVHPCSNAPEPEYDEGDPPKLKSERNKYSDEEDNWRIADVTNESFFDRWTQVVRAGRRKFLRSPEGRHAMSLGGGYDAMSSSPGRSSQTLSQPHDGEALEYTRSSVLSRPPETRNIFSRHVDENTFYDQGRSVDGPDPHRVHEASLHGSSMIRGEEPTPSDDTGVRLPVEHKQEESVHPNDPIKMGMLSMSAKGPPSSPFPQGRTSVSRKGVLLDKIIFDFNRDTFLSIGMSTFVVFNQITTSQSYRNRRRNKLTDFRSSPVLASKPKANSADIGDEDEVETLGRFSGRELMGPSSKRANMEDCTRDMDDLAAGDAVANRDNKSSDTRDGAVQG…	1.87439
shuffle278	GPQVSSADDTSLRTPPAINFRIHMIPVYEALSKFAGSPVSDDISPTGDDPFNPDSMCDGKPDFSLTFEGRSGVIGVDAYFLGSTVRKFDSELGSDVNTREPVLESDVSWRMTMHRLVPRRRGATIGIDDDVSGTREVENERFLPGQTNLELSDMQSERGIIVSLMQQRRVENSGGVASGANNDDSLSRAKSRSSNLTQALHSARTLMISQKREVSVLGDQADDTQPPERGLRPETVEPDHGVSRTHQSSASNSHTAPSSMHGKRSPFAADTVDGMGASMVSTQSRSLPPRRLKSGERVFFHPDSNSFGTKNDLEDDRLDRNSRGSFADGQELSPSLENPISSDGKRHGESAKKDPDPGAPTPSLPQVGLPSRQDRPSVVPGPYIKAWEKIMIMRGVEGT…	1.97089
shuffle279	ILTDSVSDKFPTKIMSSRREVSGNTETRVRKQQYGHQMGDSEYRETPTLSERIGDAPPFRDEFNNPPSYRLREGAIGSRSMSIQRTYGNPSSDDHSRTNRFPTEPKYTADPFSSNTLGTSDNIASASLKGDDMDLETGKPSDQSYGRQVGSLAEVGAEAITEKSVHNSLSQPVHHASNTMRGEREEAEMDEDCDVCPYSVDSSDSRRTVVEDCKMVDQSPDQTDVRESRLPARRDIDDLKHKETSASGKNSNQVFEESSKYGPHREPGLKPDKLANASGLFGDEVGDGDKAWSLSPTGLPERSDGKKGTTEKRIRIELFSDKRDNEGASMPAMGTLKDSVWADPSLADDGDSFEDDQDSHARDLILMVALQKNDWRRLTTFEVPSRSASDHIFRRDAKQ…	1.89388
shuffle280	DGAATGRSEHGFYVPTSRSNRSEPTGVEPNSYASRGDQCPTHFEKSWGRGLMDPMHILRDDGPPRMTNGSRSIAVDLAPSSDEESTNSTAEHRGTPSYSWAIELPPSLQLDSTTVKQTADDSSEKSRGLQKERVEKDVCDGKLSSMKSESFRLEEDGPGARARTISRKVDEPPEDNSRKRFLIPDEDQVEHVSTVMPRGGVVDPSSFTGMGGPTISRVNDFSQASDYKIFTSKRLATPYALLLSVTSESGVLFGQRDSVLNPEDEAEQVMPFDSIGRGMSATRGSIADGTYVYAQRNLKDSDRKSPQTKSLLMSERSRENAPKENNQKVLQGGCPMQVYISAPLSHLMEFWSRTTTVKSSGGLPRPFKAKSQRALPLSRKYGSKIPSFRNTLQSPRGWP…	1.85887
shuffle281	HAAVSGDISSPPSMADGANEPSGAFQVGQSLQGELERRGSSPRVDEDPKGLDDSPSEAETAAGRAWGMDKANENREVLTLSSESMSAKKLALHAGASQGGPEADTDSFFMKFGRFLGSGSMYVRKDTMSNDTPVEPSSKVRYYTYRQEGKVDTPLMMGLSDYDPDDQFDGIESTESLHDSGFKGDTSTAGLGSRLRQPNDKLSRPRRPSVSSSNHIKVTDIAPPAVQEINRARTDPMRRRPDGERRARIYRPQEPASFRNTMRSDVDGPGSEESFWSSPMARDDGGDGMMAQSAFVSHDSDDQSEPVSSQGLPPSSVGRVKTNTLSHVADQITQTSDAASSSHYGSPKCSRSDLPLIGRGLEQSYMQSVSHTRMSILADEHDVKVGPFLSMGARMERTR…	1.99892
shuffle282	AQSAQSEANFSHHVKTSASREVQRRSYSRRDPRDVGRPLTKSGGNEASDLNVRPIPSQPSLPSVPQSDERRSKNKVANNTAKGDDNEELKVVVQDNRQTAQFRIDMRVSLRDDTGTGARETENPVMAKEEQEAPPEGFPISDEVGEPGSVLDMPSESTDPDVFDPPRSPLPERESGQIRSWHNAGPSQGEELAEPTPDADIREVNLALPMKLSQSRDPDSEASDVANDDSVSDVIMHSPTLFGKFLILLKNSTVFPTPTHYKTETNSTSGHRSDLGLSGDSGLDDSHNRDFRVEVVRTASHYLDGLDPDLRIFNDEPGCSGAAANSVRLSTSPNHALPLTDDAFPAGSSRRAMASNSSLETALPLDETPISFGIMDHDTVPDNQCEYVGYTILSRTFRA…	1.8551
shuffle283	PSKEKLRSSHARADLKFRDGGIHFGSPELPPKKPRSSELGARDPLSGSQDVRSAPKTRHDLDPSKHMRTGNLGRTSFDKDDKKARRYSPSATDSAFQEALLGHQQGSSEVRNGVFEWMRADDSMQDPTGSKIDMARSVDKSIYVARPQSLSSLRGDLHHARQRSRIDHPSGAPVAGDVMSNQPMYNNSSGQDNITEQSTEVNEWMPRDGKVIPKPLSVAPSRAALPSNRPLPLTPLVIFGLSPALKDGDYHMDGMELSYQADLGVSSDPQSFRENGMLEALADETALGSGATFSDASASPCSSWGRNNPREVDKPGKNRRFRVAPTVNGTTKTSAEESNGECMTSSKVSSQDSEDLCDLIGVYSRLKMAPEGIMFTIVLNGRQNLVYGVAELHSRKPHI…	1.87203
shuffle284	GNGRERPFSPSFATLTERMADHPRSSGQPRRVSTNIPMGLSDSWSATMQKLDPPDLLGSMRDGVSRNFDINGNKIVDPRETSVPLPVNTFRQKRNSPSASMPRLLPKVRKNSKPGDEKKSLTGYKAKEVTSEHPALNPSSVGGTMETQIKYPNITTPDEANVPMGQTGTTRGNTARPSVERSAPIDLSEGESPQRHRCYLLIHTKSISGEGNSRQEHGDNRVEISDNDKSTASYKAGLDSRQPFHKVKSGGWGSSGPAAYVFGASSSQKSSKSRNRPHDLQVDGQLDLVVGETHRDLHKLRDLSDRGPGAESDRDDQGPSKKSFLMEEVRNRDRAEVLTLVRHSECWSTISEPTEVWRQPLTSDPDHGSSRQQDVTKPALVIMSVLVVLSSPQPLLGSV…	1.91263
shuffle285	RTNFDQPDVAKGRRDCASAIGEGRGYNQQPDEEVDSRERSPVLLASQDMVADVPRPSTLIGSPRSGGDSTYELTYTERPEAIAPSPHDRDISHTTGQILPSGNHSESSMSGERTEKDGKGESSLEMSDQKSSPRPVAPGSLDARGVLFRTPSSGVQSGGAGQSTRNSEREKTPSQYITDEMVDPTFSTEQVREGAGGRADSFKSDSPAPSKYFDTDPSSKKERSGSNVLAEDNHSSKNSKPFVPSGNPEDFLVSSQLTDKQPNDLSNHRQVSARRKTDTSPESGGSSKGPRGMTERFQAWDLQLKADRDPALHPLSRVTFNANELGSLQSYTQKSDHRSSPGKRMHDPERHKRGIAEPPFVARTPMSPDRGLEPGHGSSKQPTLDRPRCRPDNRQLMLE…	1.82806
shuffle286	RPHGQELINEEYPFPHPSTDVSVTSLNSEQRPGILGRLVVDRRTVRVSSGRADAPSHAYPSEGVPPWLLDSSNTQMPDPSSDLQFPALPDVMDQELEYHLSRPMELPHSAWRVERRIVHTDVNGRASDIAYVGPCHSDHKDNDLDRVSYLGPWKDPRTGIAMQAERMTPGPRGIGSGWSGFKQVGKVAESTIPAQRSNRHVNDPEEEKTRDGRFLRNMSSPPLSTLNNDSSTKRGVVEQRAALKTFVRRHVSPDGHIREAAMVRDGFGSYTSTSSSSSGSGKYRRREQPSLQTDTKETCVNYEEGVLMYQFQHDGSPVPRIDMSKESLTMLSSAERPQRESTDRERREQAVVKSELALEAIGGLPKSSDDSIGRSTLGDNDFLFPSEDMGDKPLSLTTV…	1.88867
shuffle287	SCHGDSDRGSKYHGMEGPSLSPGVSSSQAGNDSSELAMERRLDSSSLKSRDKNLPPTSTSAYALDQRGARLTIESGPMGGSRFARTKAALRSKNRTRSNVQYDVLLDGNKSSISVTPIRSLSSPLRPMRVIHEGDMAEYKQETTSDPRDAEYSGMAQQKDSSERKGEQVKKRRAVPEFDLEKAFDSLDDAFDSLTMGVNHPTSMGQSNFASRGARHMHNTASERLVVARTDDRNRRNRFRSVRLYGSQTNSIGVARRPDGFPSMATQTQMDGEQPRGLRLAKDLKFERPSIKYWIFSGNSVPLPLIHEDVIGSHQAAKPQTSDMTLGPFMFAVDTEPNPDVMGDSDYITPTQSGAGELSSEEESESDNIFNDSKPCENLQPERERQAQRRATRRAPRYD…	1.98835
shuffle288	ALAEDDSGDPRPVPGPDRSFSQSGQQPFTRDGEDRDGPSAGHPEPTGDTQVPLVDWMRFRATSVMGRIPRRRMKQPTDDSMSASSPTMTTMLHSTNSRVSFSSEPSKGDMDIYMHLRALSNKDERMSQGTRVPGKMMTPGDEIADSRAEEEKSNNIFVHSDLASGQQSRTLTSTDFDKAQRLARGFSVDVHGVVDEVLDKENLPSLTGIKGEYRSPNHSAIVTPGSTAGVMFGEGEDSSLSTAPPDSDPSKDRDLWVMGLHEVPPDSNDMKGRVLKDGYVGEVPDRFEPRKGDYQRYPDPSKVLTHARRSDQLMQRMLSKSEIFPVAPRLPTGARYPLHNPLPRSIKTQIVKPGSLGASLEPTYPAGSKGGSSTEESETSTTGESHQSLGWSGNKYLQY…	1.82691
shuffle289	AMEGERLQQQDPKPDDRRMEYSEAAMHGFSGDKDGDSEFSLRPNLWSKREEDDPQARPTAANSHGNQELDNPENYSVFYGDYDPRPTSRDDSENFPHRGGPDPERYATELDNPESVAEDENQVNGSNEAMVDNSTRSRVIKLPQFRMDAQNIQLPIAVSIRVGASDKISSPVYTTELRRSSKSVYGDPFSQPALKNHPMHVDPTNYSMGSVANSRTAMRVTSRIPRASTGTGNSQQMSQYDDVFIMSNVDGDSESKTPLLRDEDMLTSVMSQRGLPSRSGDLPPEQGGTRNTSSVSSSVSPRRSRPPPEPLSDNDWRNSQFLGSSSSTIDELSEFNGLRPLGAKVSEGDRSKLMDCYDGEKTELTPRTIASGSDVPTALGKTQSTKPEALTMSRSPNGI…	1.89759
shuffle290	AGGNSSRLSLDDSDLRLRGAMSGARSQGRELHDNSSIPKRGDSADEAENPGQSDRSKAYPVNLMEIAKNDGAGQKGEPSNEESRGSAEMPDVDQEGSSSSGTLHPKSKLRYEDDERVDVDILESLSTDGPEPRTEVEWKPPRVSANATDFDSSPKQNADQRHDASLFPRSEVGRPPRLLFITNKLSSNEQDKRSRLTEPHQPVVHVGDTGGMVDEVSLVRLLAEHAPSLYATGHTRNKTLTKRKGVCTKPLGHMVGQNGDFSITSSRGPSKTLREMTPSDRRDHGGNESYAFRGDDENLVKEDQSSSYPMVDLKLGQMKAQLTWSMGPEYDIRPLFSRPFAPDPDHSAVRRSDYDELISKSRSSNKKSKVTLLLSTELSSHSRRLIENIRPDDRYADVS…	1.74455
shuffle291	SLNKSSDEELVTAGPRGDSNPSERRCAEVGPGGYPADVNEEFISSGIESQKVLDSEDQAPYGDPQSQRDSLKEVLSEFPPDRVQHESSKCKTDDLSPMDPAKDRYLGLDRVALDDGPIHTGGNEGSTHRELVLFFEEDGTLLVSSENHNKFAHSFNESLKRLKGGRDVRNLDYINKAPDGQHKAVEYRPTDMSRTYQPVQANGLPDTAQGLGSSQDFDTRPYGEYGRGVADSESNGDNGEEAVDIKSLLRKIASEYKEGPRPMPGDDPMQPVSVETQATRVSGQELVAGRLVKKMARDRSEILRVVSTEDSPREGQISSDDASVRRPTDKTSSPRTVDPRDGTMLFSGSVRSNDGTWDWFQTKHDMNAATQSDSAMAIAASRPEEVSTITERTPADTPG…	1.94173
shuffle292	KQVLRQTPRLIPWRDMSQVQRDRKAKPPVHDSLRRIGRDPSLDLKTSSASEYSPQAEVETKRVRMDSSDVVGSVELKAGLYKHHNQSTPEALTDRRSNKSNRGSRDVSVVKKFSQDVHTRRFRKVQDSNVDSAVERQSQLASDESGAGAVRLTDFMQGPINSMKFMTELTLDNGQLTNDANENRDDSIELSPNSNPSKYNEKQNYTLQAQTSVIGGPGGDLSESDRMILAPSSSPKGSDMDDCLMSSESSSPPSSGWHVNRGLTRDLLQRSSAMEHGEARHVGDKRGTPADRHTDELPSDSIDHLMPGSGVRDARSRGSSSPYSPNGSTKDSKEGENAQRSFRVVDFGRPEEGIISGAARIVRSKERPRMGGAGHAFLPSVQIDYLVTSRLPYRRRQDT…	1.94622
shuffle293	ERITSEAIPLSSLDSLSSDMPVICLSMWSVPTHPREEGESKVDPQSSQKQTDHLPTPGGLRDDELGGFFLPGGSYPRSDRNIQHMDELEDEMSLRGRFHFQTGYDSQTPASRDRHGVLVAFDSAEGLHDESRLQVELAGPVRDDTDMGDKSGMALRSGDTDSKRMYQNKHPGYIVGPPAAKLDDSGNRDSRRNSSITVVDRSGFTQVSSERRRDFQSDSMGDTDRGQVSGMEVNKSESPTRDELDESRAGRVDHPRVGGAYMQARLVTVTDEAEDAMPKEQHPESVFETQPHERGPVSRRLRHPAVSLSSNEENEENSHVDLNQTYVMEERATPVHIGTHSNLSSFVYHWVPLAIDRDAVEKSSPPEPPQSVNMQLNSSFAMFLTSSDSSEMRRFNAPH…	1.9946
shuffle294	DTITAESPSMPVTQASSPGESSELEVMFAKKTETALRESQSNLLSNPPTVDPIRKESQHGETETSPPLAENYSNSDAWPSDNPRSSSCRGTPSRRTEVMSLPAKQDSSNVTLSSGGSLTRVAPWSSPRSSASRIPNAPEDKPSNEDQAYFERFRVARRKLRSGICPWPFLMNMLHSGTRSPRHTSLETGALDPSNSGFVYEKQSVKPGRANAQDTIQSSQEDLEGQVNTVGGPEDPNVRSIMLPAKEGFGGHDGNRMDERMRARTAYIIRSLAAGIAELNTHSNPMKSIMSRHFKLPSKVVDRGMMPYFLTQFSMFNREVIDPTLFLGSYLDDFGQSTKSMNRTVKDSSRPLKLSQKPFLSGLTLSGLAFPTEKEDSERGAITPIDVNGRSKRRAGEEP…	1.85397
shuffle295	VDGELDQLRPNSLNSNSGSSIPPIRTGYQDQKTQESGFSHSSSSVSLSDESSRARIRHNTKTVVEVVDAKDTIEDMGAKDPAGQQDDKNERLSGTPREEKFELLNRMPAVHDGYGRIAGPQDLDDSGASVSPSAFSSASSALRPPTFPPPRSTMTVLDFRILYTLTKREEQIAEDATRGMSTGSDPDLRDGTQKSDKDWRQSRLVRFKMDDARARNRLLDHPRGRMWGPWFSYVLDSHNQYDYLNPEGDDTSPEGARVSVDVCPGRPDARFREHVVFAMESEQTGTWERGPFRSDYEARYLPRNYETFPPRDMAPQGLENDGGEDENMVPPASFSPHQVRPLMRVSPHSAAVSSLPTDGARPDGATSLMSGISANYEVMRLRPERSSHIASRASQSGEL…	1.83907
shuffle296	GNEDDRISSPFRTDPEVMQHPNGSDSSEGRPVYSGIADLSDGGRGRSEVASDGDVVHRDNNFNDHVRRGSQFYAFFASKDTAGNSTSVTSFDGEASGFNPQGEDRSVPGRIDEADGGTKTSSMCLTYVPLHSGTVQKSQPGEFRSTYALPSSVLLGDQRATDGTYRGLEQGYGATGSLPGEEWHKSREGERVQRSIRFMIQKSSLAKSKKSDAWANLDIRANSRIPGVITDLNGDKAETSPAWHLLDEQRVKSLSYETPRHYELKSLFEMNRILLPVSSSPVGPGVWSRQKPESKETAGSSNSTNAPNSPAMQHPFSANGEDTSYSEDPRRRPDGSGLENIAVGVSSFQPHQASSLQKTPTTTSLSHRSPSPLSAPYRQGDDTMQHTNYPGPTKSMSRR…	1.94249
shuffle297	LKRLKRPPDVGSGLWLMSGGTTLSTRSGSQKSQSRNSVSSQDVGADDLGEWDQDEKSHMSENIPPRNDESDSDGDVGPVDDGRESLGGSADPAFEETSVWEDSSNDEREKSESQTVEEIECLQAGHDGMNGAGDPDPVAADGNANTDVRGSEKSDEADGTDADSFEELASDDMGDRSAFSIDKNSKFNDNQCSDMSDRAQYKTVHYGRRSSEFDDPVGVPQETRALSRGNAEPNSPNPETRAPSTSIMELRSKHSRVGTKILNHAVKRTYDELPINLSVPYSNLDASSRSVSAPDNDAYPSPQPGISFPSPFEVHGPEENMKSNQDDPRQRIAPRPRRSYAGRAGNTSSGPARIHRLENGQQEPAPGEVFVREDVAHLMSTDAHLSRSSRSTSPIPPAG…	1.90381
shuffle298	APVPISEDGRNLKRPEMSDSGVMSDRGRREQSFELPSVGDNKLELEAHERTKVTKRQLGQQRRAVPLVTTESQAEQPKPDSSIRPRVRANSSSDTRDTDVDMQKKDSHVSADARGRSLPLPNLSGSIPNSTANETQDPPDTLHGGMGAVSLIIDIDPVQVPEGRGAGTLSNNKDKRLHEVGLQRPVPTTDQEIRPISHWSGVRHDRVSFGSSDVRKEMDNGLGEENHSVMSADFSVSSDLIPSVASESGIPPEQPSRELPPDSDYQNQHNLDQQNDVGNHSFTQNPQKSPADYSRGNQEVGKAETFEAPDVSNVIVTSSRMTPISCSMAERGQGLIYVSFKLLGAGSTGTHSPPTEDPDDGTRADESGGKSSDGSASSMKGPSPISFVVKHRKPLMKNF…	2.01982
shuffle299	SPSRLRDSADRQLSLPPLGPIEEIRPQTGPRSMPSSYEFDVVDPFTKHSNSHVNSPDGGDSERTSRLPGSSSEVLVVRGRSDSSKTRPGDHDVPEVKSETSVGPDDNFSEGSANKNLLGKSRGFILIATRKVVLEVDSERPEVARRERIEEWIKTLREDGPLSGGRPGDFKNDELSANQRESTHFSDMSQHLTRGRAGVMNRSEQWDGPNDQLSVGYDSPEKTRPSRRDGQYSRENGTIEREKRSHLHSFSLPGELVQPLSDGPAALDQGLPSEPPLRADAADHSGRKSPRPTPPKDLRQATSRTVTILSEKPHGMRDELAPYVSDAVQLRLVADVRSDVEGKKRSDMTKAAAPSGHERQEDKSMYSQTGEAPNGRFADLVFVTSTAMFQSLLNAVSSG…	1.9465
shuffle300	NHMSVSGNDEPPGRKLSETFQGDLGRCDDQTSLRAVRPSSQARLTTLPNPRMTMKGREAVQDIKIPRRLDMKSDGRVREVPDDKFGQSRKGRANRLMSLDDFDLKPPNDHSSPSTRTYYGESDARSLGVTGWPSFVPGPPSPVERQDSALSTGAEQPDSNIMADSGSKTRELSCGGAPYSLDVKGDTDRSRSPERDAAGLSHTSSDGTRHPDSLPSGGNHMNGRNESETKIRHSIGVSQSSRDAALGFLPSKEIEFTTSNSNLPDMGDVAARRNVQFLRALKFSIPYVFSGGAYHHSSAQSPQQYWRFSNRDASKIVVPTGASTIEPVYDELRVEMTKDGERNNDDQHSSQDGWSGTDQDDKVYPPARLKVLANSKLRFDVSPLPNNSSGEPKLVESGD…	1.96701
shuffle301	LPPRQRTGDGSPAMHTGLARLTRLQGGDPNYGKPPSVSPAVKQDGSTSQSPPMMIPTQVIENLQSLYDLVAGDKGEEGESRRRTANDVGISRGVRISSDSGPKIYDNNASPNGSASKDNSSMSRALFQHDASSVQRLDQTNSRGVPLAYSLQDDHGDTPHVVEDEPLARNWRRPSVFQDDAHDRGPERRPARYESGSPRCCFVEPNVTKRSESGDAKPEASVDEESLRGSASVKKQRRGTTLSASDRRPSDQRAFFSLQYDDDDSPTRDARERDREEMFIDLGLAGYLRQYGDNVHADISNFLKALSPDLPDAAYRKPRDKRSDSCSVSNCMAGGLWFIARVEEKNTTVAHDARPSESGLGKAGENDDSEVRNFRPPTTSVVRGWGFGVQSKLLPHVSH…	1.94504
shuffle302	KRSWGDAKTNVADSRKMSGSDPFPDSGEDVRRSDFKVSKLLSAESTAPVDRKSVSGGGKPVNQGPASQIDDDEPSDEIEPVERRSRFAGTSRVSSEAISISMGVSQWGIRTYNTSSQWVDLPGSLPERRQHGHLHSSNLSVDECGTRTHSNFGKESEERPMPKMRMDRSLLKGRGRRTSRLTDRYVARHTKARDGTKREFLDWNLEGKRRSSTTGPPMSRGKLADYFAIQGDRVQATHEFRETSTVMIVLGDTEFSEVEPDVDFGMMGTWSGRAESFMRDAAMGHTMAERGGGDSVFSPDSSHIEATDDRLRVVVDCSPQGLMRDSQCGASNLPDGGRYENTDHMFRTGKYTDDVTESKMRPPIVPAPPIEALSPQASQNLPHLSSLPGIPAQDTEIRS…	2.04902
shuffle303	PTKMTKPDEFFIKHHSREVASSMEGRFKRTSRLGDHNPASASDSVRCSKDIPPDISAGGPGRRANDDTRSSDPPNRQVLWGIESESHSGAIKSVANLSSNPSPGGSPSVHEDGMASSEQRLSRRTDPDEPKWFLRGLPMFLDGASYVDNNSRAWMATLVHSENKDLRDREVSSNRLSSQLKGHAMNDPLRSQEDPVPRTGSEGEDDSETMETPTNLRDIDVRTGRSASNRERAFKGEDDELRYNKYGDSVQPPKRSPLFPKAMTHRVQDGLFISVPTLNFSVKESPYETFHGLSYLAARSSTPSPRSFADSFTQRSGYVADINDWPREPSRYNKTLPSMHGSQRSLESVRREVRTMSLLIPPDEAIEREAVANMVLAAKQDAGGKHAAAIVVGESSSSL…	1.82029
shuffle304	MNKDVVTLHDAPTEAYTHSESKAFSGSRHKLPVKEVKDEQLEVTGVSPAPVGRKPGLGDQVRKRSTSNSSARVDTSTNVPSETKNSSRYRCSMGFLPDTFMEKLDLTETRLDAGRSMTTRTEAPEGPRAESSRRYGFSNQRRADRTWDGFQTITLNILKDTALSDSGDSNEGQVNQGMELGQSHSNASIEEPFTVRRDAPPPMSISPDMAGYDASSNAMRANEFSQTSDSDEDRKHNFQDVLSGGGEYPFEANDDRLVKPLRALAKDPSGLPHEPLLITTTSTGRLLGESPVLHLERDDDMDMDGGPYAAQCRRPDLLENWGPDPFSGTSIDPRSPEDAPDSATSSLEVDIPEFAMDPLPTARGVGWSSLISDGKRTPDAVGVMNASRSGRDKDRRTPR…	1.87948
shuffle305	NRVDLSDERKNTLVLLELMEQAGPQGVVETHRVSAAGSVSNDMNQSAGDGVAQGGPLVRFADPWKKQFASRTQLGEPLPHAHERVDGPLGEFPPMSDEDSGRQLYVSDGVPHSLHDKSVREDRDLDSDSWAAPTNEHSAKVDATSRPEDIEFVQGSEDTRESSFSLQESMTPDKMTGQNYSDQRDAPAVGKAGAKWNNTARPNSVSSRSNDNNGNPKDRPIKTFLSLLDSTRNGDASSGLSVSDPNYESHGDGTFNTVRRSPSNTLAPVDFGTSEAGVQREYALQKRDFWDSEEDAEPSRRQDNFGRAMNMGTLDRSASSRGHQDHGPKPDTEMPPSAMTTDSDVSRGISFAARSAGSQDDARPYHARTTALSLHGIGTRSGVTETVKDNEPSSEKPST…	1.8841
shuffle306	LFSAFGRTHSWITDTRVEKELVQRREGNGDNEPADDAMGGEPSVARPGMVPRAEQVGPDGRQTSESSERRPDRGGRDPNHSRPSVFAEDNKAKTQDDVPESDVSTRSTRGMSRQLSDNGLLYAEGPAPTSTSDPTPNELEIQVYGPIDRPASGSGSGSTVDYHPVCYTSNFPHVSSGNQSEEVPSRKVPALPSLVISLRDRVDKVPGDMRTERAKPSSMGDPSSASVDFNTTTRRPASSRHNTSIPDESRGHPVEESPDEPSNVHMMDGLSSQDAEPHQGKADSRYHMTWGGSSDGKTPVSSTKPPNYGPMMSSPVFDSASGGDADSAPLSGSFPQESGRRRLDDRVGDGDLKLDYEGLSSKIWLDFRPSTGRRTTAETPSKGKLCRNELREISARVDD…	1.99509
shuffle307	LDTSTQRFDIFSDDLATGIYEHIADEYESAPSAFHHKGNREDMVEDGEASSAQESVDPKEPRSYKPMDVEMDLTTMRARDVGAKGSEVDDTADEYKTWGTTNPERPRELLISLDKSSSDGVNITVPSPKRASDGRQGDKSSGLSASPTETLPKPESSRRRESNPSSSGSFSLSVPRSTKNQDMNSTKDALGIIRQRPRTFAAHDIQPDNAGPRTAHVSIVYPRRTVDSGQQSPRVDNSVLVEHMDPRGRVMTNHQGLMDLSKTLENIWRKKPDGPTGDWSETCTKSQMPPEVVSELLSAGAIGFMEDGGPRHSHGTDVEKQRAVPMPPVDNTSSSVEPDDLSRRFFPDETLSPHKLLFGMPVLRQTLGVSSLYKMPQDDKVDAAIARANWEKPGLSDAR…	1.89856
shuffle308	QPVSKHDEPDGNPPRMVSEPGSMDDSQSLLSEALVTEGSKPDVARRENRGFDRSGDPPSALVGNILMDSITTPLDREVHSESYYERPRKPPNFQALRRGTGSSRLQEVDQLYRGLEIRHEHTHWRPSSLQSGSGGPRYTNTAERPGPSLLDQPNHDPGDLSEAREDPLGDVDRPSSDQPETSAVIGRAGESSPPDRFGSNSPIYPGDEAVDMDDYNDDKGSHVYVYRHNLAGTSWPRNRSPALADLETPSPSHANPREGGDDSKSNHADSVHPLVEGTIYRSEFLKSNKPSEMDDPRENLQFAGKTPQPNCPLSSHKNRLRADTRTTGRQGEIVFVRSEEDRWTTRSFRGLGTSVGSPFPSELPRMGYSIDLRNYASMVVTGSSIGRSAMVHSGKVLDL…	1.8113
shuffle309	ELGNDRGRPSDQSTLISYSGRSKGYGAVLVVLHETSNTRPPMWERPLDEDAHSDDMGETTNPSRSPGMTRSISVQGTSMESNGGDASNSSANSKDPPPKVSDIKTFFDSQPATSMGTRPRPASDEFDRESRRDRSFSKNSLDISGQLVKVEAGVSEAQSRVVTALTTDAGETYSGASDAELHWVTEWIGRLQVLPSAFNESDQADCLQDATVPRPEGSGSVTADRTQLSMNDKRRDVPRSLLSKNLGMYQLYGVKSPQIVRSSGKSDFAFDFASGAHTPHGSRQTTGAVNLKEGDDQSRQQFTHNSRRTPSGSRMDDHSGSMNDGHDSSVAVPGLGTTEVTIPRSFPGASVPRCFKAVAGLPFGPQEKFGALQQVYQIDSMSERRLPGGGFGTDPSGRS…	1.82176
shuffle310	GSRPVVMSMVPPDFPVSNGILSLTDRRVDEYKRSTDASMMRPSSGECDTWHDTYTERVSDSDYENESADVPTDSIFPDVKSTPRTEFSGHVSQAPSPHSAAEREPKYQALTDWSGARWSEGVKRVVGHYLRNVQRPGDPLTGSRQISMVVRKESSQSSPVVKQIRLTTPSMISQISDQSQAGSYQCPPVNDSDGMDTTTTGSDHKSSASHSRGPSEVASSSREAFSGDFASSQKSTESLPMHSSHRTLDHQGVAFPAKVEQETVISAPSHDDRNRIHGNEDAFGREKDFAETEGMPDRRTQQDSSSGRTCSNQTVLERRLGFLEDSENRGIAAFAYLQAPSAPVDTKGKERKEFLLNSPHMEGDELEGSAAMILHSSGPSGQPKSWLDVLSAMGDSAAS…	1.82229
shuffle311	KLQPRGPTARRSGQVNSMPVSSPYGIDDKAEGAKLAPSTEGTTFGVASREIELNVRYTPGSTKSDRQFPGGPGSSWDKELRSFPARAGGMLPSSLHFILSGFKQSDRVSTSLSDMTPKKQTGCTPQVVYPSGGDAHERSEAFPPEAGALSEGIDAPGRSSVNMNATGEGSVIARPFARGVRKSYNTGELPYFSGSEVPVPQSSGHSIEQSTYKHELERDIERLNRYTESDEYPFVGVSSPHSPKVAKDNALSERMESEPLNEPHMLSNKDGRGAARGTISVNTPESRRKNPVIRDANDSDAYSDVKAKGAFEHAGELASLGLDDLATPSFADRREQRRQSMGDKSDDQSKDSSAKQRVTWEHAMACTGQRERSDTVLSVRVTRGFYGSRPPVGFYEMQS…	1.87494
shuffle312	NPPLPTGEMRAYLMAETVQIRDEKEGTHMLRDTDPNASSDSPSPTVNSKMPPSGFVTLTTNSARDDQRESKSMNEKLPGGSDTPPPAQTSLRTSKKPQMPPTCKYTGIRGTVGPGVHETQTPPPLSDKSHRHRRNGSRSPSRLVVRPYRMIRRRDSRSGDRNSNENRESHRVFRSEIMSTGDGKGSFVRSIPMLMHDWLNRFGSRDQNHPTMPAIGEEVHGESQMRGDAERMSTWVGRFENAGVGTNDSGSDQSSAPPPRKYKIEITDDAFDMVDLHEGGIGNDREKVKQERNSWDKSEGDDSQLQKTRPTCVSGDDTLLYSTTRNMESQQTYAFSVLSVQTAKYTVKRELSGFYSGPGERSAYSQDDQSPRFGNASLTLGRTVNETVDSPPSGALLRS…	1.96413
shuffle313	QREEKQAKRVSVFAAIMPAKEMRANLPMTNERDAPGQEGGAILGSNTAWPGSQLEPSDPMNDLSSGDSRAYHTLNHDAKDRKDSAGGSVRLSKDDHSMASSSSSPSSSGYFNCATKAFLRPQTLRDKGSRRTRGGGAESTMRPRTSEMKYDTEVRHSRVGAFVDLDRTLAFCPSFTRSSVRQAQVSGPSIGTQKSPNQGLKRDIRLHPGLTGDQHDSSSVVAGGSSNTRVFVQDEKSKGLVPVHPPKKLKSNGLAMSSYMDVSSEDVKTPKQFSSEEPEFYDKRLDSLPEMRSQDQTEDALPSSLRGNSVENSRRAAKGGGTGPSLDRTMNTKLIADTWVDNRGGRPQHPLGSVEPLQSPLYSPAGRTAAESSYVGGLVSRPEDDVEKYSRRSAIVVDF…	1.91631
shuffle314	KPENRNADVKLNSSEETNMDKFTIFTPESMNMADGYAFADQPQSAVPHARKSADQYPEESQDSSSSEPNQETRDPFFDRGRASKPLGDSNLGSTLYGRKRKRSESGPDGVEKSGSESDDCRRASSSDSLAKRLNVTMLGAGGRARGSGPRRADLGSPPQEDDVLMASNGLTITSFITFSQQPKATSRVQRHGPKVDTKSKMSSQTDADPSPDNGRARESFSGGSKIRSSGSESLAVSVTKTDDGKMMIGANVGEPNSRNSLPEFYCVSYAQEDPDKGLKKDEPPFVDVLIDDGGQGVREPKNPMKRVHDSDLRFSSFITVDSRSDGQEMLPASHSDDLFRQRHKVVSKHHGRVDWRKYVRLNIYPELDDGEEQETSAQSSARVPFPSVTGEDLIPRNES…	2.0451
shuffle315	GDKSGNVETVTVYNNTSIFGATGRWMQDPPRGTASGTQGHSKDHPELGSQLSNELSDKSPQSVPPTPSSHVGQREPNERLNRVLENSLLPTTLVERNDMDPSRVVEDTLFDTTRMVLDRLGQISNADERESRFKSLNEDDDVEVGMPSHSYTHRLSDRIDQDAVWRSESHERDGTTFLRESEAVAFDKSTSEPSSPKADLTKNPKKTLTPTATAQKERDVMTGTRISIESRDTDDATIMFDLEEYHQTRQKGKAPGEVVLKYSLGGWSSNRKAELDMGADESGSGGDEGPVAKDRSQSGWRYSHRSYDPRDAPEEDVQSEDGSGFRSEPNEAQESQVSGHSDEPSIESMATQGATSEPRVNRSGQFLADSNLTYRMQLGARHTMFYNILDDTNGSDLRS…	1.87812
shuffle316	RNRSPKDDNQNTKRPEGVDQGSHTPGLARLGAQSVRSIKNMLDQRIFGNPLSVDTYKEVARYRVSPVAAMAQLQLSRKIPHEQPSSQEWTVPKGFADVIGNYRNQDGEDGSFTSYMLRAFGESDGGDVDAVEPPSNFFSSLESGGPSRGGRISYGFHIRDQTFHEETPPMYDRVSTDRFLTQRLKKPSTNGSMPQGMHHSPDAQTAPSGEEPMGDWESALNSDDSVNLSPIRLEQSLPSRTDPEGHLERRGVTTEFGWNMGKRREGGRGMKRSYERSGDHKFDPGRGMGGNLPRSMVSDVETFDGLESGDRYAISGKRESPERPKLSSGYMRIAMWLPVLANRDGMLRPTDDRDEHLVVDGSMDKTQEPGSTDVTMKVPVRETLLTARYSGVESRDAQS…	1.81214
shuffle317	KLLGIMNGKEVLGRAFRPDMHEERRSDKGDDTLVEMSSVTPRSKPRRMFTPHEPRGGLNLLSIKLTRNMIESMGTLQVSGSQGLYATVLRPLESESPGYQSHPGPGSMALVFLDADYQSLYLPDGSTGKSESFSWGMAGPCRLMILGRDGGNSPGDDYTSETEDSQSRTRSVRGVVWPKGSVAEAPALMQADDKDSPSVPAPKRAQMPHVHLKKPDIGGRRRDSRIFNGPQIQSSRYEALTVSSLDSRRISSARLSVSSGPMAKTGAFDREYYRGRYLPDFYNTSEDGPDKKSGRDHMDFVDDYQTEANADLELMPRQTNSMDHSFSAGSTNTSDRGSALTGVDRTPPYINNVVPQEARMQDRSGWDRIIRRNSSFKQPQEVGAHSPRLTNMPSSTNED…	1.97146
shuffle318	GKSPDTNQSSIQTMTFAPGGAKIGMHYESDGSDGFRLSENDLVQPPDRIVESSEDGVALRPSDYDYQTRVHSPELRRNQRSDDLDSRPDEPHSSSQFPFSQAGVASKDRGKFFTVGNVPVNVVKETYFLSGQDLNLNPDLTHMYGTLLPSTGLGCREPESSPGWRADESPVKDANADFDKESFASLRVSDPEQGSPLLGEPSYHAERAPADTGRHQNANTLLLSERSQAIKRGDLLASEKKKNSSLTSMTSMMPSGRHPLSMGPMEISALRQVTKARTTTNQSVLLCPNGDYSSPDSTHEPVPESRKRRKQFVSGRPDLSVMRAATGTSSIGGGPSHVPEYVRDKVGMKPTRPLSDRRMGILSSPQTAVEDFYVFANLGIREEAGSSRDQISQAPANLI…	1.89599
shuffle319	TENTSGDPSPIGDKNSDLFAFFVSRVSSLTDELRKPTGTFSPEELSAMPSQRGRQFASNASEKLPAAEIRKPASARVSPPAEERRSSVSGASKTTSGGFTGDSLGDELDGRDHRVDILHNSNQFARTKRGQDDESIRNTPGVDRSKELTSSSQDGLERLKDDSMGDGESEPTTEVSSVMPPHKYPSPKSGGFAELRSNSIVRTDAWVWSIGLTELESTLTALRLLLTPDAFPDMVQRSVFPVGGLPNPRFDNGRPSQMKRDPSSHPGRDLSYVRAACSTRECGTASDGKMGHQMHERDHAHRKVSSTTFASDVRQQGPDPLRLGLSGSHEYLCNGFPSGYNRAGPLIYSDEFSGVSTQPDADLQSNPVSSLIHPRTVDDLEIPGRSFSRERGMDVKVSQ…	1.94313
shuffle320	SCFVSGKHMNATAFEGSDGFNEDDENRQLSATDRQAGGKLVVVLNGQVISRTSPGADTTPSNSHRTAGVTTSWTLPNPELSTNSQAPEAAVDERNLGMDTSDHWKHPAIHEEMSANTKKEDGVINDRPDLLLLGKLQNMDMASPNDRVRMVDRLLPQSAGESIRYLPGNRNRHYTRLNLSNHSHLGDPENDGRYDLGVSRFNQNPRAPVFTLKNVDSSAAPDDSTEPTTGRTRSEHSSYRRHTDKRSPSADPEGREQGGEEEPGSEMMGAYRQGRDLDYRTKASGNSQFRKMDPQKGPKCRAPRKLLDDISERMARVESEELSPVEQKDVWQPDGKVREERDDTPPSNGNEALLGLEVKIGRSSPEPGLFERSTGPADVVDVDLPLAGIQQYFQLDSVC…	1.94746
shuffle321	THAAYMRVKLASRDHLESEMPPADTSTPRNPPEPMPQDPREKAKLYDRSQSTPETGRYGSVVRTREPSSTRPDQGEVDEDTAAPFYAVEPSQGLRAKRGDISGSSAEQHGNSDAAKSSAHRGWGDFKREQLDDPKVYRAISLTLDGSVKPDFGDLYIFSWLEGMSESGVALEDPGGAYSGNTIRETCLVGKFIGVTAWTKDSTYTSGNHTALREQDFPDVESVRESPEEVSSSKELTSERLIRVSFGMGDNRWRKRRQEDSHLHSWSLNLGMGALSASDPIPLVAEVMPDSSVCEPTIGALDKQMRDHESVSPLLHGQVENSPNTPLVASDGPRRSADHGSDSYTAPAADGFNIKSASGELPERSYSDHDESSLATLGDDVMSQSASGRNTDMGLSDAL…	2.01341
shuffle322	PLMSTNPYDTPKLHREVRSLELFSQTFGADGPTREGSHALSWFQSRSEPDRLPDGKVSSLKGTDPGMSKERPRLSHVLHEHLATFDDYMRLPSVPFGRAVDPSLAGINSQRDQEYSERDITGTKDPDSTSAGLLSHHPGTFKVKVSLNSSRDDPSRVGARLRADPVCKVLQVNIKPLPNFANPSSTSRWCGTSASIMNGSRASTIPTNVLDFQRSSSGFSDPGRRSPVSREERPQSKDSDIRGDRRQRGDSEIDEGGSPVRGTDTFATVTPASRDEQQPEFDGESGPLGKSVQADTAPIPTGIRQTDRSAYPDSEFLTSADTARPDPPAPRSTPNKEMTTMKELPTYTQVPGGPMMGLHGRFGKGESSSGPEDPHPSVFLRDQEALTRERYDDYSRRQQ…	1.7895
shuffle323	GSFFPVSRRNGDFRLVKTKTQPGSLREKTASWRSAVPSMFQIRYPSSRSVSATDEQTGSSPDSAGIAERKRRDGEENSSRDQNSGEHHGREPVPEDVEGNDLVRQLTTGPFQRKMLDKQDASPSPLFVGKVSSDDLPTNGLGKRSRQEATEKRISPGKGVGPAFSTGREQPALAGASNSSASMRTTNSRYHFGVLEAHSDITQRPPVHAPNSRDSASHMPVQSGFRNEDMSVLRDSTLYDMKSDVSDDSEQHRNHDRWPSGRRPSTGATDRERFIKWTRPEAAISKEVASSGHLTGSSSPTREGYDTVTSGRGEFPERAIIGNGVGKFYDRNEELETSLGQNIQGVLKVGRDEDDGEKRYSPPMLSDARGPDPQKSRDPLVPRNSSFITGANSLHVDPD…	1.84858
shuffle324	HPPGWENDSKFRAKRLPLSRTSRFDVTSEQDRADPMKSSSRMAEELTNPSGTSVPSQDNRRTELSDNVSGSEVASKHNIIRRDPFTFLPMPSDGSPLLDREPEILDAPKILSRAITTLSPSPTYAAEYVPGRKRVSMSVQKKSQNSMNEAHSAGRTSVLSGEPCRKPRQESPPPLSGGRRENGNGRSARLGPLPLSLTSHAGEAGDPQEFAEWQNDTVTQGAYMEKSSPDSKYGQMRASGTRTGSSDQNLNEDSHYDFIERSEGTHHRGTINSTGYLASVLKKGESAPDALSVYLGNTSRSKTPSRGKDDSQMSSSQPGTRSLSYAHGGVDNDNPAVQPQNASRLKLRRSKSSDDPKQPDTSRATHTNPMMSFVSETVVDGLSEDAGDELSESMGTHFD…	1.94518
shuffle325	PSTGEAGSEMMERPRSPGNGPDKGTSNSLRAPSGMYSDHEPGIIFMAKDDQPKPRSQYSEPHRLSVVVESLEAEFSRTVGANSLPTSFSINRPSSLPLPTPGGRTFGDEGEMSGSENSVGLAAAVFLTSVARPYGVSDYLPPKRVPATAHQERVDGQKSLFRKHVGKSPMDVKLIRILGKHSTSFRDAPTSNGNNFGDNRHSTQELKKIYFSNFVSREDSSLTKPALDERYDQSSREYEMTVPQWQRNGEEAFDMRRMQTRSFAPERSVDLSRMITEDAVSRQPAALGPSDYAHQSLGSPATARVSSPGVRVPGVSGPKVRDRTRDTHMDRTRSHRTSVGPFRSDNIIPYSSVSQLKNDQEDKKIRSGPTVRKPPSTSDPMSAFAAATCAPPRAIPPTV…	1.87411
shuffle326	ENESVQGPVIFVGSDFVDVGGVSDSMRARDELAQYTLRDRPDFPDAPEATSSPIFAEFDSYVAANSSREKKCFSSPLGDTPKPSSDNKNPGLTQHLPELANAPAKELVPFPGEPRTDSGPDEQVSPTLDMEKLESDRGMNSNSGNNSLTSGLMFRSTVLVRLLLANRASDTSERYNTHDKLILFSSDLQDRSHTGHYIMGAEEDGAPPQLGHRLRRQDDRRVTIYAEQSSMESLSVHSTMSYPRRTITPPHMDYSGDEGSGPNVMHGSDYVQTNMGESFALFRRVWQRESNDTSRHVNELTVQQRSSRPQGDPPRVIMSDKVEPEGETSVKQYSSRGLNLITKFMWDRVLEASVDDDGGPAAPDSIEPKEKSTDSTSHPAVGKEITSKGERNSKDRMSR…	1.99265
shuffle327	PAEAMAVRSGLRFDMRSSPSDTMIRSPRDDPLLPPTSKQKDDVHASMSIRSLLDGTMENNGARGSPLDVLSVFISDEEPGSKEFPFHMGGSTSNVYQNFSHDSTPMPSGKRSSQSVQPSYDNGGGRMSDRQDSRPSMGVATEADNEPPSWLVMPEQDDGGGAAALLLPRTVYDFDEGAISNIPMNLTCLSELPRNMGHRRASDLMGYRFDPPGSTVSDDDVTSLSTDGNKIYFSPLGKESSHVHTGSSPFSNNIGGTPVRNQKLSVTSARPDKFPAGVILMAARSRSSGTTGIGQSGPIDKRLIEASDQRGKPSRPDKPGQCDTAQRDRHDNQSEGRSHAHAIQGSVAEFDPVTDPVKSNAKSRDFVTPKFSMEGEFSGMIVEGARSRFKEGVQTTEEV…	1.90475
shuffle328	GTRGKLSATSDLSSSRSDEMKKEIDARTRPVDLSVNPQGASRNLRRTPVDPTMLTHPRDRLTSSNEDSMDNEDGMDEAFLDNSFEAEGTLSRDPGLESDHKSPSRLDRSFWRVTSMEIISQGTLKPVMSSLANFTNGKAPGVAKPLRRDGIAVRKLNLTRISGDALSEGPSRDWSDHKPHRARVSINMRDASSPSPRKLPDEPNPDDSTYAPHPDLKPPSHDSTDTSHGYESTPKSEHEDEEQPASQVTRIDSEDSSTMCLHASDGAVDHMLASFYGHDVDPMIKNTTWDLERVPGSGMASGPRRADRLARSSQSPTVESDFVDKSESGSLKNCQTEGNLRSTEDAGQSESKLSKSKLSSSTRQGRNAIAFDDWSSLEQVTGRVAYDGPIMTGRRQTVS…	1.86676
shuffle329	RSKISDHPTGDVDSPDRLKESDRTADNHMRFGPSPFPPSSYRVVSKGSAPSTGPVDDFSSISSRPDPSMKQRAHKATSLPKDDRKRMREGYHSSFEYEDKSFTGVQVIGIWANENSGRVFYSALELLNDGDYRAPDVGPEGGDGADSRDSEVNDGHLISMPGHNPMPVPGTTNTEPEQLFVPGTDDQSHALAFMRRLRLRSKDRSTPERHLDQDGPLLNESCTGASNRPGLESQPAKSPGTGQSTAVSHSREAFDSALSDGSTTRLEKKDNHTSERPDSRVKRDDPQKVITSRILNDEQDPGMDRNTETPHLEHGSASLERVMAVDSQIVPGSMFNDTDLWASKGEFRDRFVDSGEQRNASVHEDREKSDYDMLTHQGETLFESGMSAVLGFVNPVSRL…	1.95917
shuffle330	VSVQFDLNTKISDPERLMPMVQPRENGSKPSKPETVKGDDKSLEARPDVRRFHRSRNASGQTEHADLMKSSPEEFGGTAGLLTGDKYGKQLQDRMEAGSNNVAASWQGSNFQRSLSPEPRSLARPPKGSYVTVEGGDPYGTQRDSMPRPVSEIRRSMRKYHETFDMHPRGLIVSKDRMSNLTGDSVGQYSPMGVQIGELPVSDNQKSREDHTRLMPTSIFLGSRLEPDRPPITKPSVMPERTSPPVPSRAPDKAEDLLDLRSKDYFTEDARITGDETTALGAQSMADATGLKDQGPERRLQMHEGRFSQKPHGRTPSNGRDSPDETLGLSSAVKPSNSNISLITEESDSVGCDENDEGFTERRSEGTKAQDYDTTLSSLPDDQHPEEVESVRSFHVSEM…	1.93098
shuffle331	LPRPGFYVVLDSRVWASVFNPSDPIRYVWSGAPLDMINVVKDLADDRNALRGRMESKSVGGRIPSRVRTEDEQVGASSQGDSTGLERGRNAAERRPHSSCRGMARGSQEKGRSENMAFSKESGPPPTITVQPKEYPTHRLSNEEAPDPNEEVDNLDFRSDFYDGQRSLRGDVTMSGRPRPVTSMLRQKLTFKTAGGSDERVSEPGTVESDLDSMAGPFALFGYISTTTRGSYNRKSRTGATPSEDQDKPPEHLRSVGVSPRQDQVERNMRTLGTVNLSTMSAFAPGGATMKAFVDNSFRPVRGPPSGQGGSGLGQQFVRRLGDMEERLGIPPDKMSRVEDPNVKISSYNQPRSKGRPDHKHSAPEHPSVLKIPVRADWPARDQKEESEMSGLFVAPRRD…	1.80198
shuffle332	RVPDPSNRWEPTTLRSQPHYKSDERNRDHSMDNSFLKLLITELTTIGVSQDSSDETISDGRVLMRKSVGIVTGDDVKSLASSAERLFDSVFQKDGEFATTSPDLNSGGRQCPRQKHERHVRTDDKQDVRDIESTSEEEKRDTPGPSSDWVHPTQNDLASSDSGMEHRSAEFAFKDINVYDFHPKGSYDSAAFKQCRLAVRSSDLVVDNGFGGPDAEKDSNSYEARTSYDVSYPNKISDVLSQRFSDGDKHNGAPSEESANPPGGHVSEDAWGSGNGRQAKTAIVGPDDTPTMSREPSRPTDSNFPAKSGPRSSRVYDNPNDYLSDDATADVQLGPGNSEETMRQSSSEMGDRDVDRPVDRSSGLLHSDTLMPVEVRVHFSTGEHTRNTSHRSASLTLAA…	1.89644
shuffle333	SSNRKPGMTSNQPDEDSRDSHGIESADRHRVPRSTDISADRQVYRRLFLFPPPTGAYRMKTKSCTSDSRVVDPLITSRKRRGYVAVPKNWRDPSAESPAPSEKKEDDALDDKAGEETRVTTYSPLEISGGSRGKGSMLKADHSMSGDAMSSPVGSIVLATSGVNPATFSHTNLPMPFTLMRRLTKPSHSSALDSKQDDGDGPSRFFSSFGLASRLQRDEAVQGRASPIEFFRFFPSYSEGGESAGSRLQSSGTVGTLARSSRPLQFMPDSDQDRDTGFDSKKSLGQLSAPPMWITGMEPRHKQVPVPGLPQTGFNTKPAVGNPYALKSNASPLQKNNVDGSGATRDSRSADFSLNNAHSVGNFSLMRRAMQEEQSTDMARPMERLHTTSTARRTSAIAI…	1.94851
shuffle334	TAETSDDQEHSARETPGIASQDRQANGFEDFPRPPRVAMQDTVEEDVEQEKGLGLARQEFSPPAWEPGFGSSTGLRGVPVAVPSSDGKVFSDNASGVNRSDAKMMFKGGMAPFLLGPALDTTPLGPKGSYDIPKIVTQVKTMDHQAGIILDRYASPDSDFQGVDFPMERVGDQSKPTGSGKIPRSHELSDDTVDAEGIGDSENRISSTSGVVEAWLETGARTNGWAPSEGRAGLEDVSRRLPMTASSVAHPRYLRHSIYNNSRSESPASSKMLIKVSAFGAEHTRLQSRIASGADFVDGSDKQRGSGGGSMPARDRVLDGPASEVTDDESHRSSLFVDPKCMQCKKPGLRQSDARDDDSGEESKTPRYISTDKMKNGEESHYDRAGRGQVGPQDMVQKH…	1.84845
shuffle335	VVSGNGSVHEWHRSSSRGLRSSPSRRSYPKEAMLVREELERAKISATATFEGLVLVGRSASTSTMPVSPPGVDDPRQRNKEMWVEATAYKSLRSKFVAQRRLGLDYILSIGTATTYKLTEDFDEDIPMMRGQSRTSRLRQTDMSKKGELTSLSQSGSQVRGVSGEKVLMPHVHPIDLRITFENAAQSGSNESMRDNSLSMVIDNDISMAVRLSLCDLDGLFASRFRLPDYHWRKQTNMPEFPDLPGGFSRSDLLGESSEEGMSPPGPKGGVGHTRSYEFDGPDTSNMDTAPEGRRPNDRFTMESDTEFNEQSSGAKEGSRPSLQANKDSRSRRRDSVPSGPSPNSLPHGAPQGRVPCDPTLLQDKAEDVMSPDSAGKDAGLLVKDETVEQFRESGLGSV…	1.94933
shuffle336	REPSSSGSGMGARRQFGFNLKNQCRESSSIYSEKDLPMRLRSEAVEARRQPSGPGSSRALGTSAHLPQRSGEQFISGLKQSVPDRRRLYDESPASGFTDGEVASSVYQVLFSRDMVDEAEIDLTPILINHKKVKQSDVGEKSDQPPSLGSDFSEEQPSRVVPPKQFDPAPFADRTMRDRGPRRRDPDVVDQTPTLVPQSQNPSPPDASSSQWLLSSARSAFFREISSSDESRLVAVDTRRSLSSTMGTGSLKEDEDGDSRVTSFKGPLKKTPHVMETDAQRSMNDSANTSGDADSPSSKESLHPSHRPPGAGSPRRTYIRMFLRPVALPVNGGPRFEAFAGLQDVGEGRWGVHADVRARSEDPMTKEGPDSGTEDEEDSAMTSSMLPLHSLDNNIPPCE…	1.89686
shuffle337	PPGDANPMVSRSARANHMPMIAHLGGMLPSLTMSDGNSSSTYNVPVDAERQRSTELGQVSKQLAGRQRKMVPEIDKALSPMNQTKKHTSSSGGVSDGLDEITLFQINPMSLRDNFMGFAPKLADGPITILSRGEAEAKTFTERPGGTTDGSPIGETSNRQFMDKRDGPETVSNDRHSLQDKTGVGQDTRGTTVGSIMRSRPSDPSNMSSDDVSDSDPGTTLRLSLRQEAMSSFHMSAAGPVRIFDKSVDDRSQLRVRGQGNKNLSSTGAIRDAPLEKSVGGSLSHLSTETRFTRTVPEGRLTDKQPPPSSDERKTNVSLEVENPGMAPPSAISRQKLITYSRMIYPVRLPCPADDVLAEQRAPVDGSNLVQGYAKFFSLNENFQSVSASSQLHSAAERE…	1.83962
shuffle338	DVVTNGRLEHHNKDFLQDDRTDLEYDSDTAKLADDRGSPSISAGMALFHFSNPPAEAHGPKELIPTFLFYGGALETPPEPNELDRRRTTEPTSGHSVMLTRTPGGPISSPLSLRVIHGHHTGDGRSQSDSQLIRSKSWLEYRAREPSEGTRGNTMDVGRTASEAVNRFGLRTTGPPEKTSFVASREMLGSQPFMSAIIGGADSSPDSGNEHESPSMPSLLFSIGPFIRLQGRDGRKGDEPGEYVPQPVSHSRKHSTTMPASKNGAPMSEVRVTFSSLSWRNDTGNTPNVMWEIGIPQGEYGDLRNVPHLVSVVQSRDEVPSENSELCMTVPFPSEEALRPEPSDLTHEREVEGEHSSLSEAGVDQKASSPQSMSSTSSRPGMEEHKDAVFSSMKTDVDL…	1.95395
shuffle339	SSPLNLGKSLEDQTAVSSGDMTARKPIQNLLWKVYERQFREKGSHRNNLDSIVQTPDVESEKPSSYDDVLKHQMGNGDSDSVDGSMVGRSSKGKFITMDTGDGVEWHGGSSAHPSLNVKQKMAHDQHRSDGFSSQRQRRSIQSMGKVADLRDAGSPGLKQERGLTSDDVQSQLAGAYSMLHFERDIPSSSDGPVVHQTNMHSPGPEVHKGSAQWSGSEGHHDTPVIVRNHIEPTKRGTEEPLTDFFKGFGKSYPSRSANTRPQLAFQRPQGTLFDLPSSTMLYDDPKKSGSRRLVGVAATSISSDLNPGQKEQPLGDLSLLATRAQPSEGLTLQREEPPVCGMSDEVSSMNRNVQLGARQTESTPRGEAENLDFTDFGRESKFTDDFSTTQLPGGLSDS…	1.93089
shuffle340	KPDDVHDAELPPVLAEAVNERPRRLPDGASDVRQERKDGAMLMCGRPDPYSVSGVRSAKFQRHAGSMSSDGNSSDPSEGLFGSYEDKLPKQRRSFRRESSPVDSESISKGSRFQPTVEREMAFALEGPSDGRVIPAYGGIRRTENSKKEQPPLSFDLRDSRHLSNGVYITDGASRIVAGGACPLIDEFDEDVGYPYASVFGNHERNDGTQMANEGNTRDSLRPDDDRPGRLHPNVSGHLIRYMMVDISDATFSRATNSQSPGTRQRKVDLSGTHRGRSASWEGAMRRTSDVFQFDDASSDPSGMELKLSGSVSPSGSGKGVPSTPDDQLSSATPVQLQLVAASLPQASTPINPQHRTIEEGDALKPGFTPAQSDSMNAYGTHTTTATSSKKDPSVEKQL…	1.90903
shuffle341	VEVKPRSHGEGRGPDNQMKHSFKPERDPRAEAFIRSTEDSTQAIRGETYDAPFCARSPLEELGSFQGSPVLGVVSRKSVRATAAEQEPPSAIHLSIVKKSLRPRPKTSEAFTKPLMPILRGSAETKPDPAWLPTILNPERNWETSLLQGDLEPSMTRWRVAGDDTQPPTNESLSYDQSYHQDSFWHDKFILGTSFPLSGVPHIESDSEPRDPQARRKIDREVPDKGKANAIPAGSQVFARTLSRDKLELPMEDMRVHSDLAELFFRDRVVMSPNTRGSGLKPHGSRGSDNDLFESRKAGSVNPQSLRDFEVQTELESQYSADSLLGGRHSAKDVSTVDPAKDSLKRGRVGSSAFVSRDGSGHGSSTGSEERQREPTRTDPAESVSTAMPSPHVVSGRDQ…	1.88176
shuffle342	IDVHAERVDDVDIDETRTSGSSRYGKGLPDSRMELSGSSESTQDVGPDEMRPINRTLTSSHKPPPPDFVEAIPLNEIVLSMYGEFEDMAQQPPRVHGQNNDEPQSLMELAQASERSGTQLMARQLNETECGDISGSFSHPLLAPGSGEDFSDMYRHSRQGVDPVDPKSATTSYLGYYLLEEGASEDSPIRASRMREDEDDRLPASVGSFNLHSPPGARLAPDPDPASLRQMSTGNSTRKDAKSSTPRSPVFMGDNDLSVEKERKTEDQKMREEQRINGSQELTGPWGRSADDPNEPADGAKSSPQQSRDSHELPDSQGRANPGDRSKFVAPLISGRISVELSSHDLARAADSCPSITSSSDVDDGVIGRLQTRDRCERSIRNSLAVCASPHSIASRAVG…	1.80529
shuffle343	EDARNKLDKGDDIYRAGASGEQQASATQMYNKSLEAQLVHLERSMVKSMPGLVSRMRSKKNRARKPSSFPVVNGFSNLSLSVLAPASEDIASVYPFFKGSYSQPAMEKNSISYGASQFSYGTSIDLGHASDGKQKRRPEDRRDDTRDPSNYKTRYAGMSHGVHGRLTELDQSSHRAPSKVTNVNGDFVGLKSDETQLIPSDVSEVKLRAINTLNGMDLRYQNDQRRKAHSGHSERRKSRESMSQRGSRKRTSDEVLQDPAADMATDDPGGTEGQSGGDPREARIPTDVIHPPGLRPNTLYGPLQQDMSYLDGSLAIAVADPDMQLIMVSGPRESQKSDRKVFDAPDDSDARITPQPSVTQDHIAEAKGFSPDTRASTGFIPSGSIDRYISTMVNLDQSS…	2.08139
shuffle344	DGHQASDKSTEEYDLNRLYGQDHSMKHSDNIVPSSARRAKPSAGDIMEFNDVKSTTGGDEEESFGVTAELSRQTGSNERTRQTPRPHNQLGKNSTPEKAARPEFLKSILSELPVSCELGISPERGTMRRKNSRDTLHSIDLYEFDSVGEHTNSSAGGVGDSLVRRTNKGNVDFSAAGSVREDSTYKRPDDSPNSKPPSVPMGRGLTHDDATKLHRRSIRSSSAGTGVDVAPGLRSPAQLDSVTRFLRGHMMRGRVDTFEARREDVASTSYPPDDVGWTLPRKFPEDDSTLTITGQESPGRQNGSASIEGKISHKENLRVDSSLERWHQPESADYVDKGSPEDKMDLLQFVDVPPHAKSKAMSVRDRWPRSDTYPGKDSKEGSPEVPDVRDVVKDSTGNG…	1.92348
shuffle345	YAGESGGKPRQFKSQSNLTRLRNAGGGQRVRRSPMGGGRASDDRREYPGRLSVIRMSKREHTKRSSSANLRSDAYNFSSELGRSEENSSMADDATTSDRAFIMSDASFPMENSNIKEELVPLVPNSITLDVNSSPRSSDEGLGRGNSDQVAVEGRSGDEGQGVNSSRLEKDHVRLDDITVILPGYLTDDLPMSGYPQDSETQPSNGLFFTVKDGGNRNATHKYEGHTPLSEAAPEFMDLPGMTQVDAAPLEINELSAYSTARGRLSDKTLASFESDEAVNEMEDSDMPRMEQPHSGADAGTNRTDPGKADPRPSLSAWESGLSVEDQLNRKINEVRMPAPGKSGQTQRSQDSSECGIVKAKAFKDVVFIPSTPEASPESDRSPKRVVLFPPRRSKRENG…	2.04065
shuffle346	EYVDPSFTPSLALSTNLETDSDKYREKHRTRNRFARVLEEQYDTSLENFDVPSREPARSLRMQDAYPSTVLETLVPSPDDEMDSREQPNADNEPSNSSPFSPNDAVQVESEGVADGGLERLTTRTPSGRLEDMPSPPMVLEAKKLNNLNGQKSQTIRRLEATDTSSSDMATPPVGGFRDDSTDANRDVPVDELHPLPNLTGPDHLEEVSISQSASCVPDELGVTGSLFSGPKSSLPNHEILAGHGVVGKTLISDWGEHDQGTKHSDSQHQDRSKRRVDPYRRIAMHMDLEVSLFATRQEDGDEESIIEPSLRAFVSNHGHEAFIKPSIAFRGPVRYTPVAMDRETSQEGDTHQKMPTISPTDPENSDDTSSLTLSHCRTLLLSSKSFSNQVDVHDMDQQ…	1.94905
shuffle347	AMESSRDKTLQGKSKSRFGFMRTKSGVSLPDSYRPNPHFLVPDQQDQPGSFQGPTSKKHLPPGMDRGPVPRGHFGSSRAPFHPQSYEWDSQDPEARSPAGTANSGISMKESRTMQHSPSERDSSPQPELQGDHSNSNLQTSSINRRLIDHREKSQQSDDRTTLSPYQYLNDKSDMSPKNNPKQVSRMGQSCPGGVDRDRIYFDEGESVADRCNRQVPDTRKTARGGAKSVGMSPHESSVTGGTRKLVGLEKAEMSYLDDATPFGRRTVGLTRFSPAPKVRSREKPAMALEPTGMELKNDGKGSQMNSDEVGIDAEEQTTDMPRASYLVPNSKQGGVMEERGQARDNSSREMSNSRVDRSRHPIVALVHRSELDGEAMMPDREPNDRSLVGEGSMDVRAG…	1.81716
shuffle348	RKSNLKANESGPTPSSSDDAKSPFGAKSYHHFPRSMRSETPSKTKAVIDEKDPGDRYSNSLLGIDNSLPGLSGNHNYDLLSRALQGEMVEIHSDGKARSSAQFDRPRGGVCERPPDEEEQDGAYSMSTSMTSAVSIMGKLVDSQTTGPRLTVDSVLNRLRMKPGDDQTQREKKPTHRTTTEEDRFGVRRRDNPRTGQHREPARPGSVSSGVPKRGGSLNRDTFTERPMRRDAPNSFDENYLTHHSRGINDLVYSDAGEGAERNAKYDRRSSLRVPTDEDSLDLEDSRCDSQIKGSSACALLVRWSLDVDDMDGTTARSGPDLPEGDEAPEVTVEDEPESMASGKSDIDGRADVDDARVVEQRKSISKVELAVAQLPSTSNESKSAVVMFITLGNASVVR…	2.08994
shuffle349	SPIKPPDPSYLNPECRASQSEERLSKEPIAKDHSGGERNSDKPGKDRAVEAGEGVLSTTQSLVIGHPSVAERKPHPSGRGPSSKSSSYPRTAGWAPEPKTGFINSQGLSPNSDLDSLFGRMSRKSANPLVELEGSTVNSMVGPVLMMLMSHTLRTDGDNNNTLGVEFSGLDSPSTHRLRRIRLSWKSSFFENSMSRRRETLGELYTIPEVLSKVFGQTGRLQEVNEDNHDEDPHGRMRKDEGGSISAQTTQLDMIHPAEKDSSKDAGQAKEDSPLYEDEQRTTDSGNDAHNEDYSSTASTKGAPPPPADQQAKGRFGGSSDFQLRLRPVESRADTTKYHDLSESAKQSFEHPGGGMHNTREPTDEGQVYPEVSVLIGGAHQRPTFDDELIPKARSRASN…	1.88214
shuffle350	GRAERGDDISENMEPRSMNLLFSSWSRDTKMLPEDRTPTDSPGQHPNHGIVDDGLDGDYTFHRKLLGGKSSVFDAGQEFVRMSTHRIGARVLPQILLVVASESTDVSCESDSGDNGPPEKNLRLMFRHEEKSIDEVVDRPASVQTTKPLTSASVWLQATTYNSEMGISSQSSVRMKTRASPFPVDHGSTKESDIVHKEAGCSSESGAAGSGTLSHTMKQKSGGIGAQADSSLQLRMGHTPSTQLSDGGDRSIQPSNRESVDMPPRQAPEKRFMQSGVREEATIRKTPLAKMTGVPDVKPDPSSTRQYDESLSTTIAPAPAASPSMPANTAVETPTQFGTGINDPRRQVSAFAEYLSEPGMFTVTWLLEERKQGRRENKKVIAPSEDSPHPRDLTPPSSY…	1.96376
shuffle351	PRGRRPTGGNQLSQADSKYPRKGSQDMQHRLQDDSQDGAFGDPVGDDMRPNIPELEQSTDPMTNVGVVPTQGGAREATEPVSESMSQGPSASVPGHRSSPGHSRSDQKRPPPRLHMPEDLGPRGNTSHFELITTHGESSVLDGRDRPNLADTTGDSPPDVTKSSWPPQHSLRVRHHSTSHLVSIGAIDAEGQQGDSRTLIVGPRPWEFLFTIESTWGSAGSSTVNDSVRVLSLCFPTIHRTYTQTTEQSMPGAVLLDGPMNQRSSAGSKRTADYGGELLLKTVSALFMLSSSFLEMREDANYSNDDWGKHGAPGPMALLSEPPMMDDSLDPRQSRHDNDLEVYDSQQMTAWRGLIDEQEEVQYSLTSDADDFEVSPHPLPRPGNAGMKDSGLLQSLGDE…	1.9215
shuffle352	AGSDEHYSSPDRREIPRRSWLRPAPNKELGKSNRFKRHSVVSGTSGKPHEEEAGEVKNSFYGDEKLRRGRLELRVGDDAGNGAMWCYRDYLSDQTRDSSNYDAPQESLTNFQEIPYTKTRTNSTRGIGRSPYINVSKRSSSSARCFKSMMSVGMGPSEGGAANEPVSDDPHAGSRGSRLIEVMDGSSKIKAREDEFRRSLNYPAPSMSMKDSRFPQSCDHFPSVKRIYSGQVSPKKLTAQKLAGLLSGTPGEPSTAREQASSSTLMEMTEDTDTALTKMEDELSHSGSVSELSPPSSGSNLDGVSETDSDGAPKAQPSAFGDNGSGTVPNNNRTVEKSHASDQESRVQSDMDSSFISDFGDHSGQGDHVRDVIKIRDSQPTDQAFEPEAPSSFDGDHDS…	1.87498
shuffle353	STSSGANSRSVRSHSPPDQLPSEQFGMEQEMRLYNHRNRGFVALLKPNVSPSLTDSRIDRTGEGEVADGPERMNSRGSTPSIGKGNDGGQGSDLYPGVRSPEARPSYPNKGDSAQSSTQSPKDQQKDDGSSGDSPYGRIVTVPENRPKCEELDVVVSYAENTVKELVDVTNDWMDTWPLDEDINVDLDLGDMSGKADMMGTPLGGWSGDEPAPPDRNAVPRIPAFRERISRYATMGMGHEGSIDERFRDERDGVCGPPALNAFEEYPFPTDQPSRMAAVPKAVVKSFDTVRNKARLLAGLDALVSTMPGADSMGTIIINDDDACPSENERGGPSQSSSPIMSSSKVSMPQTPFPFKDGSFENLPSAKSLLASPDGVYGEKYPEVERLGYSPSMQSFFEG…	1.94062
shuffle354	KLSKDPAMARLFPRTQEMQSKDPLMRDSESRQVPVENLGAGTSTQQNFELLNSSYDHTPGELTSFATYEEGLDPIPAKSEQKGQMFGDPWRSGFAGSNWNMEMHAGEDTIDVDRDPACPDYMGDKARMSPRDARQDKRGVVYIGLVYQSGPSGALSASMDGGQRVYKLRYRDQLNDSADKSLSRKLDGRTDDHRAAFQLGAPSREMADSVATSDSRGQDITSKKTEFMNDSDMHHTSYRFLQGHGAVMLLSLRQGSGRFVRRSVKQEVGGLEGPEQPPVGSDIDSKRLRIGERPPRGRSGNDTFNAYLTWHALSGEEFKDRRLRDFASPPAPIRHLNTMAGSHDPRSVPNDSEPSRSPKDFSVFHSHANYPQKISRSPERRQESRSTPYDDGREFDRYR…	1.94796
shuffle355	DRGNAGSMSNTSGRLGLTSRTTMKVKIDIESKGRVTNRSTTDRKPPSVASPDSDTVQLTSRLSPPPTTLSHKISFDSGELDDLSSMSRNSARKQRHKHSSSTIPMKSLRTLPQSPGTQEQFRMDEQRHDKGYGNSQGSFRRNMIQHSTPHFGPASVPILEGDLWTHADKKDLKGNLVNSIAVQAPFPTVMWTRTAVVDLSGHMVVLGQNYYPAPRYLEDSMRALRSTANSKQPLDRTFFTYDPGRTQSESRSMKMRDKSNKSVAENDKNGVHPSAAPEPFVADKDDTRFSPLGGRDRPRGIKDADTDDPDEPPSISIDQVPSRPEPFPPAMSRQVLPGSRDSDIVNSSRSTVAALTAQESRHAQLGTPHPNKSAHGSQAAASRAADFEDNGGNGEVGGA…	1.96615
shuffle356	DEPVKSIMREVPDPQNNQDGHLTMRAATEFKGYMELVRRLESNYDSEHTPRDAEPQVVLTSSGGAPMEFRDGRISISSKDVTNTKHVRLNPDFVQRDFLMNPAPCEMDDWEPMASMHDSYNDSIRSPDYMLSDDVSVGTYGMEPSDFAPKKVGREAFDVPPGISRTNRFGLEDSKSFSGSHDSAGRSDDRSFRQSSNSHEERTSATQSGPVRLNESPQSPSPYSLGKNNDNRRSRLIRYKPRQKQQDSNAGMFGRSVLHGRADLRKDTNRDNSERPRQVSKSDDQDPDQVERSARLLSDESSDGKLPGSSISADHSTSEDRKLGFQKPSTMYKQSEQTYFGPARSTSHYSLTTYPDNIPAANVPAASSSVASSGIGLKSETSGHAEGMPRTNDVRRGVP…	1.87256
shuffle357	LPDGADPVRGVDTMDELNGSNELTSGRGPNALGRMLPDEQGGLPGHNSHRIGTPRTDLGSVSLRQASPATPLETNLLKDMPRRLLQSDGQPDDDAHVQLSLRADSDEFLSLLLSDTPLGMAVEEPKGRTARHAPESATASHADNGGVGRRPEAESEMHIQSVRADRPSLDLRSTSFMMRWGYSQPGSQSAPTEPLRRAAEDERDPEVAPGSKALNSQPQGGQLIVLMDFSGGIRDTQSDGNRLSYFTCPSPVSPKRSESGNDENYVRFEVKPDVRYDPSPRHFESRARRTASSGPDSRSRENGPFKFNGKGNLSYQDREKGAREEDSNETGNFNSIMMAQRVARVPPDKSMRSLNLPPPDDQIVPDSPLVKKQGSQFGDELVRIRPLAVGDQVFDSLVC…	1.94829
shuffle358	YKSECQFPELRKAWSLNLIQENRKGQSNAAGLGANRHQHVALQAGDVTARYAANLAGDPQSNGNRVISFGFLSSRDGFSSSDRDNVGQRMVDREKGSRTDPAQTIATPNTPSLRREDDDLTRDELSRMDESFYSNKFATNDRNPGSGSDQSPGVAFEQEVPPVRSSEDEYDERPPQNPSSSNDERPTEDSFGSDRQTTDSFSTDIMRLSSDPQYISRPRSGIHSDDQRRSHAEKRGLFYANSEESERVRLESRRDLDSRATLKVLQVFDPSPYKRIKSGRSSVSVLTHSIVEAYGITQGPAQQDSSGKTTNRLPDNYKGGPTGPPLDAFSMLASGVRHVSRRMGSLLDLQPPGPTAEKCVSAGNEPLSPSESPSPEIVRDMVRHEGLHTGVDMGRVEIG…	1.88548
shuffle359	DSIPPSVRWPSLGDSDAPRGVRSWDGTTYWIKFLSLSGNNSTVPKMLKELASGENPQKLKRAYRSGVPDGTSNQSRLITDYMGMIGASTTREVFRHGSKRIECVVVLFDMSGSDKDEQVFRFEKRREHDGNKSGLPLVEQPKTHHGINNARSSGGEGPRPRPVAPALRTSLRTKVDSSSDTSEDPTTVIAVSMEMESRRNPHLEQGGGHRQGSPGDTGLGVMSQSTEDLGKYDTQQEKNVSFNGDGDGPSILMLRGVDALTDSLESPDITMRRYVVVLTDVRVSNDEDNSYFAPYQNQGIDSAPFRSHIDVSGKSQSFRPDRSVAGGGTEDMRNGLVRNAPPGSDRVGTLPASELPVMERAEAAKRSNDANQHSVKARDGSIVVNPKEERGSADGTKSK…	1.87607
shuffle360	SRSGTRHAFDYSQGSRIADSVAHQNLEDDPSSDFQPTDNDSGGIGSSPETPSRLKLTQGRIRDDQSLTEDIFTSEIGTQQNKSPDGIDPPGADLSTFNLVKMSVESQTDFLFLESSSSEVNSSSKGKVDSARASDSTLIQQSAGDGSSAPRSDDMKELTCADKFPVVFPQYEGRIRMLDIRGTRRAPSDSKGTSLSERRYGCTRESIYAIDERPKVALNQDSKNEDPADDSVDSSDAPKVRSNRSDSMRPGPPDVESRTYVADTSYGNGALVQLVEGEQSDMQRTGRFQKRRDSMPDSRRMNMPPESKERPGGEVHLVGRSYAAEVNYTTSSPVLVHKKRRLDEDREPRHSTYSGSGQAEPDQTPSRGDTMNAQPPELLPSANYLEPNTPRFVLAAMDE…	2.05242
shuffle361	DRPGGGAAFGSMSVRFKSSHSISPDLSSEPVSHSGTISAFALLVRLNDSSYFVKPVNGLLQRKHLDSSAWTSDDDVALVKYGASASKRHIEPDDPGDGRGDSSVARRPQVKLVGPKLPLDDRLMDGPNHETPMKIRAAMGRYNGFGPLSMYTTPSEGSFTVDRRSCSEEGEVFPRGRSPMCTGTGQRQKSVGTSRALSRSAVTTIMTGIQANRYPFSLRRDSTSGPDQLRTANCGRSRISNLNGSGSVEGTEGKVKDDETNESSASGDDERIHERLMRLRKHFNDRDIEDYPLFAATKRRDDRDTITSEFPSVPVIAGDLNEDPGNNGDDDRHRKHGGGSPGESRPDAEQPPGMLHVEGEYTFKPFFRSRQMLARRDARVAGPSFHDLRAVGGDPDWLK…	1.94812
shuffle362	PSTMVSATNARRPIECVYRLPGVAKLDEDPILGSEQIGLESMESASFASQSSKSASPIVVPISQHKSAPEKMEVSANPGPPDMGSCEEEADSTSGRADYFRQPGFSPHHKRTTMGFPETAPSFVLGTKMEDEEVSPKRLISRELTHPDASHTLKSSGSDHLALQPSLSSGDKNVEMQMFRGGIEGDDYNGDNMELELWTPSSRDERVDQMHNPPEGLGRRRELNKDNISSSPFDYSESRTNGEPLSLKDDSAREEPKQDDTVQRQGDSNRPFEKREQPLSTTKASSVYGNFGQYRQNVDPPFGKQDPDWVGVMSPRGYTRPQALVDAIRVAESMNESLSEFILHSEDGVSDYYEFTFTSFTRRLESKKRPTLEGSQDPDVNSMQVHARDFTGNTLRVGR…	1.88661
shuffle363	LFNISSEPDPFSFPGSTEEESRSDNPSKEVVNSSLISSTSRSEVESGMEKLGLNSAKENKSGRPGLKFAALSLQAQIRGFDKTTQGLDIRRLRSYKWLDLNTFDGLAGLFETQPVGSADTGQDHEQSSSLSINSSTVPSDTPVPYGVSTDKNSLVPSMDTAPHQEFLVPTMITPIDPKRGAISRLKECGSDPTRSHQKIIRRNADADGHAADVSADRMKDKSEQIGAAGQDKSTPQNRELEPFFVEGSPNNTPFLPFFIKRPNGCDISMCHDDPCAAHQRSHDEKTQRRSVVPRLTTSYVSKSRDTFQVYRPVADNSSKPHRRDYMAPTLPKSFDSILAVRSKVNLLAPPELNIPLREAMESFDDQPHRTSEAEPRGTSLEHTSPQSQATRDNRRGVSD…	1.98399
shuffle364	PPPDAHADLSKRRVVNLMASLVVEEIQRPAAYGSFLPPFRDAESRTVPPSQSASERSYSRQLNMMASMFSSSTSETEMGPTRDSTDGDRSRSDTRGEANAAQKGSSKIQTKGSREDNRQSLSGLGWNGSDRLYTDVMSHADTRIGEDSSRPRAPVDSVDRVRGASRSVPASPHSDSMDVVGSRDAHKTDLDLKGFTQRSYAGVFLVTGGVTAEARDLECNLLSGRLQITSTTRCDGYSVLSPQPGRMFGRSSNRLNRQTFPVGSNKPPPSFNSRKQGEESQRGDKPPVRRGNGSIISSTGPETLIVPNASRMDFTTHESSLNPVTESSLFPADSDEYSPSPGDERGDGSMSNEFSRSWGSAGEDSRDNMVETKNSAIKEGQASDRLHDGYLVDPARENL…	1.90755
shuffle365	ISPYWPSRSYVKRESSVIVGTTLLRNAKNLDECDRSRDPDTPPYKDRREFKYQMPGQSGSRFATDPKKDETESDPDFTSPSPGYPGQADLTAAQVHLQPRYDAVVVRQDERTAGGGKPLSEFDMTSQPSPILESSVDESEMLQDDHHKGKSIAVAVNIGTSTPNSTQSPSTKLHQCHEIERSVSPGRRRLVGIAQQFDRSSGTKSSGASGGGGIYVNQLLLSSDPSDQSEPSTSISEQQPKSPDGRTEIAQAFPRVLVSVAEDVATDSLDTDAHRRYEYGSAGLISNSPTALKVLVSDGSRPQREGEPPGWRMLLMGLLSLTISFLDMRMPTDEMKLDRLLYVSYFQTSTGERKAYEPTGMTVGGRSATAPSSRKYLVRLSDEIFQSPRSLGTKSEDMP…	1.93682
shuffle366	ELDAGNVSEASHNEESMESASVQWGSGGIPSESRKSYSKTDKTHTHTFLKFQETGDRELAKRVWQKEMREEQRLPINVGVVIDLSAGVLESVEEAPKASPTSTSYHRLVSCSLPPRRIDARAFRMDSGHKSTKVAVMVSGDLDQVLNCDGPAPGGGLTADFEQSTPPPGSSNTTNSANLNSLYMAVRSTGFGPYLTHDSPEKTPVDSGRVVMRRPSDYEKSDEEEFLGGEGDSSTTQKADNGQASNPSLVSGYILDSSDSIPHYRSVAVFDLERESHRPRLDSKRALTGLKRSSLSLSRRASANSKTDVILPPPEFGPQRPADMHQGMDGDRRRGLQQPELKPLEAEDDSSGVSLFLGDGDRVRYASPLFNVSDENDIDPKLSYEFRSSPSHNCPFSSC…	2.02006
shuffle367	DAMSSRRSRPDSSVEHIDRRRILADSMRLDQETNDHSRTLAKESRRTVLVDIDKVYSAKSGLKKIVLEEGHSPEDVEPRSRRVREAEVEPESESKVIDLNHNTVCRLSMTPFQTEQLFFLMLHDSGSMAKKGLAEQATMRTRPPDSPSAIQESHPIPVTECSTESSESMPSQAFSPSAEASLSRPPPILSYPSFVFTVPDPNDLEVIFGSYESGSIGMTDTAEKDPGPPVFGPRSSTDDVPVPSIAPSRGYRLDSLRVMSSDGEFLGQRPVEGDEKRPVDADDDPNDRETILSEGEHYEIPGETRVVPLGLANDSFFSGLSLSPSWRLSYTKKGGSIMEGTRHDQHNNDTDTDHTDTPEPEKDHQNGSAKESERAKTYPIDADLPGASSVPVAMLLLAQ…	1.9393
shuffle368	SLPSELPSAPPNKANSLDGEERASVSYETGIDNSHHHSEGSRDSHAGVRRYNRIKNLSSLASRRTGDLKYQKNFKSVASSMTAYSKLTGGRGLGYGPTHETEGGAKGQSPSRKDDDRYPLSRSGFMWTDSGQEGVTSKPLNRSIALVNPRDPFPGSYSDGEEATISVKEARSAQDSASSTSSTRPGSDTVGQKRTWLKQDDDNDVPEMTGFEERFQFVRNPKSVPDGDDGPDDERSRSQTGMVFSEGPFAARQRALQTDAPRESLHSGVPHWEDDTVTEPQEHVDFTQSPHDDGGPRRRMGLAASAQISKESVASEELLSDGPSPMAEETMFLLSRDRVGRWTTNPFRDNSGTGVKSMMEPRRLQLEHAALAFRFGAGLMFPIVGVVNDHVSGGDLRRE…	1.83778
shuffle369	CHRRRRETRRSPSRPESGSEVRDQRGIASRCQKGVDTSRPSTGSSGTETGSRSSSMPGRSKLPTADMAMCGGIALTSKGEQMGDSYSGKPISSEGATISLGNSGSGDDYLKVEVSSAEVLDVNEVNIRTGRRRGDLDSGSTAPEGHKPSSPFTIFTDIGRRVRLALMMSTSDGSRMMNSQQKRRQKADRPRWVDHAQEGVVMRRDGGSKSSSEEVSSPPAHFVRGPHSGDMVEKRLDNDPPISTASEEDFDQRSDAEQSVLSGLSASAYQRANDESTARPVLYATGFDFSSPRPVFLVGGSSESVKLPDEKPLDDRNMSDRMQSQDTAGPGPKAGRMDELDSPRARESNSESLYTVSKNSPYRDRYMSELGSADDANPLLVELVMNYLHRPNGPDRKLR…	1.96005
shuffle370	VNGYRSRSPDKFSPKPSLEGDARRSKDPPYTFAKYTSNREAPRGREGGTSTSTDNRGPGQREPPDFKLSKFYRVPRRRVTGREGSNTSDGQSHDDMDSIREQDPVQQESDRAPYASEQGKKEVKQSSRASNSDLSERTMHESGIASGPSSAPWRVPNGLDGLQYSDRSEGSGDFAFWSSDRPYNIVLKLPRPDNISKRIAGSAALADVTSSFLEKYPTSGHLSHLNSPSYRQSMAPKGLSAPTVRWKVSSRENPDAWVLMEYSLQDHGTLQHSDTASDRCDASDMKDVDFAPDIETMSPYHMPGGQERDAPLATAKTLFATPVMTSNTSSRSDLGDFLSSPDPGKQCKEMDDKIQGPVVNAVSAVERSDASRPSVNNVVSTVEGRESTSKGTDINTAHI…	1.7579
shuffle371	KADSMQTLSSSRSLAGGLARFVPDRMAEGSVSLRSDGFVKPRYSSHSFTSPEGYPERHSLQQSDDGSRESDLAMATSLIFGTATNDLASRKPGLGPEASGNSHRNDTVNNMTGQRTYHGRGVSSHRWNPVGPGSALVIGTTKRKPKERGPDDMSILRSNHESERSIGKTLSAGPAIDMDFHMLADDSGSLSHKVARASGGETTAYERTGDSAEEPRGNNDADVTKDDAAERESNASDDGLRRRTQTRGKESAQSDEDPRPSRPSIDMTSTDRTGPDFTSNRPSVEGRAHLLHSTGAFGKIDEDGEPHAGDPVHFSPMSEGPDYGSEDHPPSSRTKGSGPPGAGPTDRAALRTLNRSPGRVCQGNSTVFKTEAMASDLMMARQVKSPDSHRLLGPPERRG…	1.84512
shuffle372	SMTSGTQKRAPETARAGMKGAGLNSHSVDEYYDNMDGVLFSNSQGSEWPASVTSQKLRFRAVGGTRDQSEQRSGQDKVEVGPEDVETLRDGHRSNPQTLGTAVWAPRSAGTSRSRLSSSDHDEGVSHNGSREVDRRIRPQPGMDQKRDDPSREIKYGSDRPMRSSPAAEVNGTYGSSFANLLNTKMRKTDTSTTFRDLPRKVRFSDEEAHSGSKMRTTDARGKRDSWNAEPQPFVRETGQGPPGFAQDHMPFFTVHDPVNGPVTMFTLGFPPSIPHPIRSLSSADHSWTCCLEHSARQNDDIRPGALHNDASVNVPQSSKKQVEDDDVSTVLKAMSLNYPASYSAYNVALTPSRPSGLLIGLLGRLGRMERDRFLAGNPPDPKSDESGRRVPFQAKSAT…	1.85609
shuffle373	PSHVKDNVWGSDLWNFPTGFYTEVQIKYLMGNTKTNYIKDFSPRSLLTARVEAARAHPQPKDDGLDIDGPNDMRHESPNTVEEGDLSGRMMKEGVVDSPKAVPRFSCSKASTWQQHSRGDKVSGWVLHFRSNESQSNAVHFQSGPMKTEKVEPARGSQERSKALFTVDSLCPQEITTVTVDGGDTSSRVRLGQQQLNKMRGTELDSGDKRLTQDLEGPATADKLVVRSLIKGVQGLNGLRSEEMMGEPEGVVYESNTSSLLKVFGRELAEIGSDSSIARDSPLDSKDFFPSSHASRNHAKQSKALEESMRDDKDGTRDQVFSTSDSMRLVNSSLTESDPFGHRRPHSSRAAPDTRHSEPMGSTTDGPKYDSGDYARGLTQRHDAFVAERSQIPVKSRTT…	1.78659
shuffle374	TGADSREREVLVNSSLGQYEFPEFNNERRFAQPEAGSTGFGTEVDVQPPSKGQSQDEEVKQQGHSSMSSTRFRPRQRPMELLIEHYSRIVRSRDATSRHPMPSMDTSFGKDGPEAPSKLDDRPSSGLFPDGTRRRHYDRFVPGPGKGGGRHSAKEVDKVGRSGSPSLPEDSVSTSSDRPYDTSSLVIDPSESKDKRSLTVTTPMNRRKTNTSQSNSSNIDGREERNDSDLGENTVPVSAPLKSEHSPQPTRPRAPVAVEYGGLIYAKRMDGGTMPAWNMSAKGDAGLMVPMTAVEDEEARGGSEPLLTFDNLDVVHRLEYQDRTSQDNTDPVASRSSATSLERYGSTYFPRRPVNDRLQEFIIDSTRRYGTQFRDQIGPPEKGSDFALMAMRLRIVSSD…	1.94153
shuffle375	DGKNPVREKQAEFEHSDYREPGKMSMSNTEPEEAFDNVEGDRSERQKESSDQLRPSSMRQPSGSTSETEDKSKVSQSTRLPRSEGSLHSLEPAIVFETTPPANNRLLSDSGADNAAENRPNRSPEEGRTAEDRHLWSSGHSMTRPSSSVSFLIAYVQPGDPDDGFGTSPRYLRLLQPTLFDTEGDWALQSPGPGKQLSIDLRVRGLSNKDRRTPPFDAPERSRSTQNVDPTLAAERPIGVLLQTKFASSDKQDVMASRFDSKDVSSEPHSDMQPAHKTRRINSLFTPHTSADNMPSEDRDFDPAFGKESVPPYTEVSPDKQSVEEPMLFPGFGNYASDRDSDPQPFSVGPKNLYQDHEMLSATSKLGHGGLEKDSEHRRKSDVTSRWDPKSHDDNTPLH…	1.89595
shuffle376	RQPRAESVRGRQPPQDDPFYLRSDKKSSEDSSALPMLLEQDRRQSTLGIEHMVSQNEATVSKSHRCGRNIRASGKAQVDSHPRNSGNFPRRSELPYTAQRPSPPASPESTSTNENRGKSGGPRGKSDSELADNADLFVTTFTPLKDDFCESAGHRSGSTASTPIMDSFHSQRDVSPSGGLYATFQNISEFSHREIVNWPPLRSASPDRLEGDAIATKGRMKKLGEDMARNRSTAESQFLGTMGVESSSESLPTHVDTPDSDDGAADQTPKASEKDSNDLPQRIYTAFFECYMRSPDAGPRNVFGILSSDWDRQEMGSPPYRDQIDWSGGSRDGPKFPPKSSSSHSSSGLRVPNSGLRSFYKPELIESEQTRIASEGDTVFEPEDRKDMGSLSGSSDFRE…	1.80921
shuffle377	ATRAGQRLLKGNNVPRQSADADLWTTESDQADVNKLLAESDHYLAEAFEVRSNSTDKFIAPGFVRAHLSVEFGEISRSAGDMSMFLGLASDSSRARGTMTILQPFINRGNSMTDYRQYAELSTPPDKHSMLPSAAENNMSGNVGSEMQVRSDSDVDSDKKNDSTSEYYDRIARTQRIPATQRDIAQRDDPGRDSVEPGEVRLLSARPRLRRSYTATRREPLERLVDVIDPPPQPRSTLVQPNFDIFHLAEATGGGGELGGTVDFTDKSPVFGEKVRGQTRSDEQASAIYTTDDRTGRVGHIEQESAEPESQSSRNLVSMLKSMSDVRSGGGTREDCRRSTLVSLQRKPNDKRPVSSPKVENTDTADSSGSDSEDPLLSGGTSHVDQRFQLKTVNKNEQD…	1.78796
shuffle378	PDVSLLLTLKSFDGPNGATVQPQDGTRYLLRLLLGPNIGKTSGVWYDHDMTVAESKMRIQPRSYSVDSIDMESEQGPRPKEPGSGFFSRPEPSVFPTTRYQTLANPNMDQRRRQNGQPGSPKREFNMEVTSGRFDMDHSSADDPSAPYQAFRPKSGDITEGTGGRAGCEVVSGSRVMGIGDDSDFHRLGGPPRVETWALNDENDPDNLDRDLLPVLDQTSTAESEDSPRAPNPSGDNKSLRPMSRLREPFLQSTSRAAEESGNFKWSGTRKSKEDSGSNEKGSHSSIFSSAVSTIAGPDSPPVKSDSPDNLTSPPVDDHLDKTSKPRIRFGVRPLSDGSTRAEESMNEPPPSPMSKRTSVHSARFSKHRPGEGTEEALHLDDAEIHASGERSVVDYYDY…	1.92651
shuffle379	SADDMAPVQRLQLKARTDKQDDSESSELPPTRSSTSHSSGQTRPSDSAANETPKDPDAEQMQRDQAKKHQIGDSVPVTTDSAPGRGVSDLLDKVPPPLMGFAYPGRRPGSINAPNNGGPLMDVNKGDRVGASGKSEEQEDPVQSGNYELELRTYRVSDLDADAWDMQEHDNGRYMVHEPWDGPKHVTRSRSRTGPFLYGGSESPSGSLIREFQPNEGVKVISSAIDPSGSPRSPTEDSVQEWVNIETTRSLPRRGGSRVASSSGRPASGLHDVREKKDQAASAVRESMPHNEGETRRKLHSAEPPDRWTSNSGLLSRMRSPVLLRGPPTMIVPLHSWTRRPGSMIDDDRADRLRTAYLSHVLRIPSLISDMMLDDEKDGTRNAAPATASPGPFRPTDTK…	1.98416
shuffle380	ARTQSPNYSSVPAVSSMFRVPPLSVPVTSPPSKADSKTHMWPSYSGIDVERITFPPGKKQDKLRMDARGMEWMFGSRLGVDVSTELPEAVISTPSADLLSHKEPGITMLFAISPSSQKFYVEMVKTKSWVLDGEKISARSPPKGDSSRYDEEMGVSRHRRASYRRDPYPKVREYHESPGERDLNGLGQSLHSPTRGPGSFDGHEFSFAACSTLLTPSLETQRNRDDMVALNTELDYMGSPSEIDSHAGLDRNESSLHLIQTVFRPRVNSMDDGNPNIVAADVLVVNHIMPSDRLTDNADGEKDRPSPNVNLTIESDDQFANDKDSSYGSLRSSDELKTADMSSRRPRHSTDAGEFSGSDRINDENESDGPAYVGSSKFGTRRDSRKPEAKHWSATPTGG…	1.94994
shuffle381	KDVFRSPQIRGEVNGQPKTPIRDAVQATSPPYHLSEAEWSQTVIVGFVNDPIKVSDRLEHPAVLMPHPNRVRRRLSFSISSLHDASRSANLFGRCHSLVVDGSVELSRPETDGSDKVYCAPRETGARKSFAETNGFSGLTAGPHAKKQKKQVFEPKDVGADDFNRILDRSDVHWMKTTFSSFVRPARMSTSRTENPPHPTFGVLEDETEDSRPMAKTPAEQGNVPNANRVAAPNQSRRNRTRGQDENQPDKKCGRGPRDNSKFSRETDDRQGDSDGIDKGERMSLVQSENDVLDSLSSPISHSDGEIGLVADPPTARGSLRPFHEISRDSAIEGRVQDQAATRLSSRRDEEQESGVSTSQRETYLSFVRGELQKRMSPGLHSAQLETPNTLFQNGPSLT…	1.84604
shuffle382	DSEYLSVQTSPAVDIMPSLNSSPWFVVERDVRTSVIGSLEEELVTKTGGQLSSSQEAKQLGIRDSAPDDMSVTAAEHKTDFYCVLPQSLSDSGDYLSRDGVYGGMDNSGSESKPNDRSDESWGKSKSDHPGVAGRTPSKSDDDFGRVCRRNTSSFAGNLGVQGPESNSDRMYRVGRHVRMSLKDFPETSSGKPSDAFLKELDSERFPFIDQHPRGAIKSSYTLRSDDGSVVRNAIPPARPGNSMESETEHRIGYRLFEENRVKTGPTDRAMSGESSHNSDLRSLLRVGETSAEKSADQPSTWRDSPLGSERLSDSSRITHPRNNMRQCAVDAQYQPTVQATQRSMPTGHRDYADPFLDFSLSSGSRNLPKGSNPRHPIGRLVPTVGRRRERPGHVGILF…	1.94911
shuffle383	YDAPGPPETPMRVRETFGVHDPSRQPQLPGLGSSRNAAEAQGYSVKEGSGPMDEADSERSQSHDSNVVTNVKPFTAPSATTMSSSPISSNDFMWGEPLTGFFAILLITVFRTTKFEELVVGGTLPAVDASRDLARGASSSRSHRHDDVYVDPSMNRDVKRGVQGPGSAGTVVNLRLMSLDRGGSVLGPPDHGHVVSRPSEEPDSTFPEDSSVEPGRFMSVQQELYGWNPPGRQEQSHAELRGQYDSRSRDTQSEKSPYRAPSDQHTIWDGDHKPVQRTDQSGNSDVTSMYEQEEELGQSRLRNELRLGMDGADALGSVNRGDPIVKKDHNDLASVLQTADQMPKRYTVPTPSRKDNHHDMVGSPGDRPHGKGVNMIDPYSQMKLMGSDGPADKGREASS…	1.92294
shuffle384	IRRPGWDSQPTQRDAIDEAAHTPLQRSKLVATDREAQKRFNGMLRPRGRPAPSSPRSVSSKLLGHDRSAPENYPWVLLVVEDRQRSFQSSDDSQYDRVFPLSLRYRLDKIDSQSEQSNGTGSKSPEEVEYLCQGTKTDTKPKSKSNAKNTSDPKVDSQSSLIKGESADPRRPDSSRPSFDSLSTDPVMDEPAEFRYSAFERSMHSDPLEMTDSDDISLHSHPNSKTCAGDLPKGPSQEPSVSHREPVRMRMLRVTLHDVAFDFHFQGEFMTPSFPTEDQGNVTQNLARSISDVKITHSDRENGPTRGGRSGEADSSPPMEGSIDVFPVTPTSMGPMGDVSLRPQGGDDIRGEDPDETVAESYSFRGARAGNPSDYPFDVTESVPPSGLSGRGINEVPKG…	1.87508
shuffle385	ALSPLHPVETGTDEWPTCVEDADEKDNADPTCMVGAFSGNRQRPPPGFKQMSDANKSSVRIINDDKLTDVAITESTPGGSMAPASGQVIWPRRTKTNYRPPQVIISLYTSRRLSIDPLQVMALMNGEHVSFGRLDSEYYDSSPLGLTNFSHLPTFSADRGASSRPRSVLTGAGASGGPPRSKQSSSGRNSSEVRVRDKGDSPNDDVTNESPDSPHKSFVDKHKLRDNSPKRVQESLASPHLAHFAPTTTLALGGDRGGLKQPHGAVERPMVRPNSMSSTASYLTQPANYNYGSPDVPRGPQKRGVETKPKVRATSLHRAVLPDVSESRSKSEARGDPVSYRNVSVVDLVTHQLGSVSDGIESATEYRDDSSSQQKFERDDRYSRAFRVPTSDPARGHML…	1.94862
shuffle386	SRDGLGKYTTLDSDDPGFPQDTPFSSLLRSYLGYDDTKFETDKSSRRKALDSKNFSKQEYPNLSEKIPDYGDNKSSPSGDAPAVGRGPRQSQSMSVWIHAPSVGLRSNRLDAKGSRDQLGVAKTLTPPVSVNSTPGPVRSDGMLSTMDSHVEVNTSLGMAGHSPGSLEQQQNSRQRVRNTRVDDGVMGRPFEEESLGDDWSSGFDGELNVEEYLPTNGTSTVMRIDRGELVSIPDQKHIEESSANEQPQGSLRALSRKANGDSISGDAATEQPTEKGREDSVLYHHPEAERDSRDDFEVGRKDPDNCDVDMRSGRSLVAMPISRSQSPRSWQDDKISGYSPIAVGQTSSDTSRAISGTSATATVSNPWRMFNLDSREGLAQMQSRTSGFKRERSSSKHL…	1.84555
shuffle387	AADTNCPRIESDSFFKVNPQRNPESQYQESDGIFHQMLENPPASVSTAPLLHSEKKAMHPSDQLPARTEFATGQSMESSSSKMDLDGGQGPRDGHEHEEDHPRRPPIVSMHWDLNDVVLSAVVVNPRNFVEFLWQLAYPKHQSYADRAPKGDAAPHDVHHFRGPVLMQVQEGRRLGLDSGSDLSLMATLSSSSIALGADGLPAMEVNQAEDAYTAVRMLYSCYSASKSSEGKRNEPPGEDTHVTTGDVPRSRSQPEDNKNSVVTSTEEVTNYRDASSNVRFVGHGISRPAGRRQVVGLRRKSPWATDAISRISPSTAMFSETLPRIGSPEMEAGRGGHVSSDSKKKMVQVHVPSAPAAASPRKLTSPNNVPKRSFERSSESRSGTDRSALSCRTSSHGS…	1.8455
shuffle388	SQSILVFDTEDETQSPPAFHLQAPPRSSFFHGRSKLKWNPARPRSEHENSSDEGSGELQFENKGSTRSLSTDWAPSKKMSLRLYSENNEARSSDSHEPRDSAPLNRLKDIYGAESSRRKKRQQPNRRSQDEKTAPSLERKDADGDNASHNDRGTKQSVKDEVGGAVPVAPPSMMQDPVGSTRRDVAYSLGPSQDMRVRMLGRHVTIGDGYVKMSRNVSGPEVFSDVLCRTDFTPEFEFNREPSRNGLSADNDQNPLPVASKKYKSSVVDMDLHDEQGLAKRPADSDSIPRDERFSQDMNATRDRSMHLTRNSFELHGGDSDSTAPAPGQSFPRHFIPVPDVNSPPGAQEHSPGNTTADGSSEYQHLPPPIVAAEGVLMRGYMNDGAFGEYPNIRRVPQY…	1.94719
shuffle389	MFRSDGQPDVAANRLTVPLMEIDRADRNQKALTATPEADDALTVETLTPLRHPGAFEQQYDPSRSERAREHGAILQGSFPHSKFSPSVVSYQLRMDHEPRIDAGNQQPEQDDPGDTEEDNRSRIEIMESPVKMHEGMRDGKSWQKSNADKAPAPAANSMNGGELEESGAPFVLDSSEYGSRKSEPSASWSSKPTVDSLDDQTSDERNSPYNDTVFSPSTSRPGERIMELSKSTGKGQTKEGVSKDDDGNCGAVSRPEPRGKTKISVAWRHLSLFQSAQSNVPDSQGLSVKSSDLSLPSSKRQERMDGSTFVEPNERISTLTASQQDRATRVHGALTQLRHSAEAYEFSYDFDQRYKPEKWLPSSSSVMFERPKFRPAPQDVTRGGSRSGESEDRCRMFV…	1.89568
shuffle390	PDVLSQPPDTCEKDEVRFLDDKSSFVSPGPDRKFDEGMTQQASDDDFSNSQSRHEASVSDQGNSTERKQSSGGTGDVAQLHTYHQPNQDRFPGLHIDSAGGASSAEDHSLESSQPGHINIYMRMSRRARHHQSQSEPDGHGPSFVTRLRLGPRPSKAPASNHSVDGGRSDRSPDMNHLPEPLTSMAKNEDFKVEVEAQVLKRDCRLEPASGLDYEGGRAQKYRLRSNTESGDSGDNSEIETPACADVRAKDRGGDLTKSPPGSAALTSSVQLPRLIFTGRRTIRKHGAKTVKLLHDRQLAYLVDSLAVLEARGDRRDDYVPRRPQTSDPFPLPYRWPSAVSNMDSVSGPDLMMKSSPQKIEARKDKEPVRTEAASIRDDERTDDSYFAHLAKVAPDLFR…	1.92521
shuffle391	EHHEPSPSSSEFLFASNYDQKSTVVARFDRHQLRSRQPANSPTCLVGEARRTGVAAMMGGRVSLTAPFKHSGGVLMLRVIVSSGTGLLFSEGSVDTAWLVPKSQRWWHSDSSTSESIERNLNNKSGTRPSKHSHTARAFPNRLLLIIGTIPRRGSSLRESNQPSGDLVNQYRESEPDAFIQPHSVPVKDRENRLGTTQDPFGQKDPDTGVDEGRSMMDYSHQVFPLGRALSPYADMMKPPEFSESGPTSIGNTMIGDSMRKPNSTGIHSRALTDEGPVGHRFGSSLSSSSIDSSTSVQIGMRFDTDYRTEQMDLIASLPERHSLPSDRNSAEYVAVPAVRSRDDHSDTVGCAHSNSMESKATTPASAVDMDLKGYVPFLPGKPDGDFARRPDNLGYRLG…	1.90176
shuffle392	SSLNSLSRSQFTATMMPVPLPRERSDELYSFAQSEQMRSEDDMLGSLPPSAGSDSGFGRARTSPKDASPRSPHMRRIMKSGKDRDDPDCSRLSNSEHVVQSSSRSRIHAFDVRPDVAQSNISGPADGEAGETLAKDEHNEVDHIMDFTLARCNGTPDSMGQDNTKRSLGDGRSDAPRGVGSPGGVPSLSRDSRGPAGRITLVEEQLGHSQLVRRTVDQIPLTKLRNEVGFRAPLSGVHGPFSYFDPVDTTPDSINEEFDEASSFTSQLMTSGSSIKTSGLPYATQIDQRNRKTPVMQFARRKAKRERTTSAVMLGTSFGDSREDQPGRAASNYGTVTIEPNHSSSMVELVLSTGSADGLSYRKPSPQIFKNLTTTRKEMRTTEPPLVSRPLTRHSLVID…	1.99411
shuffle393	KRRKFIVFASDASEQNNVKQRERMELEGPARPARIRRGADGKNTRRVSASATRSNFQHPIEPDSKGLGHPFGMMTFGILGDSFTYERPQNRSWPTPKRPREVRDSLDRIMGMDKATNQSPSSSSSGLATKSMMESTDAGMKSTDGSITAYGKGEVFRGPGSGVGLQPSQFPQFTHVLTTVTVDFGTGANDPRYPIHMGVPPAERMWFSTNPSGDAATESSPDASDNNSRLVNGDGLPDTKSSLVRRSANSEDSEESAHRSVSLHDELSDASFRRRLITTVGDRRHDSLDESVVKTRFDRGEQGLFSPREMMEPRGVCPGSSSSWNRVGAPDIPDNEIPGRSSNDGGRMLEDMKYSFKDDIESREPTPTLKGRDRDQSLPVRRVTSDPTTSKGKGGSENT…	1.88659
shuffle394	IEETRSFSDDEGVDADRKEDRSDMWQHAPQMWTGHNTECALEMLLFLEVGSKFSFTPAVPVNTPDPLDFETVSAVVSVDMRDSHRKRSLKETEMRGTVRSFPDRRSDQPLLDAFDQFRVEMLQESSRSNGMSHGLEDDRGDGDESKSQDALKYLRAKHDQHMGEQKGESLGKDTMLEIVGSSEDDFVPANPALYIKGSASSEANPQESDTGGVFTDRVVPRAAAAVSLYDHFSDDRKASEPPDPGMSGGRGGRESCRVGTDLTVGQASNRNGSDPQVSPRGDCESAHPSDADTISSTYDGPGVRKDETESLDERERNKVTSRKSYSNNTGEQNPTQLDPNRGEEDRDIAMRGATISRVSTSVGSVSDSINSPSLFKDSFGKRDINGLSASVSADGSSNP…	1.94591
shuffle395	LSPEPQPQVSASFATDHSSPPHKVPTSPEVPTDCQPDDYRQPSSKLTIKITEGLFDTKNAHHPLCMPRPSIMGSVGAPRRLRAGGQLSDKATYGEAKQMRPVAVHSSKEFLLQALRRVASMVDLNDILPQGASVSPPGTGDAASSPSANLNDNQAAGRREGPKSAPGTALGLPDAEKGVFSTDGQLDDSSGSMVHMGVSSSVSNSRPYLRDFVQMLSSLLQGEVEPSSDYRELTSMDKRDRAPNRSSSSQRVVVGERDQLRSPETETRLPKDGIDPLTSHPHNGVGPRSDTQSMYLRSSGHQHVPFLRSDTGKPEEKSSDAPGSSRRNDRGRPSETSIALASHAAESTNSASMNPDWSADQEDHMRQSNTMGRAPSDVRTDSRFKDMGYDESQGEQSVI…	1.83623
shuffle396	KGPNLHPAQDRTYTKDVPNTEDFGEVGRDKEGATTLVQFSDLSSTSEGRKDDFDPRSPRAYRAGMAPRIQAFHQEEMKNARFSYSGDNPSEDLASESEMKGPELDKSSRMSGEHSDSDYGSFSFGARGGFDESEPRLGPADDMDDRRDSDMSRAITNREVNHSQYSGGLPMVPYVTTDEDKTRANPEKSLPSSDKDHVGVSMLMVEPKSGALAFEIKSTNNTASSPDNFTVEFLYHDSQHADPSTQQTHSVTDGVMRLHGNSPRALIRSLAGPGRKDWSSFSANFVKPLWDPQLTGPSMGLTQRRSDERPQDVDMVPRTHLGSSGKSAVYPNIQLPSLTVGSEMDKYSANRLPDRALLDPASSVLSYLCNTPSKTSSESSQAQADRLVTATRQGERGRS…	1.79693
shuffle397	ALDRASPPTMDDDTSSDTLSFVATRPLRPARPSPFSRTPRPGMSFEDEEPIPQSSSNSLRECLELDIHNSDYKPAHGDPPPPSVRGVMGRGFGSFTPEKMSSEQSGRPPFFQDSGTQEGKDPRLDSFPDASRVKYFTLSRIATDERPPDVGKGSQLEFQSKARSPVNRDARSAKSDKYPELQPVPHDVGSGVDTDLDSLVDALDKYGLMRMQYINGSGIVQIVEAEATKMSRPGKHPEEQPPGSTPSPVTDPRLPHVQDGPLGNDRPELPPSDLVHGGRVDVADRLQLTVQPVRLSFDPYEWSSKTNTMPSATKYPSSTFQDVRVDTNAMSEMSNNSRNSDGPWMDSLETDHMTSKTEKPFTTLAPVFRPQSDAVSESMKPPKGNVAFASKRPKEPAGS…	1.89595
shuffle398	KVLITMRGTTTWRDFRENGERLNSGDPSSGGYKSRNGTDNSLLDQPTPGDRDEGRSGDNCVSSPNNGMPRDIRMSDVGPDRSDPVERPSDVREETQQSFRETLDRRRPLVSIKQESNSPIPSTWDVQRGAARGSPTAAQLYMKQLGFGVHKSSENGQQDGIVRSYDSFGVGPAHVNKDDRSTVDVRRHSSLQTGANMISTDSHVGDGKFPPNYEFNFVERPSSREDTFGPSKKSHSPESPENAGLLRGLERDAAVTDSEDTPYKELSGLGLQRKPKRSVSLQRTPSYSASRNQRHKNGPAPPDNSMVRKTPQHIRSAIQDGPSPWFGASDTREVDHEPARSLMIARTNDPCMKLRRAKSSATGGEERYTQLASTTTPTPEVRDLSSEGASGRRDSGVDD…	1.85748
shuffle399	NAEHVEPVRRPVISQPWSDEEDSINPGAFIFSQPEASGHEGRSDLGSDERRRSDEPMPKSGQYNNNPSNCQFGAPANITSWEEPGTDPDSTKDDPNSEVTRRGPGDDSPGVPSTEPRDKLMASQSDRDRRNEWLNEFGLDQREDPMHDYSKFRSSPTSDPTVDSHTFDDNALSITGRNSESRLSEYKKNSAPAPEVNAAGYKKTLSAHPQENGIMSSPTHWKSGLRSSSVFGSGRNPGMLYFQMVQGGPGRILPTVYAGDESASADMAQGQKTFRDTFIDNWSMELRKTSDNKKEGHGSQGRGERTPARLMDMGSRSDELRLPVPDGGAEGSLDLIDDFAAGPSLDYMESYQGIIKTSIRGFLSSDLNGTVRETYKKKLPSFKRRSPSSSLPRKQAEVS…	1.95466
shuffle400	KQPFPPRKVEPFGKPAATEPDFFQRYPTNMRDDHTLELNPESGRRSGDSRSERSEKQRMARASPVHERHDKGSTGTIISNQNKAHERDDALADRTGFKDGLTVDPVPRCPDGDNHPVGVANEGPNWRGAPLSEKESRGDADYNANLSMEQGGNSTQPQSLQVKNREDSDRRDTAIRAHLQFVAPSSGGGRTRSPRSSNKPYTGTSTQKRSNAGLNPSGPQPATDRVKVNSDMRAAGGEDNGYFLQFGAVMDIGAVPKSKRESAESKGEHRPKRHGRGNRGLVGLMFPQAGGAFDKISVPSFTRDAFSNDKKQNGGKLNARIERMCLAIQPSEMRSHKSNALNERLASSRANRKERPSLGARDPGPYHSSSLDTESLTRLRRLDDTGGYFQVPNDSTAPE…	1.89582
shuffle401	SHSMPQKKSYRTLSVGKEVTQRTTYDEFPKHGEIGSRLDRNPPDPSFQKCVFSPVLIYDRFLQSQTPLNGPPLNCLHRLRNARSSENRWHPLLDPSLQGAESAIAADDFEGDSRERSGRSRRAVEVAPEISAEGLSVSTHLSISESNMQQGDSGESAGAYVPQDRNTAPGYDHPDNRKPWELRFSREGFMPKDIGDVFSNFPNSDSQAHKSQIGPMMDRKSSSKQSVAMTNRVPPSAKRAPETPSPGTSDTPGDENAPDVVSQCSEQMGWSNMDDSNTYTALTSVGQDVKDSGDPEEGPSSTTPLNGNPDHEQLAFSDSTVESTFQELLGSHTSENDDELSLGSQSGRAADGKSPSTINRSQSIILASSEDAYGLVPEPSESDGDTKDRGVGRGGNHQR…	2.00951
shuffle402	QGGHTHSETDADNVNPGMKPPAITRLNDVVRKLDNQSKPNVVNDAAGNPEPSRDGNAAVRGSHDGIAEQTSMVEVPKSHRTRGKSTMFSNRFTASYHVQPLQVQAESTDPDDNANELGRGKRGPWPKQDDSEVDGLGGVPRSSKVSTDSVDGAMAARHAPGHDKDGPQLRFRGVDEATLPIPKSLYRDLQHESRSCRTAAPKEALLHQDNTYESFYSMVDGLILREGLSYADRSTSNFSPLDDGHPDMPMVGADVHTLFENAVNDKGRDEAELVSDLSSYYDNSEFPQLMAMMDPDRSPVKGTRPRDSQPGSRTSLEPSEKERYKLTILNRAPESSGDSPGSIALSSVQNPEAQSSRLYIYEFLRKQDDRPHLNFDSPDPIFHTLLGSVPGGRSRSQFG…	1.8463
shuffle403	SPPGERGYQNMATEDVTLDDGGVQKVTTKRSVLSRMLLFSSGHSNRSSKKSEQTHDNVSTSFNKSTLVKKLRLGTKKSVQWDFSSLYDGNAHVSEHTSKSFPGCPNLSPRLPGPMPEGEQPSRNTPNHKDGGPSPQGMKSPPSDSNREVTKDNDGSHSTESPSSVADDSVVDLSGDGGSSVGGSHPESMSEAPGLLDPEHEDGMKPSLKDGTGASRSKLSGGREAGRGGGAAGRSQRYSLYSLEMNLMSQSNALRHIARRSMGREGRVGSDKIISLMDPWQNAWLVPRMIGRPKLRPYDLEAPPHRNDEQQPPNVQSSSISGNSIEPVSGDLFDDTSEARTKSLASVKRSNIARAEGSKEKQEKQHRPDTFIGVDEDDGVPRLSRASETEDRNAHQGEM…	1.88439
shuffle404	SNAPSGRSGSPLRSGGGDARVAPPKFLSTYVFDSRPVRTPISYRPQPKVSERESVVRPANAERDHGLERQMGFEIRPATTAHSPGGARFKPGDRMSFSKKEQEDPTSNTRMDSDSDSDVSSCEGRNSVRQESDRDPPSRSTAVSMDSRNSVTDFDPPKDSGQGDDPSMIFKALNAKPQESGTMNSRKTDNRDEKVKTDSESRATTGANMTKGNQDRRFLDGLPGAFEGPTYTSADVQEDKPRSKHNKDNSSVSVNSRDSASHSFPGNGGNSLQRPFMDDPLSSSMVQYKPRSALDIIYKPLRQHGSSRGDDSAQHPQDFCESDDSESVSLRNEPNSLESPVGPCFDDTLDFGAEAGAMTSSKGAGSFLNFTPSLERKMVNVHWNDAEVRSAVRRAMTLG…	1.87526
shuffle405	KTPVSLHSTDYQTPPLDRFADADMGEHSTIDPYHKPKFKGTKPAVFSSRGSEMESTREWQTKGDSGGQKVVDTEALSSKVSDSLKSRFSKLRGDELGPSSYVGDQPDRAYVEPQDKLGTTFQTDSFNDESFDPWRFSNGPSRPSVDYLAYHGFVDPAELDEPSLHKLGDSGGLSQRSAEPVGTSPARYNAGACEGSLDRQPSNSVSQRATGPELRLRPRNSTFVIKPSAANEPEFQQRSGSDTKSRLAHPPEVARPGLVAPSTLLSEDATLTWDPGRLSETKQVGSGCPISRENISAARYTKGSSGEQDRRESESHQDHMSQPSSSNKEDGRTSTSDASMVFRFDLDSDSLRLYRAGEADSSREDMIDVLGKATPQKMMASIDALVRLMNNLDMDKLSN…	1.70219
shuffle406	ESSMPLNLTLSDKPGSKGFNHYAAGEMDRSYTNEDPSLRASDHPSLQKLPVGKEDRLKNLMEQGEPREALDDGASLDRRRKVVFELETPDETAVDERGQAPFRNRWDHSSPASGGMVGGSMVSTGANNSDGKVDSAHNKHFSIVRDGPQADRQPKGLDRAPIERCAMSGDFSEDVTAVQPMAAGKSVTPYDSESRIGRLLDGDHRSSSFTGNFRLLPRSDMEYGRTTGEHRGLSGTDRFSQMECSDGCPNLLRSMAPADKTEPLRPDPSAEEDGPVYDSEESIFNAITKGYVPHMPVPHSYYARGPTSSEHRHVTADVDGVPGTCTDPRISEPLLSIRVSSRIFVGLSSRVFPEDRQHLPRGYDPYNRDRSDLEHGSVITWHISSDSKPVDAKDRRFSQ…	1.85413
shuffle407	QLPTRKTTSDLPTETPMKKRMPLPDALVLNSHDRPPNVQPDVRDGRSTTSYSLRSSPSPTDDGNFSREDELRAESIADTSQNLDNANDGDSDGAAYGVLSKRTLRAEKHNGDLDLYSHSEISSGTVNEQVITLLQKPYAVYNSGTDDSAPSRSPLEADPGFTNSGLQTRDGDASRSNHLVERREQAVLSVTDVSSQSKSLGDESVASGPGPTPPREINRRNSGENGHREMNQPRVVPSGTDIAARFAATVDSDTMMTSFRLIIQSSEMKLCSDEVSMEFSDVMTRERVSSIRIFRSPQIFPPETGRFPPSGTCFPEDNRQHHMPVDDYSQGGMENQSTSELPNPTAKFNPREDGMSASARYLPAGWGTEVRYQGYSEEESNPGNKHLRARQRTSTNELG…	1.91784
shuffle408	PEPDVVYSPSLRNSPDKRRRSSASTKAEAVPHHLRDPTLAQSEHNVSKRLLSSKCGTSTAGRDSASRDQDTGSGQMSASDLEKSKDDSSSISNGATRSDKDESAVPLVNVYHHDNDSNFDVVSEQHDDIGDAIEGRRSTDAKNTRMSIRVNDTEKVTDVVNDQMVFDERFSKTKQLKQPSSSTDRVREASGERAQDSRTVGQLVRIVKSSQDLVPEGPNRSDKGGLQGDPANSNRGSGSARDRLYKTSSDSRYRWRDVPSSRELISSSPATSHVPGSRSTDAQEGQTPDAEPNDSPRRPPKSHGVDIMRDSESWYGAESTILSSSTQFARPQMASFHPSFYTEEDSEFSVESDPRFKGAEKLLLHDVIRGSRANALGERPLRLSSRMSSIWKDQESRPK…	1.86838
shuffle409	EYMDMMRTRQYERTSHEFPLHNYPDRIVPNLIRNSLFLNSKQEVSQSEISDDDGLRDDDEPFLTGEDSLKQDHSPDSCVNGANGGSPILVTKGSLPRVMGQAKGRNQASRPSTVDRSSEKESGGSREGSDEKEVPSPLADRGQHVGPRGNGRVPKGGELPMGRSSPPSGNSSMSRAARAHTILGSMIAPGIAFDSFDGRPPWTGGSPKDTLEDTRSTPEHSRTTGAIVMRLDSPGVTVAEGSDAGDSVKQPRREYASASPDKFAYDKAKRASSNDSSFGGRPDSLTWAFPRPTHNHSLWERLRMQHDNRKKLASSGGAECAQSSDRESVEVPLDRHIFHSPQADISKGPVAAITQSSLRTDQPMKLMEDHRGKVDASDEDMSPIMEDVQRTAESDDSEA…	1.93808
shuffle410	GMPEGRRQPTGDSSTVRLHSNEGDLDVITDYVKIDGLGDGWLSPVWRLADADWRGIGNSEVLSNFYPITAVPQPMRKGYFERERDSHSDTLSRGSKENRDTYLTSPLMSMEFYHGIARVDFGDSELGRVTDRPDQPTTYVMFHSGGEQGEPTTGGRNTSFSASKLTSPHEGKKRVSRFSDSNLHARQSHSEPDKSGNPPAAIGFRSAFPHSDKDKPDHNVSAVIRQSEDVTDLFLLFKAADQEDPSHSSLPSDHHGARQSRGQYLGKRKLPPLQASALSESSGMIDVPSKTLGRTVPDTSDSRPDKERHTDFNEASNGRGQARDSSNESASLAIPTLKPTNSDDAEDTDRDEDDQGPWSTPPLWDSSSMGSSRKVGLELDPSGRGRNHKTQLVVSGEIS…	1.97514
shuffle411	VDAPNSLSASSHAESDTTLPSLLYKSAVSTMSRVLGWGELRARASPDGVPLAILLNHTTSDNEQQTVPYERSFMMLPSGKPDEKRDAGSYTGDWAVSDSGNGLRPWRKVIEEASSNSGEDMDLQSQSSSIMAHHKDYGDPYKSLRARFSNVRNRPRSPQDPHSSEDASGALQDGGLMHTDRLYSTTARGSKERDDVYTRLVVHFQEDSGVSRCIICRAPTISSAYAIVVMSDFEIVSLAIDNPEDSLVTGQRHPEQDMPPLRLQRLKDPDEEHPKSPPNDDMQHANPDRITTSRRAGTLRENMSIASDIAARYVKNKPSSRVNGCGKTPLVPDNELDTAARSGKQQGSKMHSSFAVSPAVGGGPTGKPRMSDKDESQPKLSDNTSVTHLEPTKSAAEGN…	1.8871
shuffle412	SRGFGHSSRSRPRFTIDSSEPPGGKHAGKGGLSLNQSSDDHFRPTEQMSADVVQTTIIGTRGPSTLKVENMVPLAMPIYSTNTSVRYSVTIGGAGSTRIERGIPPSRKRKKFSQPQVRKSITSKDSSDADPFIPEDRDIFSNHPMMGAHKQGAAGSTVPRLPRGGKAKEDFTDHSHTTYNERVSEKDLTRRLLRESLAGTQSSAADPSRLPGAQRAIDGDSTDEVTDTACDPEAQLDFDYRRDLPASSGEPLPTMTDDPSNGGSESTLDPAGPESSSANTSDPRVMNYERAASQSHDGSMADQESRDQVDSYFSNGTGLPNIDPEDVLGEPADSAPDDGDQTHKLVPSEVSDHTSPPNPSMEEKNRYGYVGMRPASRTPSPHIDEHNRSEPTFESATEV…	1.95557
shuffle413	RMPSHAEPKAARVYRPDVPKPKNRIESPLAEVRVNTRSPPDTESQTGFYSSPPKPETKAQGEALPFTGQKDDPSFAALDNHMTSRERRPRPRRGTILLTTDSTSDIYKNASSEPGNWLPGYSRDSSGRLAPFKLKELVRIQHRSQSTKIKPDGRADDRLHYVDGSSTPPSTSTRVDTGSGRHKDESNGLSDEVTRQQPQRKFGTMSHFSLLAASFPSDLGKQMDQSRSTRDHKMSVEQHSSSSDSDPPGHEGTDQRYPSPAHQSAQDEVGHDITSSSGSTTEEVDDVGGRNVNLMTDDLEQYYLRRSVRIGQPHPHSCSDGLYKSDLSEAKSEDFWNSKGPSHDELPVRISSIELGENPSGRVLSNRKVDMTDSRTAEHERLSAAEMHAFVADKQRPTG…	1.89151
shuffle414	ESRHEPEAGSSSYTEPGSTDKQAESTDVDLRGTRRSSDLEQRSVEDPFREAFFGDNPRGSGSGDVLKLKRLLAGGSGIAIFKSHHRDDKNNHGNVPGSPTKEPGNWSEGIGKMHAPKHNSNASIPDGKMGHPSRAMDESAWSRREQDQHRKPSGHNTSVESNDYRSTPALQSSPVPTLQSVTLIFGTIVMERHSRDSLSFARESDAPQAMHSEIILGGGQDDTSRSPMTYEDKPIALDGVKESLSSDGGEMQQTVGTCSARTSADESRLLQLPSDDLAVEIRSMRKSRYPSVEDRAPRSPYAEFTTTQRTSGKRKLDPPYSLKVSSVSDVSVEDRFSDARLKSTRVDPSRLLDPPADRVQDNSPYYEVGSSDEAFSPRAANAAVELNPFARLVRQEGAE…	1.8442
shuffle415	DPSRMEHKGEDRDTFFEISAGYPKDFTLSRRPVPLLHDDDRMIVPRYTERRKLETEDDYVSGSRLTNGSFRVEHLARQQGDKRPKGDTSGQMADPKKENPMMGPPEDSGCLSQASKHANSSSSKAESKDSGTQPMTSNASFCPESPLPKGIRRPFHSGDYTFAIPGGGLSAFPEEARSPISPPSTPVVTDRSDSDSGQQGYHRGARMTGAMHRSPPEKTFVSEESSQSPDFSTVGGSTANPAKYQRRDRRSPQKILKDVDQVERFHKETNGTRNERTVTSIETALLSNPGEDHLRNGRLSTLISVSDRGSYEGRGQEKWPRTSAYRVRNMDSPPPASYSRSTDSQVDNTPVENFPQDAVMRTEGKLQESRPESGRTQVVMKGRQSQHRAGAPFKRMSVE…	1.92858
shuffle416	DRKKRDVHVEVAESDLSEETADNDRTNAKSIFGDLHSEASPRSPRVRARKSEPKEMERWTRRSYDSEASVFPLGPSSGSTRAAMPGDPKLNQYNRSSSASLRKSQPQDGGQRDGANKQAEPVIDKDSVGKGMRIESMSEENTPQVHSLEDFGADNGNTSAFVSSNLASMYRRNGQSSNKTSSPSQTAGIGELFNSSTLKNLGKSSVCHGNPGVEFRGSAPRPDTSDRMPYVDRYVHRRLGPGFSPSPIEEIDLRVCGSQETYSRSTNMQFPDLVVERSGSGDLDDFVSAGSRRGGMNDADSGARPTKVHQVDRENDTTPTSALFLMGNIDRDGGVSDRSHTSVEHVLSLLVGRMTGQSPRPRSVVDEALPAQPDPSDPTQPQDSLRSEESMKGDVQETS…	1.92897
shuffle417	PVDSSGSSTPVPSAPMPEGDLILSLRPDSSDWLLRRKGDEFRRHQAADSPGQMGKFELRKGSKPPMHVAKGPIGDHERSRNGPRQARDWSAPESSGVGGRDADQELMPVMGSGFFKRQRNPRFDRKGLMPNDDNDSGDSPASSNMMEYPEAKVQQSSFPGEPSLVGPNAAPFRRLHHRKARKKAQVDGPLMTYSIVLPESVPYNSRRGIELQVYSSSADGDSTPSRLSVSRPNLSGQEEYISSRTRDDSTVQDTRELKNDAVRPMTEDLLAISTTQAHKGVTSSSKDSDSHPPGDDDLTITGFGVSRSKLTQNSCPVFGQDRESEPAKFFVLTNSQVHESNEEGLPSMSDPFDDTGSPPSKEDMETKSGEDLSLKEAGLSGSTRLPMKNETGPFRVVRA…	2.00954
shuffle418	GPDISPGPSLDNGPKREPDGAEGWVDAKKKSMENPFNTLTHSSSDVDKKQLGVKEEHEVVRSIGSPVHQKMTRFVVSYDDTPIMMTWVGPGLSDAMDQDQHGRLRLNSSPSAMRPLRTATVREDSGSPKYLTVEAIPGSTFRPSGNTSARRISTKPVLNGSRGMDLPSNADVTSARDEGVGGEDIRADRTPEGAMESSDFHPYPHDPDTNNTGVASWFNLELKGDTHEVEEDHAKEGGVSPEFDFAPSSDGGAQKPQGAVATSLEQHLILKFELRLTQSEPSTSFSSMKSLRRDRHDVETGVGNTQSTVGDSSGMSREAKEDETRAKASDKRQNPEPLRAAASYQPIRALEDGVFMSSRRPFARQPASKGTTRGPPHMPSQSKELAYKLQNILPVPDQM…	1.908
shuffle419	RRQPKQPLDSRASQPSDDQLPKMNRMISGGSGLYPSTDSPEVVPLRPTGDFERKERTSLESTTQFSSGENGMQLVRVSPSMRESDRIIIEPSGSTSKEVCCDGGRDSFTTTQMLRVDQMTPSKNTGERGQFSRDVHPGPPDDPGLDYLPGFFLGVLALNESSEHDSSRLDGLLPSKGTGRMKRVNTLAYDGGDIDSKFVEDAKISVAPEKMKIKANRNHTSIRSREGGDDVRRQSYTTTFGRSLFGERPRKTAQRANENKMPSTYTRPGQMPRDKANRVHRRGDTSEAQSVNSPKPESRFSSAGSERTPAYSHDDDKNAETFPRQFSTRVPSGSHHTGPVTEKRGREEVSALDDARSSQGSKLAGQFCGITTINFPSQRRYRVLHSDNTNSIPLVDSLS…	1.97461
shuffle420	RGMMMRMFTSENPEGTKATAPKAEFSNDRETYPKSDQTGALDSYPGSPTVPDKPAAAGSLDRDSQPTKDPPEKEFQGARLELSPQMLQEEPDPRPYSYRTSGMRASARPGQSDHRESKSSNVSRPDLQVAQPRGPDKDSYTKSSRSSVRPQNSRELTRYPDMPAERHPRDDSPKEGTGSDGEYPSTNAPIDSDATESTHRSPTNPHPSVLVFGPMSEVPSKSDAQFHQLNPKEDLSRQQLKMGNLSVLSENTERMPSLYRDVTVRAHNNADNESFVEPVQSTEATDNSVDSESDSPVKEVRMGRARLSSIGRRTNALSNMGPRTVRADEGHLFGSKWSGDSGEGTQPPDERSQADDVMSSPSKSTMSVNGELRLSRDTVDGSRGQDDHCISLLTKTQGV…	1.76035
shuffle421	MSFKNSPRFGKGSPLYALVAVSVVPKQVKRLSDRRHGVNTLQDDGDLLITESKSAHRVPPRDTGSEMDDGPRTEDHHSKPTSTPRRSQGQKMEDRDSKPTGLVTQPPLSDVGDYCTHNGDASSGGSPKPQPSVSNSSFSDALRLALSGRDSFSDELQRENMGHGRMSSSTSGAAMPDMTPKKQHPGSAVTPSKADSQKASRNITQQIPFAMSSAGSQRGRSNTYVDRFRPFQAPDGSVTDLLTESWRPNTATRVSKPSLSDYPESENNPASYSPERKGEAQGGAVVGKKQESESKAEAHIFAVMDGPIPVPNGQGGTRSLPKSEDQTSNGYKDPRDRLGRASRQARGPWTMDEPAPTPLETGASLLLRTNSLGDRMINGAPLAEPTFRDIHNHRVHSLH…	1.82091
shuffle422	TIWDKRSLLRAAKESTDTIIPSAQLSFPGHAGTGASQYSPHDHIKRRAPDEAAEMRLSNPTFQPDPQSENTDKRDPDYGQDDLNVPDSRGHEGVLAAEAAPMSDGRSMGLEHTTRQTTMSEERPSTSIMSENVSTDLSRYEWEGHCSRENSSGSGSKSSTRVGDNVGLLSQMSPETQFSSSAKAWHKPSSPSVGVKEIERDDRSSLKDTALSGKSTVGADAPDVSNSSRVGGRGDPRPSSGIRVDMGLSEKFADEGMLLFIYDWSGPPMVGGTKPRQDFSNKSDVRKIGVDDRLFAQHASYLNISISGKPGSTALGGPIPTDEMNRSLFATAANSTSTMDRMIDVFPQPFLVVQSASDLLSRVTPGEDVNSYALVTPLISNPTTGRADLPNTDDLEEAR…	1.92511
shuffle423	DSLRLAGRDSRLLVSQYPKSQDSSASAFQPPRRDNSEALTAESSPRTSNERFPNILQQTLMSSSDMAGSESKKSVASMDPNPGLIDMRDQDEEHAGPRDSWQGVSYSPWNFDDSGPDFSSLDDDSPSVVNRSSGPEDGTKHNNSAALMKAQLPSEDSETGDSSPDDQIVAFHSLESVRTRFKLSVSEQRYILEQYVRSKKDLLANENIASYESPGGRLLRLSSAESGMPSVTVLANGTEDSNGFGPKGSFPPDRGGSKVTAVYVEPFALDDFFPMSVPDELAPKWTTFYGSHDPSPMKSTPQANGIFKSPPMREHELMHRADAKPSASGHTRASILDGEQMKQERTQDGGDELTIQSRLGLHDPLSHPNTGIGASEGPKGPCRARDSDSAMATRSRVSL…	1.87141
shuffle424	ASGATLQGSSMPLPVSMTEDNEVGQIEANLNAPHEETTGSLRHLHTLERSHGWVGADQAKVTPVDKGASKSVPPELYSDRFVYVISGVSSRTQTRDVVSDESMGSSFTALRNNEQTLRAGRSGRRINSAPSEGDLDRDRNSVDAQSQDAVVPLSDLQSQGARIFSGLAEPPDESDKGRAGEVPADKEELGSKDRSGSARKPMRANPPSHWPRNNDGDLGEGVGRYARSDPDIVNAQGGVVTEFSRTSPKMKRGTKEGSPNHAHEASSDRKVSPKSEQQFDFSPGDSYVRSLSHGFSDELPTNTIILPSPSDSHSRIMPQSRGRVNEDNALTLVIFRAVPPQTELKRMCSHVRNVEGNRTAHGFSSVFKVEVLCRAKSYMGLPESSFLIGNGQRYPQTLQ…	1.8924
shuffle425	RNTIVPKYEDDYALGGLLEQQSNHSNSSCMRHPETGGHDDRFFMRQLETRDIRGATYELEVVVQKRGLSLDNVSGSTGRIIPLPPDSLEEGEASDYASYADRYDRSVNPMRIVPGIAMAHRGLFRPSGRLTSMDMSNNGAKQRSGPEQVLRPTDLMDPVRLLPKGQRNPSDGPSVGRSEDTAPDETSQTEHHDDTPELKAIVAEGPRKERNEWGSHSGSPLASVDRLSTRLRPASNRHDRKIHPPATDPRRSSHRDVGTSLASSKNEPLSNIGGKGMFDLDSASDGNGSTFQAPGKEPSNNTDSAEERVRELFTQLEELDDASQSKSSDTVSGPWDEYDRTTADVRLDGGTDPNKRPVHDTDDRAVRQAPDCPMIDSEPQVSADKRDRASILAPRARTN…	1.94393
shuffle426	YRDRRSGADEDSSLGGNDAEAHGLSSGMTSSIRQGEAQLRGFGRTVDNPRLDRADVLERNYLSNSDKSTRGDPYLKSYFGSKFTTTQDSMKGGPRSRATSDQLDDLLTDEKANPGVMSDASDASDDAGVPSFKVADSRTASEQGASRSVRRGRVHSAMGARSPAGAPYDPVVFVSPVPTVLIPPAHAFPRPTISPFTFLSCRFGSNQSLDPLDRDDPHFFPFRKAIPNVGKFSESVTGPWGRITSSEPESKSESPGENTGTAPGDNTPNQQMHGARGPPAIAPSSDVTSDQEEMRSTGGQASSEDKFEGPNFDTTHLSSSRHSPSFSTANKLGSMKRSMDKSVRLHDDEFSDHPHRATELHYGINHGESRMPQPLPSPESPSPLPHVPEGHPASAMGLD…	1.90536
shuffle427	FIHLGNKPDKRRSGNLLSVKTSQGEVMPEVRAKRDLKPPDVTREPNFSTAERGPTAQPSPAADSVSVAPYRSPVRGYSKMLLRQDFYRKKPMNLSGRSADDLTAPLDGEPNGNFNDSNDRMAGPHDGFVSEPGMDMGSGPFRSETHRSYDNTTSQDKGERAPQPSIGTSLGSHMSQTSGYGADPKSAKGALKGAGAVLQGEGSFEKNLAFYVSGDVADNVTRMADADDLSPDRRMPSNLTLQEGSKPSGNDGFQSEARTPLQDSADRAEPNNTVGLRNSEPREDKEEPQRAFPNHAPNRIRDNRSDHEVQSHLDDMKMRSGLLDFSAMVDDMTSPVARYDTLDGTETFRFPRRAMAGSTRRATDDSLGLADDEIDQRLRLGDERSDESSQFMSSFRPVF…	1.84576
shuffle428	VSLSRVHSMDRNHRSFLAAKEEPLERTSFMVLHAQDGSSIPEKNDVSEDSRHHDDPEEYWRNAPFALEGSAGSSNQFLQPHSHQPSHMRDEDGQGDIRTLGTPNANLKGHGSRQKPRLMLGDDPDPTSDHKKAEWSPGALERYLGSAPSPDTELPMDEDRDLDANFMQPESSVYGSLSGEGSAFSMGARKGVDEAISDLGQDDKIGNLMTEESRVPDTVTTSDYGPSNGVSMPGEHGRESSEDGEGGHPTKDRGSRSSVPDNSDVSTTTHEATSPMYVMPNTKPDSQTSQGGEDAIVLSPSLKGFARSCSGNGTDPELVPKPGDKNTNGRRSTANYSQRRPANGRLSAYEAISQEAVPLTRRGDDSTKRPRSFSSWRSVSVSSLNYVSLTSQGIQTHHS…	1.86194
shuffle429	HAGGTRSASKVPSSDDQVTAHDDRDPVVTQGQFIHQNYFPASAINPQVSEFELHSPSRLTMASVAGADFAPDLSSGSTEGSINAADLLDMGASILMGRGLRKSGVMGDDELDDEDAEFLLDKGGSEYGFEPPAPSDRASSHDSLGMKCDRGKDPPRDGHRVMFSMSRGTNDVPGLRTASGRRELRLGIEWREHEQTSTGDGNGHSTDREGFYPFSGCMDFNSGRSSEDRADQEQPVGFAGAPKECFMPRGSSGDRVDRGKQTANTDSARPSDTRNPIESKDSPDVLLNTYLGEMGQLVEGVERDRKRGTVGRQGQSSVHNVSTDGEDASEYSSWTTEPAMKTVSGGKSLEFRFELSKDEKTHYVVQSTLRFGPRHDPNSVSVDPTKMSAMWIPSSDTLG…	1.90571
shuffle430	TMLPAKEDTDQGENPSNLDMDAFFSMRPPSVRRPMQSDIRDEQSFGHTRVVSGRNNAKLSSSYGNVSLYVSALPSGIYNGRASDLPGSQMAPREPNLSSYEMSLIGSPNDLQLFKSSPFRETVPPVTLPKLITHAESETRFRRRDESYASRTQGLRTSETYSRPTKLGPRPDPWLVDDSTHRHQSAYLEAEELSSEHGNFNSHLVSIIGVQLKRSHYDNRSNVVSMTQQPRMASSHVVVQGKRRRLSEEGGAWYFDGEMAPPSDSNMDEMANDDTVKDPPSPQLSGSLLSLTYSGVGHPPIKEDVEACKILVQFTRSGGDESAFDEKIDASDSTMLGSSLKPNLIRKVINKEAFRVSMRASSTTYKTALDNDLAERPDRRTSPLKEGTLYIGFSRTHPE…	1.93734
shuffle431	NLSTTGRLLCPTAPATLGEHTLFPGPGRGRSQGVYVELEDWQRDSDDGASRREKYIDLSSNEPASCAAAEGEKSRANDGKRRFMVAPDHLTEFFEKEMSSSERLSQADQPESDDEIRTPPMPSEDPDDLGKDTVKRFNRLRSGDESNFSLAGGQFKDRGTDANGIQHDMSRDRPKISGSCSVLDFLQSVQPSVVLEISPNLRDAYIDKVSEVLTEWSGDSQTRSKQDKMMGDLGPAGRGGARGGQGVSQSPDTSPARQQRQVIEQRRDSEKQSASGIEPGPAFLLSSVQLRSHHMDALPKKYRRDSPTDMLMEERPQYTYSKGSPLSGTSSPDLAKVNALFAHDEFKSASLQADNRAEQKPHVSGLPVREDGMLFSFSRSEPVLDMEQPASAFFSSTRP…	2.04767
shuffle432	PREGELSGLQPAEIDDVFGGPSGPTLLQGLVTGMRSPDSNNQASVSVPSLLFRFAFAEGDLKATDVDETDLLSAAVGSRGSDPWAPYVELGPASESGRQQESSPGNMETRTDQIHSELTSKGFKMSSRVTRLAGDAHQSPRMRGQPEVTSSKGEVGQPPNPVTSHSHVEVYSDADDLSATGLMMAGRVQGGLSSSLKKSEMSNKFLREGSNRENRVVRRSRQEVRLVDVHEEARLFFMQDRFDKLNCTPEHMLGTSKPNQSGHSDLRKTSRSHSDSFDSPPDTREPQELSVRDASKYTAWWSSASEYVDEGTLLTPSGLGDERNQPPAGPNEPFLRNSEGSDRSSPETQSCEDRDPSAIATMAGRFDNLGNTKSNGYSAPPNSSNRSGEMPRIFMGVPQ…	1.92526
shuffle433	SAGPLSGTGTSSQRPDRLGSKDSLGYRSLSNKRLPASGSRHKPDMIDTREQGLSVGDLDSGSVQAEVRGISFPGVNPYTEYKSDSKHSMTGEETIAAVASSGIDVTRDSAGFSPVRVPTRESRAEEFDDMDDREIADQNSDEDQNGFDDMSKLSDLSSKPDDYKIVARKVSTEPERGRDRFSKPWSMLREPSTQPWQSVAMSNQITTVERPRESGPQDGKVKHHRVNVDSFAWDLALGLGTSMGPMAAAKSPAPKKSDKTRTMRSLSPDHVDSTNQPDRFMVTRQPMFLLCSKYSEPPGQHPTPASNPVREEGISDSLWPGLGMPVSEAGAPTPGPEEGAQDAYAPSHDREYPRDSQPGVSEGRNPEFFPPSALPNDLDHESLPPKAIHLPSGTHQRQK…	1.88397
shuffle434	RVLDQRSRAGPLQARMVFGPGYMTVNQMRRLMGSKPSRETGFNLDDPKTHTAPTAPLFSDSDGLRPTGSNRDTDNDATAREMADPSGVPKSMSEMVGVNRAYPSFQDNGQLESPSEKSEFLRSNTYVQRSLQVYRNSIYRRSSVPMESKDVKDNSKHYPGLPDLPDETVDSSDKQASMGFSQELEHPMTDSPSSGLRDGTRSPDRDSDDTRGPANGVSRNEQWRWTYMSRTGVKLDMRPSLRDQAVKALGQGESLTKVSISSNREVASRAGALRPNDESRGATLPKTTAVETRDSSVVSEPKPHPHPCYEESELIDDPNPAASKPPLTSSRMWDNMRLLAQSHSAQPVSVSHDVNFTSGGSSLDPKSSRRLAFDLVGSYPRMAYIKLFARRWDAIYPDG…	1.75682
shuffle435	IVRHGASRFGPTGTDQLPGSDGPLPVKGTFSKSFTRPDSLASDQKEPSTYLESADPDMVGSGPSPGSPSAKIIWLFPLNLRLSAFEAGTVVSPDPWLPTPLVYCLVGIDGSRDSDVDDETSRREPVGNFPSDSIPVGMASVNRFPEDHLDLDQTYRPFKQLMSGVSLETHEDDRGSRELSRGYYSFVTPPDAYMSGSRPLSDTGGQLDSDFTRPGLSVEGESRRGSDAGWRNPDPRETPDMKETGGPKALQGDLAEVHAEMDDDSWIETRVDNVRSIVPAPTSPGRQEEVPLTPEDLALQRHSPHDVELSADENSDYERVTPPDKNTGSDAESVVSNPMTPAPQRQTMAAGGEEPSDSASGSVDSQGSLEHLQVTNSGPRRQDDSSPDPERQDKRGKER…	1.96263
shuffle436	IAYGPHMMQTAPVHQPPFTDRPRIRTSSESGPYLARVFITPFVPYVESLLSSSVEGKKHLFSFGVPFSTGNDNEILLSDKRPLPRKREGITRKRDKFTSGAEFGTARLDMDRLVDSSKYPGGSFASRNKASWPCSLLSGRAGGSGNDGSHGSPPVGVGTLPLDLVREHRSQVSVQESFPTHFQQSGSEVRILSGVSKKKSAEEMRNVPLSEGPEENPNSSRQSGAQVPRREQDGTNFKSRTTDKSNDAGEQLRGQTNYRSEDSMSPAQIGSVVFNHAEDSDDLEDSAAHSESEQSTESMFYQDRREDRMDIMELEVVPDFVPLERGLADPSDTSKTVDSETEYALEVGEDSVALASQSHSDRGRTPTPRPDSRPSVEGMCRNGNDWTEHKHPELAPHFD…	1.97542
shuffle437	DYRVESVRVDTKLSINLPEYDRYQLTPEQMHRADPDDKNGSKNTFPEVSGSQGSEDEESMLPGISTSGSNTWSGSPHHHYQDSGHRSKMYVKIEARALKSMIHDRSFSGLILCTPVEGDSEDKWLSAHTSGSREFLSGMPEIETWPVFVANMAEKGRAMDAGDATSQPTSNGGTPPAQEKLRLQRETGFLSNKNSHVGVMSPAETRQSTPRGARASLRGGIASPRNPRFGRLFGMARIASPRDSKVSSLVTLPSSEWSVGNTPGASPYEDGADNGETLSADPFHDAPRIGSPDKKFEQHPHLRNKVSVHQMGARSPRDSQKMGKMTPSSRAVQTMSTFTADQSAPDGPLDPSVVGNSARATAGPMVADPSREKVGEEKKDPKDAQDDRHSPIDYRVLGV…	1.87354
shuffle438	ADPVTDDAHSAPIIRSASSDSFRYEPSSPWIQRLLALLQFSPRDSKRFTGFEYEWSGLRCNTSFSSNPRDISRNLAMIGVFVDQKMHQQEDGGGESEIEDFDNEPTKYTGLSEGRGWKSTSEGPFDAKGPLGLRTEMYYRSRVKFDQRLSPKSVNPKRPGEGSTVDEPQSKHRARSESTSGTRGRQHNSMDVMGSQLSDGLSAADDDFDEVDMKVHHGQGDYSTDQSSADNWSDLFDSSGLDVTADNRKQHKRVDNANNRPPLDGANLNQQLGGEFSTLLGPREVRSSTSRTRHHDATRGQRSPNGSLIAEPNVMTKSVSRKFSSLYYNDLCSYDDMMLRTPSRDPESQRSRKHDGSNHPKPSIPLPSVDRQERSSAPLPQDDQGQSSNWTQMVPGGVP…	1.97833
shuffle439	PDENGPEDGSLSNPSSIIEPFPAPSRPAAPVTSGPQEKLQSSVSHTCNDRTTSVAAPDKGDSEESLGIGSNGENGRTTQDYEDRYSFSPSVDPMRPRRGSGLGLASGRGMTQRESEPLQPVTTAPRRRLENMQVGPDKVLYMLEHSFTRSYSAGVTATEGAERSSKSDQSKSHETDTPDREEAAVLLVLTGRDRSISPQDNIREDNALDQEAVPGRKFRRDRKQVSCQALEHLVPSSSRNSLDRDLPLADDARTGVELRDSSRDLPAAGTLSVHALDEWQPSDDDSSRAPYGESAQNDDPQRSTSPGTYTAEEGFEIARHTFPSTRLMGKRDQNELSSSTGGTPPDTKVDNYRESVPSEACSGYELRIGYHMEPNRRSFDLKDPDVVDDKVLDPKFPAV…	1.82562
shuffle440	QNRPRESMSEAWMSTTGDDRQNIDKAPYSEKEFRSDAGFAPGDPDGRGPLRRRLSTTAILDGEGAIHGVLLGGQRHRCTMKDLNNEESASPSNRNRDTKERLLSFISDLVSNVVPRPALLPATIRREDKGLLWADPMLTQQKFTSFATDEPFSKPDETTGTPDSGERPESATSIEHDSSGSFDGLNTSSAPKGGDPNGRSSPSDRPSLLFDSVERVFYKARDTRIVYGTQNHHHYPQMSKMSGPASSKSALSDKYSEEEGRTSKNDAINLISEYDAALDSKSSDPKLSAKKQGPIEPFDQRSVALKWLGFHRDVREDSLSLEDMPDSASDMEATPRSESNYHHGVVDGSAVPMADGDGERGVYGRSKSKASAVRARKLDQDATPSDSSSTGWYLVGRMP…	1.81497
shuffle441	SLFNDAKDQDATSSDPGLWKSASKKLGAMVSTSLWKSDSDNERFYGSKSAGSNGQEMVFDPSHSGSLRQGMEPRIRASKRRHADSAQVDTSSTSDPASRRNVEDIHTSPCNDNSVARVMPSLGSRPPHKDHESGGGLSVSPPLGSDSPDSHVTGVTSSNPSMVSVGSPQVGRTYTSVVLQSAWPFRFQEVIMERGPGQYDTAHDMNSYVPSASEGENPEGVRIGGGPLHLAEKRHKPVDDERQELQRCVDSASDVTTHARSSDQAIDSTVARFLRGKESLEVVEHQMSPPRLERQSHSSHEGDVLPQDPSSSRMDVGDRSSTDLLINVLMRQPEREWEQSNDAMVQHFRDELGEPTHPPKQQRSLFSNRDGAGNVKRIQGSGASADAQTEKVLRPSSVS…	1.85837
shuffle442	NRTLTYMRDSVDMRLSTSQSNLRAEPLGEEGGLSTNSVKDMHSKETQKTSGAFECPSFSEESAQPSLLDEVMVAFSGPSMKLDEWDSVLSRPMQRSQPSSFFDLKSIRQSFPGSGYLAHAPERSPPCVDEVGPSVSKFTSALVRLSRSRKERPNEPGQLSFGEGSGHRPARTLALGMVLPTQRRRAGGLVSLSRSKPGVTPEVCQAKIDPHRMQLGFAPHSRQSPARRVVRHDKRKGSLSGVGATSAGDDSRKDWEMHHPLLDFRLSETDGSEGVMSALGSEQSVYAPGSSEMSSPPVLFPTFKQINVPGHPPVGSDTYSSAQDVEFYDGTPFDKMPSEQSRKLSRVDYVALRIDFPEDYRSNSDPSRDARPSPSPQHGDDVNNPIDGARSRGGYSMDL…	2.03016
shuffle443	RQTILMLMERSSGGIWEDLCIKLAPSASPRVGSSTRRVGMNEQDKTDAAPNALLDRSSPVAEDQHRSQYPPVTREELETQSKATRTALALSKQKGAQSMSSGVLDRKAYQMSDRESSRGIEVSESLSKVSESAPVDDGRLNSLGAARIPRENGQYRTDPSSRHYKTRDSGGDEFDTQATVTSDGGMPEGQSVDMRANMTRSTDRDSSPRFVHGPRNIDPTKSDIEHSSRLQPFSETRDKDALVAPYIPLSGQSGKMQMALDDISIDKRNSEDGGYSDPAPSEASRESATGGVAMSMRGKAEQKNKAMGIRARSVPRHSPNRDPGNSGSSSERSFYSDKDDSQHELQDVQGVNKTGSVSAGLSEMNSGHDNSPRQGSLGDGMSPRDPLELDTFSESSIDR…	1.78793
shuffle444	SSRGTRPTETDVSGMLSRDNVGNLSSESHDMGPKHKVSLPADQPAVKTCDKETPKTHSDQVTVLAETDSYESISSMISQDYVIDTVVLGAVLQTLGPDVKTLLDFYSPVDRSSTRSVGESDHAGRQDSSKQNDGGVTPDPGKTSSESDTEMPEEHLDDMFEVQPSQHDPGSEPSSESESAPRDPISSAAELFDWLISMHLVKSNNTKKSLVDETSEETFFFEGMGVPSGKAPRRAGHEPRASYGAFSLDHNVPVSDDSEFQLIFGRDHPKGKGRPKDFSKISDGEKACLKSPIEMSHSLSSGPQSAQARSTSTNRSTSSHTSLLSYLRPRSGDKLSVVLTEEYGPNREVNVVDGDTNVSPENEGSKMRMFDNRANRVGLSTRQRVGSLTRAGALGLRRE…	1.82361
shuffle445	RTTPSELAQDEDGSESALDFKGTMDDTLIAPKTSRLNTGSPGQIDQNGRSGNERDRRPRGSIMYDADPSTVMRSGFQDHNNLSRHISDVTAGRIHPPLRWSMRTYRVETRSAADSPAIVVHSPYEMSGPKRDALGSNPEIRHGANRRDAGLPPEGFDDDRSDMKELMGPESGIGTSHGRRSQVVASISQSDVMMPPETDESYPFEEGGTVPTGWLVTGISDRDKFLRTGDEAPRDKVEGFQQHVHGGMRRLSGVPLTDTMSSGTAAYDNRREKDSGRDENSDPDMISGSEESSEDSMEKRREDRASGPSSPGYATLDYTDVLEPLSSSVMRTGTKAKVVSDMGNYSQGKERRTVMSRVSLPGGADPFEITLFPSRRGRTTDPGKRQCHVPISEMFYNPL…	1.9564
shuffle446	ASKLKLPIEKDLPMPQPTTDKRRSYSPDISPTKPFPLETLYRERLRSERPLSRGHSPVESTPEPRDRDQDGPSEVRHAQQVTGAGSLRAKGVLLVDSEEDVQPDPISRDRFASGTLMTDGRLWVSVTQAEPKSVTNGNIHRVSFSATQDSKGSGDVNDQDPSTTTLGVRPEFRSEDHRCFKTRGVGVSGGRPSQERVEHGDGLNYSPEEDTEESGYNRSDSSRAHRIPDANGLLVEREELDRSRGIGMDKESGGMVIMAAAFDSIGDPTDDSKSWERMTGKSNPREESPPGANEFKSHSPNASGRCMGVVYAVSRSFDMPLLLDPMGGYRQRRANTSRDGSHSPMTSPTDSRSAKEIDPDEDMLENSLDDAGGIPDASSFDEQFNAVTGRKGKEPYVQG…	1.98666
shuffle447	VSWDNQERPATGGGTHHKNQRCDADNLGGPDAVPTVQKIVEDREVYNAVSPFNEVSTFEPSYELSSSKVENGRMDYGSSPTISVTRGENGLDHVSVTGELNSPCPSKMAPSANKRESPAGARTAKPMRFSKSRWYRSEARRESSRNHRYSILPMDKTHAYSDSTRSAFHTEVTLGYNDKSPPLPGSSPLENPISFKISADIHHRGSDSSISRHVGPCKQLPPRRETRWQSTGEPSSMVRMRTRRRKFRDAMESFSSDPDCLPVADAKLVPDIGLAEHSGKSEVHDLSDDDSEPALTASTLSRDPVNDAKFSSSVSWWDERVAFRSITPRPSRADLITFEISISVESNERYFSTHRYEETLPQGVQPKNPADGALSKEVLERHDSDTEDDDFSVVDMGEV…	1.93377
shuffle448	RRKSDMYEFSANATSHRSEPSDMESDDFKMESLTVDRVTGREPSGSDSKISDLVSKAERDLPELQETALQTEGLSKMLAPIDDWTALAARRSTFHDVDRVPETKSVNRNEGSSSPGGGARTRLRVDLRPFLQGQTRRDLDVSAHTSRSQVRQGSGLHYMSRRAHDPFDSSQKEWFREVAVTSSPCELEEPMPTPESSPSIRFQDNRTQDDPIGSFISKLHKSVEGTAKTDSVKSGFGSPQRRYDGNGSESDERSTAAQPSGVNEHDSPMQLRAVAIQKLFADPDSTLRPGDTYKESGAARMVPHSRTDISCEFIGNLALGRANPRQGEMSEDFDSSPAQRTESWLVMDSRKQEPWTRKLFFVEPMHRRRARGNPPPTRHDKVPISVLTAHLLYQEQKKQ…	1.8517
shuffle449	MTGTDLDRSFGARRREIEGQHLGNTTLADSGASLSYIRMPFGVVLVTAFAQRFKSSNLPAPDPAEIVYDRLNTESSHELRAFSKLQRSGDHLPQDPRTRHPSDVPMAGSVADSAANTRIFSVGHPSGSRTSYPEGRGSTVAQPVVDVEDMTSMDSSRLRIRVSEHHRRGSGSPNKTGAEKLGPKHLSRLPSDMDQKDSSSMDDQVHPSPSMTQVDRQDEKSGSDSSPGLGRKASLSVGEVGHMFPVGSAPGIDLIKESNQASDSSRRRFGNAEAPSDNGRKPRDIRTAGGRIPKLPCQGDRSSNPLRHPTFTMSASDSTRHSVQAAQYVRPNEHTIVTSNTRAQEVDTSPKNLQMTEQNAVDLKTFSEVKVSFKNQEEASDLTQVDNGSYDSVRDLYTD…	2.03972
shuffle450	GKMMGPAQSPPLSMGSTFANARSMLVPNEPLTDALLKSLDDDHPPDDSQVKAHPSIQLHRPSETANNSKQFPTSTPSFDTRGRSSRHQGLAEAAAKGEGMFDSLLGQPAPAFEDEGEMETSHRRQNGSRYVGGGDISPSSTRISDSKDCSDERADFRETRRASGLQDNRPAPPRLSVVGGDMGWPFIQTRNDSRSVPVLEWKPVPEEEDAWSGPPGGNSSESSTPADAGTELVDSSLVISRDSLPEGEEVYSNVDGHISKVDSDAVALTLSLLLLVKKSSEEFMHHTALEEDAGQVAASDELSQISGAKPSSLVPSSRLITRSADNRLVGDSGKHTDRGPRLDRLKEDLPRPAKQVPFRRSRDGRNSSTGGDLTEPERLPQLDVKESMRPRHRLGKPMS…	2.01656
shuffle451	GSLPNQPIRHAVKIFELHAGGFNDFRPEGEDEFSWQPIEGTDSSQSKKSTRPFEKAVLASSGDEGVASFTIQDAPMSVAERTKDSPVWDTSDRSGAQPTTVDLAHSESLEEDIEGDLEYRTQEEAPGITPSTTLRLREDPDQNMNDRPMSHAAKELTDPRQSRAEFDMAPLGYRLPSLDAWDDDYLRISTPATDTGLSFVVVFMPYSSPRGSRFTSPSYQPMERADVDTSNSRTGDSPQRANMMMAGSREDEPHARGTQTNSSAASGGSPGNVLKKVETSQLVLLHFSHSQSRGLSSYMLGDGSTPPNEPGPEHSPNALRMHTSRKSTTGTFDSSTHKKKVIQFSSSRSLGPNRRTPKEASREISQRQAKRPFDRPLPGTAHIHARTGTAGRGVVLLTK…	2.01346
shuffle452	TEGSGNDSNTQRSRISTEIGIATSGSAVGQDEPFSAPLRNAREPEEADVSVMNPDPPQEPSSRDQWDTSSKRTDADVRDKGYEDRAPLTLGHNHGNSSFESVRRYDAKKFTIRDSDSGVVPSSTTMMPRSTSSEVMIHSGSSDKEQSLLLYELSNEKGSFHQVEPGENILSVARPDAVPTMAKRKEVYALTILDSGSDSGSMPHSQSLRSRESPVRGAQQDPARICTGDDREAVGFLHEELAVEPARVLAPKTLNNDSFSTIETDGLNETRDIPNPSGDGVFNRSDNTQGGNREPTAAVRASEFATRTDNVQGFKTWPYAQLMNGPGQFLGFTHQSNSLRASQPHSYLTQGPVMPDDFPLANVNKEPGSLSDSELKEEGLVEMADESPLKMSATSVKVA…	1.94815
shuffle453	FMIPLVIIYGGRPDSAVEDSIQSSLLRPSIHDTERTSDETPHVSSRDCRGIRDGPGRRSFGTRTRSRQLAGEVAESTPFLLAVTRDGASMKSPDYSSGGQDEPRAFVGTRYDANSPFSAQSFLIHRREYWSHTRDYYVSHMADEPLLRASGKNVRLDGRGSLLAVDPDGSAEESDGDSTDPVDMSPQKSAMSPPGEDSEQSAGSVSSNKSSEVGQSPPLSRPSFSDSFQEFGTLNYIEKQGPIDEDDYLARGTVNRVDRDAANFSSKPIRAKMNPAESDGHQEAQKHHGIGPRRQPTVNEDSPGVSSEHPSDVQECPPGPLSPSSGTHSSGLTRFWKVTARQAEGCARGEDEDLLASDDHGEPGVKPKSMAVYTTIVGPRNELGQLSSESSDRSASFTK…	1.90286
shuffle454	RKPRSEGLDEFTRPAEHPDQKGPQRPYPMVLTGATSGNFMRVGVSGKSEAVATDRSGDSARNFEEGLSGAEIPTRNKIPVVKRGFVDSLKNADYTTKGRRSNRLFPETIRQSFMADRTSKLDFIFSSKERSPGQHDPARPRSRRDMDRIGVGSGGHYVPSESSKGPFENELLNRDEHAQGRPSTWPEKNYAFKMSGDEDYSSVIERVWKAASMSSSKSSESGEIQYIPRNWSSQRDPDGDGLNKVDDEGVDATFHSGMPGTLRSSTHAMFVVRPSLVRKKGGGSRMGQSPASIPQREPPTEQSGSSKGLSNPNGDGVESALSMNYADGESSRAIMRPTGKAVRRHSASSLSPELPMVPDNSASQVGDDSPSDMELSHKGLGEILPDSSDSGVEVKSRLS…	1.86759
shuffle455	PSKADGSVSDDTAHVCHGYHSDGPIAHTRDTLISAGEEANLKNARLSIKTVKPAEHREGMEIGKGTEARTSDPKSRMRPPKRMLGGCRVVSPRGGYELTAPSGKSVDALDLNGTSRSRYEPVRGFIDDLSPSDMVLGETDDSHRPPSALIRMSLWNSKSSEDHGNPGSHSSDRSSQGNHSKDNEDGATPVESVDNSDFLMMSHGGFVPMHDMARPASNFGIESPRSTSESSPTRKDKTFSGQSSVLSDYGAVQRKSSNSRHVLESNDVPLLISRYKTTRPDRRNQAMDHQDHEPDGSQRDETSGPDGLEVERYNSAVEPTSMLNTSLMTSASDHFTSLEGVTWETARHGQRFSDQKENEPEATARRGSIFRITSARLKDDLSSMPHRRLSDDDEMIGSD…	2.0244
shuffle456	GGLFGLKDLYGAQLKRVRELHGLPGPLAKTDGEDSRQKVVWGMDWRGYSLKFSLVEIRPAGINPWQTLSEGASLYRKRRNPSSGSNRHNGAESTGSSRAANLYSRVQDSRHRFRPVASIPLVASQAGFDAEELRSPLFSPDSEVARGNLDDDGSHNGMTNVYSLLEHLYSPRRGNSENIDPPSPTHPPSHRRPGRTVGVLTATHSFSTPNKGQEFGLQVHPTGTGRSAMLWDESSVDKKSIQKSEVENTSGDDIMTTRQTARYPPHADPLSPTSFGLFEPDDIRVSPDFREGSGSASGAERAGGIPSLSASKFSKDGELPEEHAIGPAESSEQDPENSLDDKPLGDRRTAMKMRSPMQRGDFDPKKVDFKGASNESPREATRDHMTVAEQMIPTRNVRQ…	1.86178
shuffle457	KASSGKGSRSSMFLAVQDAMSEELERWLPRLNRRLGTDEVNPGKQEASSRVEPDPSVLNIPPQSKHHKRRLTKERPANLGDEAEDIDLDSALVVAQSPTEEAAYSEPSSSDDVDSYLPGERLPASFEDAVGSSPYLGVVELLRPRNPYNKREGAAEQHSLSTTFAYSSGQGDRDSSYTVRLESRPSRPRISIQSMSPGPEPSNVKTRTRKPGGAPAKEPNLKSAGVHASCGIQAVPDVDIAPLQWNRMPGHPDNRDRPSAPRDLGGSTDSDNRGSLLSDQKRREETHRTSRDDWQPPMPLNMDSVKASMSVGSVHFAWSPEGAMGEDRLRRSEFVDSSETTSILKATTLNTKFEGPMCKIHPLCVAPQDFKDHKPRSSESAVGVPPPLATVEQDQRRER…	1.99538
shuffle458	TIKEREERRRRHDYANNHKTFQLADILGELTDSETPNMSHVGVEDQRDPPSASERFPTSSIAQSNARGPPYGFAPESDIKRQPTDPMVHHLPQGSDTGVRSTLGIKRDDFNEDYYTRRRLLGGIKRCMQDFPVSKFTGLQHRLPPTKGANVHVTHISTGQGGSVFSSEILFDLAVLAESMASVTGDSGFEDGWREMLGAQVNPPDTAAEPEELTPTPSGRPETGSTPSAKNSSSEESMGGSGSCHVASTDVDNSRLPMVLTSAHSEPSFDSELRLMKSPLYSGSKAPKPPLTRGNSESRARHPDLRASLSSGPPTPISSGHEDSQNTERTTNTADIPRSVYNPAVNPSQKFNALQMLLKFPGVSNTEDDRAIMRAPLCDTVPSQSKYSGQFLSDQVSDR…	1.95768
shuffle459	FYNFGDESAVEQSASRPLTDWGAKSTISKASSQNTVSHGQSTDLQSGTPISQMESTASRVSHSVKPSFSVLQAAVSDSASIEDEQSVEQGTVRAKRSPKRHDSGARGDYNYFRLGPSGGERTVDKKGSPDSPRDKARYWPDLSSEGESPQMRKVEGSNYFPSKGTDFVEEGRSQHDHHPRHTEASSHGFRTNPKSDSNFVEDKGTLKKKTDRAPKNHDGGGRRTNDSPVLPSSRVACSMIELQRDSPDRQVSNPRAELKGAMFHERSTAMLPTVFTKSNFRQMPPPMTPYSEEDFNPRKDPEPMGSKQGVANDGQVKAMGSGSSREAVLGRPESSSSEYPVDNLDERLDASGILSTPGSGRLSFEGLSHEDPSAMFGGSQSLRDSPSRRPRERQVLPAE…	1.94574
shuffle460	YSSREISRDARLDGPVMSGPKSLLSHGSSSGSRSRMEHDANDDLARDDTKKSRKSRDFFRDSYSPSKNKSQPTERATKGVSNMFGNGQSPAQPVGGSVVDTGRKELAWSGISISATVVLNRCVIDMFRRRRSREMSVFTRFHDGSTYNRTESDPHQTTGHERAMRRVGMDRVNSEPDPKLNTEGTQFHPSPLTRGSLGSFASLRLKIARSPKDSVYGSATFDVDALAKDDNQMTETLAGPSPLQATLGFQQPNPSDGSHVSSQKKSNNTEEDLVSSTVVSVGECNTSESSSDPERANRIKPKSGHTKFMASANASIVGVRGMPASETGGQRDGAVGDSLTDPPFQIPVYSPFHTFVRENVSMMRKQGPQIELEPMWDRRTGRPKMSRDGDKVSKEILYS…	1.99627
shuffle461	VKTPQSRSREDSLGRSAPDQRSPFLNVAHHISGLSVGHGRNRHSHVQRSRKGTPSARPEALEEGSVISTTLGQSSLVRTSEKPRGFFEHLKDPEDAGVIAPKGDERQRTMAYAPTLGDDIAEEDKDLQGPDVSSTAAGANSKTVPLRTQTNDTLLYEQAGSDEGVGGKEERSPAPFFPPRNTVMSPLELDKPYSKESPRDKEKRDCYRQKDGRFAWKMEMWFKKTRIVVEKPVVRDTVRSGGRSRFKDSQLNSRSPCAAELTRSNTLERGQSATDHPTRGSSQSENKLYPSREDMKPSDNNGSMTVLGRGMSDWRGLDDELAERNGEFSTLSSRKPSADTLGDGVFPSQHDWTSPQAPSIAALLTDMRLLSANGSPPHSRDEGPVQLTGGLSKMSMDVP…	1.88755
shuffle462	LFLAFRRSEYSVPKTKKMSLRSFPAFTVVRQQFGAQNSEKADDRRYNGGTNRGRSQMAPDTPSKVLVLDPTQVASSDSPEQRGKPGSTVITPGDGPPNASELPHDRSSTSDETGDSFDSAKDEGVSHGQRTIFDATDRKVSPERARPLSGLDERDHKQSRLNAESKPRTAYTQEGLEIEVVAWPPHATIEGETGVPGSAESMAGNKPQGQENSDLDSAAAPVSAWSQYHSETEFMETVLLRRILPTSVLHPVPEDRGDSMQFLRELTQKDNGSVTYGIFPMGDLADVSSRSSDVTGSGSMDTDSYHPHLGTAPRSAPPDQAFNFRRNRSRAAFITRRLRPMAESTQSRRGSSPAGQRKTLMRLSPPQPGDDVMKDQSNLALGRRGDEKSPSSDLDKVDD…	1.91868
shuffle463	ADSKPSLKPVVTTSHENALFLTFSDPPLDEEQFRVSMTGDYRMATSEQHGSEQSESGILPTGCLDRLKTREISSDVEVQTRTVFAGPSSGCKSLTSSGQYRIMGTIYDTIPLRDPRGERRGSPSVWSNDLDVATRHLSGSSDKGTSEDRTGAPHIDSVPDSGNDALSSEFVGRDPGRDFTDVVVNESMRFPNKDRASNSDPMNEPTDRSFALTINDLVGSTEPSEGYVHSASKRLSTKVGDDSLGPPQDDMASNEPRHRSHESGRLATLEFQNGLDDETLATVGQKIPEPPTADPPSTTLQMLSTRCPFRNADDAKDRASTQTVVRMEKSNRDKFGSCRKMVSSHSPSNIGVLKFVGSASTSNGPIGEVRGNMLLIDRLNPGPSAESEAEGGAPESVDK…	1.87259
shuffle464	RKSSIRPGQAFVQGSSDNQKTLQISSHSFTLSWYGGEAGSSGGVPFILQSDPTVPEKEVDSHNPSNGSFQFSMDICEMARPNRIGRHEKSECASGAKVNTRNYYEVQLKEVPGALGSANVFARSSTRPFKSEQARRDGTAEKKVDDRYDLNPGAPLPEFFDSMSRTTARPETPTVASHHNATAPKHRHSRVMQYSAPAMGSEEGPMGADDDVMEPGKKDLIFTISKMVGGVAGMQIVPANSGVRSASRSPPMYTRVTPSESLDETSTVVSRVYEGVRDRVGAQGPNAQLESRKVLTVVFSINLVRGSPYNGVSNMPGRPFDWGDKKSLSETEPIKQFEYQSRRPTPDATMTDALQDDKFRTQPYSELQDRSRDALDMRIVLDSRAKLRVEHIPDEHDSI…	2.01091
shuffle465	TRASIGSNDTERDYLRSLGTERHMNTHKPPVSEILMALSAPSRNAVAVRSIDSEMAYRESLHHENFLGWCTQMDAGFSPSANTVDPSFPSDPTSGPEVTSMPPSRDDQSNSNLQAATSSRPHPLRAQKEQSTHEPVSLAAARVQPFFGVSQLLRLVPARTTRLPYGTAAEADPPTSVSKLSEVSDLSMSMHLSKTLVSPMEYSGDRVPRVMDVDGISNAREGGVKVAGDHESPDQGVRMVTTEQASTADARRKPQSKSCTQSGTLSLYRGHMLASKEMDPDSSRRQRAIPTVRLGLQRRKPSIELIKGPKDFGPMKKVAVDDVKLINPQRMLRTVLNGSSDADGVEGSESNAEHLFSNRDSAHVFGDKPYELIRDSQIAEVSMSADCQFSGGINGGSEP…	1.90237
shuffle466	TRRDGVYLTRERVSPGHVSKKKRHDRMEQLRDDGDLAFVSEGSTEDHTARATFSASETVSTAESGPAIRLPLIDELESSNTLTEGCPTISSSEGSYLDPVRIRKAADKDTNRTMSSKPRMLMATGVVAITSARQSGPRSSMSKGFVGMTSMLPDRPIENSVFVSLWQRHGRSDRRWRFPADHVMREPFAWPDEHTEDTEYNCGFLEARKTLSRGSAVPGYQAGLRAIYSVTSRVRGEMDVPPPRNDPKFDVSSFGQTHERVPKATNRGDQRDELAIVNKRKGPSEPNDAEHIGVDVPIQLDDSQDLVALASGLVAYPVAGSENDTPLDRRPSVDLLFRRLAAGETPLEVDEATRSRCVHNGRTGDPVGPVSSEIGQKPGSNPDEKNPFPTLLLYCGGKP…	1.9842
shuffle467	DRVFSLRWSPVPNVAPPERALFTLLEPQLSSAGSEGDAPTAPADMSPALSLLKYGDEEFLNPDPESRKVSGPSPQRWEETQTLDLEDPDTDGSPRSVHFGQKPNETPMTNGESRPDHREDMVWSMYSARRESDIAPLDIRPDNKVPETNGRLDMTKEGGHEKDPHTDVIYSSDKDHPSYKLVSKGVDDGSSHQAGQDQSISRSINSSFLVEKPTIPILEPAAMVCNTNPKGSIHPAPLQMSPPHGLNRRAMEASGTNRGSSNPSEPGPDGEGKTRFSSQFSRNGRQGRMFFKDERLSTVNVHTGKTSDVDLRVEPLPLVGYPLGEVGGFSENPKERRHSFTAFVYSTRATKPLVESVSPGGSDSQSIGAMDEGEHVTVAAGLGGEDSSEESENRLDSYS…	1.85512
shuffle468	YSPPPLNRTLETSSKGSKLGEPPVQDPDDSTLWIDEDGPSSVFSSGHNRSGTKPMTNREGDNGGSFHEETMERAGNVNLNRRVRTVDVSDSDLDSRRSHSVKDTRRKNLSDLFGPAIAVVGRGKDHTPEFNKRFRSSRRSENVGAGSPRVKTVLKVRKNNTSPQSHAEMWDFQEPPMAKGNDELPRKSHAGEANVPSASVEPQTPSRSQHLPSLGGESTSYRESDGRKSQAGATPASVMMGDRKTVNSPENSKASHVEPTYEPADVISEAEHPAVDEKDSPDFVSQSPGTAQNDVNELQDDGASVCNLLEIDKFTDAEDGITQRDNLMREDDPAVEYPDINPEMDPGGNLDSLKPKQSNSGMRGDPRFEPTFSRAFFQFAFGRQGGTLTHLIYFSNAGP…	1.90349
shuffle469	RFTTLGELTRGYWAKKPPVLAVKRPDYDGTFGEDVAVRSDFKHRGKRPYTGSTLRYQREDVGLQLVYSRVVPDTTHVDISRFLRTGNFLKKSASTGPLLQDLNNPISTQKTDSRSRGSVSPSDGVAEDDQYSFNAGACSPEPVGMEPPLPAERYQGRFARITEVPPHEFKSRGDNGSPGSLGNRTNSNTDNLKVYVQMFYSRTLDLQDFLQSNRRVLSPNGTHDPNGVRLRPKSLSATWSTEASDYFFEYWSQKSALRVHTPTRPDRRSEQDRREFDEQGSSQQDTTNSKQSNVEMSDMSKSSNHMQSEPFMHSGAPDTSSALEGSSAHDSKLGSHASPMKDSGRDPVMQESEALRGQLRSAPKASKQDPISSKVSSKLPEGQPSVIENQSSSDSISDH…	1.94461
shuffle470	VSSTLAHDSPRSMDLMRNDKEYNEGGVFMEGPSLPKISSWASDNDVPADGPNPVAVQARPSTREDPASVEEQAQPGPRASTPESMPGSSTTTEVKATEMLDDLPRRNSPLDEAYRMDRLSKTTIQLNQPDVKESTRHASAKAIVPHRGGGRKLMLRSGKHDLGDGDVSSSSPRADGEFYNDSMDKFEERGKSTGGPEEMLSTDENNPTSSTSDRTDIPHPSNLSWSTGIRSSMLRDTENPDVELLPASNRMPVKLPGADSQHGFSQLGGKRGGARTRVFWERFLKRFNQNFHPGTSADVPLGRSMPSDGRVLAPSEQMLAIISDPIEVRSTSSSSRIFLFKPGAQDLEGEHVSSEEKEESAALSMRAEFFKSPQVSSISNPSYSGRNCRETARDGRRND…	1.89304
shuffle471	FGVGSRSGRGPGPYRVVSQGHSEGDTESAMNPPVLPSEERHNYSESMLGTSMESNEPLKSDASQKDPFIREMREWFRGKSKDSTTPSEGTCFRLPSSFGDDSFMRFSLREGSTAQENPLTNKEVDFEDMSSSIQSANSTAKCGESRSRESGSSRWLKPDDVVKKAQSPVDGSLSNFAHLPPQHLGLTPDRLDSDNRIASPAGVRGDNKSACEPNSHDDITGPDAQPLHADSDDMPSISDDAMYLSPILALAGFIAMDAGRIGDAEGSRREGTAPFTGLHPDTLSNMAVPARSPTELLQLSDWRGRLDAERHEQAIRQGLASARLEAPVAEVAPKASSTQQRVLPAMRQPPLRNGRGQIEDSDYKTMYVYTLDREQSLDTFERNTVVLDKSDMDVLRNGL…	1.78249
shuffle472	EVKFSRAMDMTIEVDGSGASDTLKFTGDKVAPFMSFRLMDLRDANKYDHYVRELRWTPYIQHAHDRVADESRRAHNKEVTTENESRMKRRDASYIVGEHNEREKHDPWSDTLYTSALIQRLAKLSIPAGDMNPGAPRHPSGTTAPTGEPTAVTGGELLPPLVNHLSTALKKLSSRSFSPTFARPSPMAQISSRGNDGPGSRFAEDTSSGRGVESRVYIDSREADMTGRSLDRLQQNRALDPHEKKDFGEAGPILEQGSFHMSQRFKQDPASDQGPVTHVVPTDEKRGQTKMRDLSLSPGGSTDDNQRGKASQPSFPAKDIPNADMVKTQRGQPMGPEKSAAVTDMLRDSRGDSSPLPEFENPELSVASKSNDRERTRMLAGSAVSAARLYSSTIQASRV…	1.86934
shuffle473	HEFTEDSDREDRADDNVPGDNYMMLSPIHPEFTSKPSSYGVYPMVQTPPSASPLFNHFPITQGDSLTQDESTRSAGLPGRGEDQSFVVLRNEVDSLRRLLTFPKASMTRKAVDSSDRMALAHRFRALTAESTLISSRGRDVEPRGVRFRSPGSQRRSEGARVPSARTSPDEVDPAAKSGIMHEGVVEPPSPFILEQTQTSDSDPALSSLGTGYGDRESDHMMSEAPVELNLQDSEPDQPKVTSRSLSSSNKISGSSPLALQEETDEYKGDNTDLIRFRDVRSLMPQQADDKKGNAQGYYSNENGKDEDRRKLLESAEDMVRSSVGFRHSKMLSHTMSSNISRQRFSFDSVPPGLLAKPDNRPDAPHKVVTGILVSQIPGREVYNSRTQDEIESSRSEPR…	1.93464
shuffle474	PSDESDTKNDATTIREDTNSEDRGWLDGFRARGAGVPHVVSDRGLNGFPPGSPDIGSAGSEVRGHERESYRDHRTSGEGEWLPGDQLESLDLSRYPEPQLSTSGYSMTDGKVSVLEKLPEGQSENTSSADFSIAMDQHVDSTQNRHKQLRPVKISRDMRKALVKQLPSDSNRHQSPSGSPGAKPGVSHSYNDRKSKDAAETPNSAEPPPRLGQKPRPRRGASAAVSLDELTIRKSQSPNGLRLVMKQIVKEHSELKFPTITEAPSDMVMFPGKREVWQGSGPLVRNLFARYSSRGMRDLGSMDANISLVRKSPSHESELSSLSQGRSDGDGVAPRTQPQGMSPPSTRIAPIRTKASVRESSSPLSVGGFQRTSPPLTASTGSDNPTESGGVDDAFSEGS…	1.91932
shuffle475	ISPFSASGHGLAPPRTHDRPRRSLKDRGVVSGHGTLVTPSSLDNSTGPEVGPELPSVESKKKRDLRSRVDDGPARKNDFSWLPSADSQMDHPVGPDLMSAKEAVGEGSDTSDRVVSEEEEGSAYSRSREVPDPGGHEGCTQGRNCDPSDETRSSIARSDLNGAPAFITSPGSPLAKDLPQSLGSHSSQHTKSPDRLLRSARVLTDGIGRGESQADFNTKLSPTQRRLQRSTMSVNPNVFGDLSKAPEALHNREFQDDEMMADSRSESAVSTRQSNMKQLQFRTPPTEDCEPAKVKDIGPGTYTRPNLYGLNHLNSDDFASNMENNASTPTEDSPSIMSPDSYKSQSTSETFGFARQADAAKSPEIVDQYPPENSLSGDGRDPKRVNMGPLGHFTPGSEA…	1.84256
shuffle476	GNRVGGWILVSLRPDSDESDGELYSVSASQSTGDSSGLKKDAAGAQAAPLLAYMMPCFITIVTDQSYYSAGVPPPEQALGMDDGDAEVRKSPSADIRTIDHLNSSNSKVDSGQANVAGIGGRDDNAFKFDSKLLEEMEEVRMGNETAEEQPPHFSSRKQPYRDGEHLEVFRSNELSSERQLRTISGHANTDLPTDLVGESNLYGSASEGAYKKGPSSDLFLRGLVGELRLGSESKLQVYQPFSSDILVSAGSSADELMGNEPRKMQSDTPHSGKYRSGAGGGSMAESFRAPDEHHLVPRGGAFGERVRSSNMRSPKSAGKFTRQTNGSFSDLSIRLSDPFSACEEDQPEGLKPLEAEVYLHMEVSVQQELHGPRQVTYAVTGVRDPFDVLKSHPGPEGT…	2.03704
shuffle477	IEYLTEVNTPETMDTRFDSGDFSLDRVFMTYVSQTGAPGKFRLLLMKVAVSDFSESIRGNEDDRSTAYKQPERQGLPPIRANVPEGTVGGHVPHAEAIASGDTFMGKRTQRYRSGRMLMGDSGIGLSYGSRDRKEWQFLDSAISDTADRAISILGASVTWVSPEVRDDQAVIDISTRRTNHETIYMSSRSTMRPRGVPSGSSEGPMAGADNRLGSGVPPQSRPRPTIKSSFKMAGFVDPAESGLNRFMMSGSTVHTPDADSEDKPRSWELHSMESERSDGQDGATPLNSHRSLTSDQDESNARILFQSLRRDPEGKPRLPVTFRGAHQNMKGYRRALANDNDQLPSNPYDPGLFFASVPALGQQKMSQFRMPLEIVSARQVGVLVEPSGWHNLGRGDES…	1.96023
shuffle478	RYVTKERETYDSSRPNSSASEAGGDSMGDMEPNTARGPLIYSSGDPSSVVSLSSPIMPPSHPSHFEGIPTSVDGQTDDSDSPREASALSQSLGEKMQMESSETQDFRKIQMSSERFEPYSFRFRLPPRPLPDCKSDTARLSDNKPVTNDDEFDSLASNSTRGISAVPTQKPVAGSHQPHSSADGNIVSETNHLARPKGTRQDSETRMICNRNSTRQPLGAVINQSWSASTVYGRTPSVLDRKISGDSNDRHGTSMDAAVTTLRRPTRDPSVGRKSGSDPVTIDGHAQWYGASALQEISSPSPDVPSQSDKSFSSSPHPDNSGSPSHKAQGNTFLRADRVGVNAAEQSGYTRSDHSASFALVSRSKPLTYSSELDNLSRVGLNANRKDKETDSGEPLAAS…	1.9186
shuffle479	GVLMDLTHATKPGRGTGKANYALQDLLTIERKRERKLPGRFFVTTPQEMSFYEDTLSSTETSLTCLAGGPPQEVDSSRGAYEDDSPMHPEGTMKSCVTTQTRDPMVPGVLRNIQSRTILQAAAARKYEDEPDTHGQSANQLDAAFRVDESSLKGPERGTDTADVDSESKRSPTRVDSPESSNDSRWIAGRAPSRSRTTVFRNRGVRCVSDSPEPASLNTLDSRRALSRTMSTWLAKEPVHRDPPVPQHLRSVNVRALLDKMTGQRRERVSMGVMPDNLTPMPTQQDDSHEEALSVKGIQGTPAPDAGTRYKSLSLPFQPTGDLPRMSSGRRRGDGSTGSSGVSDGQFNEENNDNSKEVDEVPEPFGDDPELSKLESTLQAEDDQVDLNSLAIDNTEKQS…	1.97893
shuffle480	PSTKFDENASASCANEMYQPFNNSEGSGLRQEIFAEIPISKEDDRDDPENCRAPGVAGNSGLKRRRANRDGDRDMQLVEMTIMGLQGNSRNQAESGIGSPGIQLRFATTSKRLWLDGPFEGAGPRAMGGIAHQDRTSTSDQPDDSKMLEAPKTFMEHETARIESKESPPTAHNPDHKVSGGEQPTRTTSREDPSALCNVSRSLHPNTSDPPNLLSSLPARLRGSGGGLVDDVIYSHGNGTAEMPRPPVGMRGSSHDASPSRNLNPLNPSSSLDEYSPPSEKPIPGELNRRVMVGTSPYKREHRSSLLAARPLAPERRSAPEELPSSDARGRDEAERQFARSPRGGAQRYDDKANSLGMSSMPDRPAKSSSDSLKLAPVKSYNRVSVAKDSTNHDTSLSQ…	1.81425
shuffle481	FVPVVLVLTDIAYMLGALPDDTTDPPSYSRVSTLSGAYMRPGDPVQSRSENYVVHSILTARKVSETRQCANAGREGDSQSNSNPRKCAGVEAHRTVSDRSKLVTLMIDGPFTADQDMMLSSARSNTRSNTESTATRSSVDDSRANMNFFPPRSEPMLDLALLPRQKLAHMLSLVETWEASIGMLSSPVNLEVPTLMASAMKDDTRDQPSQECDQPRVDGSPYSVQKGSSKEEPDSRPSPFGRQPIDLIVPGELFRVGRVPRRTSQGPDESGRGFKTANPFSPGTFSDPEISLFVSFIGTGRRRGTQASKKIFPLLQSPGDQRYRNGDVGNLKNPREPSSPVMDGGAGGDGMRSFNSEPQGWRGFVRSHIREGLWVWKNGREKIRGRMPGSAKDIPQRNA…	1.9894
shuffle482	PPVTPGEVVRPRRSSSRNSVLESHTTTEAQNGQSNWLSINSRESSNTSVVRDTQDVPVGQGSQMSDGSQLQDSEASDSLDLSPSISDGLKRRPMHERQGMQSKYPDSLTFRSNHSSEPWIPELPVSPSDPVTPDMFTSGPTRKESERRQADNDGDSKSRNTSGKGSTSRSPFTLVSLASTDEGLEAGPFALDPKVQPAFSMAFISLDQTDGGSSSDNDELGSTEDERPDVTAYLEEPSEERRDSTHAVSGIQELTTEKSPQSRATGVSLPVRKDELFSGNDTRRTTPRCLVAMNGVLATLTSVAKPMANRNHGLAKLSYIGYPEWLCLSVGTSEGLRSQVKNKRGTDKLPTFQPMEGSDYEKSHGKMGPDPGPRSRHVSPRKDSDLQYAPPDSQSGGEV…	1.92906
shuffle483	FEGHDDNPWRRQEPQQQSYDPVSRKDPSNFNKRMVDEPHQLLIAFREAVGLHDSKNLPMVHSREFELDKSSGGGVSMSREGGSSAKADISSADPGDLKARKRTLSDSSYTDPATMDLSTLGSRVIPGVREGSSRPNLSQGASDASTDSYNQPQDRRPSKPPSGDGDSPRLLSGDRRRYGSIQTRESFLSRTFRGDLTADSSLDAQSSQRPFVMISPTVVLQRYLLLRMLGFEPPTTSSIRSSDNQHGNMGKLDRMSSLLPATGRPVKISTLDLDSTSERGHWVFGADNPYALGNQPFPMMDFVQYTSFAGDPAVRYASSESVCSRDSAGVTFSYTLRTSMRDSSLHVRILQGPPTKEIETGGKFQVEFVDQKEESPKRDVIPAKMSGNADRMTPRLPGS…	1.92944
shuffle484	WLDVEHSTFMAPGPNDAGSDSEFSRSKGIAFQQVAYSRPSESKISRERTESEDRGPKPARLPTRHGRVIDPGTTDSSANCMWVPLYYNDESPLSTRTIASKFDVTTDFYPSKSSISSDKSVAESNMEQRLLSRSSSVSNKADVARTIPPRLQKHTSGERQSVRKFVLSHALPHRESFADLDGLSKMLPAGRRHNHVSGRALRSPSASRGSELFPQGPANSDKSLRSQTETPVGPDEVRALNKQQYLVGDILNPSSRFALMRGDDAPLKERTSAPRHRPYARESMLEVSDGSEYPDDEGNLSGKPELMASLGSAGISTDPWEPPDPLMQQHIYELEGDNLDSFVSGQETPHRAPQRDNPQVALASVDHVEASRGASHARCSRSLTQPDSVTMPSKDLPPP…	1.95907
shuffle485	DSELNEFAQSIMVAHEGSVHSRKTDSGFEVETWYLMYPGENRPMDTDGPLPVDLGFSPSSKPAESPRQESGVKELIDGTLPLSQRSRVSRDPHAHNKRSSSESSYGSRQHERPGRLSYETSSRLDPSKSLTDLAYMAPSAAQSESAYEFRHKRTPTDTELGKSDRPTSDFFVQGVEGVMSKNTRLLSGVLGDDRVRYEPINETPTRADDDAAEVGEDPSEHCQGSRSDSATRQIPGAEVRTTMRPKNLNGVRSACIINMYDIRAPESNKHQAPADRNRPHGIDLRSPRASRRVQDSLGAIKSTDDMSGGSAQRNAPDQSGIADIEPRGSNQQSVASARSRRPSAKPVQVTSGDQFKSATQEHVVSLLGAPDSVDKEMFDFKDASRTDGATDKTNTSITG…	1.96677
shuffle486	LSKHADSFAMVANSNYKRLPRDAQSHDIQVKSDRSGRRDCTRSMVTRLNAVESGQRELGSHREESELKDDNPFGGNNAHLEDPFIGVHWPKVSSRSLESEAQSPSNPSRGSLSYFKNGTTMSSSPEAVDNTNIQRGQQEFRYRGLENRFATKLIRFRTDRESPKAKGRISFSPVKRDMSSFAQPIKSRPERDWVQFAPKTDLSKDGGARGTDKNFVPRVSQSCTPKEMSEDDEASSKLQGERDPYSAGDEPMGVESPWDHSRDAKASTDKPVDLRISIEDMSELPSEPSGLHMTPLHNDMGAREENKGPYASAIRETSSDAHVTGTPGQDDALNPSDSIDSMNADSDEPCDEYVKAAANSDQEFNKHSLRFSDTPHGQSSSTSGVSVGVPQSNDLDTKD…	1.81513
shuffle487	PLGGKESIDGMPTANRFAISTVEVHGQLRMDDTNSLVTKQGPQVPSPSGGTIQLAESSLLQGESNVSCNVQSENSLVNIARSLRNESSRVLASSMDAMQIRLGSTTMISPMNQQWSMVIAGDETEGMFGKLGGTSVPDSLVASPVDKQKAQDGGVSGEITTPEDGKDSAPSESAFYKLPRSQFLPSRGSVESTVKERGRVERTVRRGRMRDSGDDRPSDSERPPDLVMNDRPTLVETAYRATRQAGLPRSRRADAMDASKRSTDATRHQMRVENESESPWTSVHRLNKSYGGHSPLKVDDSSLLIKSPRPQYLDSPSGVSRKDGMRGRFAQEEASASNFAEMSVPGVPVTRQQFGLNQIRYSDSTVGNRVTRGSRARKEHMDRGYDRHKSNDSGVLEPP…	1.97959
shuffle488	MGYTKQESKTEQSADDPARPVNGSRTTLSSSLKKKDRGEEQSGRGQSFRERMSTLMEEWTSGQSSDKNGLHTGSVSSREDSVPLRATDSKPPSRVSEGDATIRVRGFVEGARILTASKADDFLPPPDRRHPKSTSAMKMLPSPSSMDVEDHDSDRPPVPVVHINQNLRGRSFSQYRTIYSLVMHNESTMDSALELSSGEVKPSGFSSTGYSQGKEFVGDHLMGHIVPSKEKRHDSDSSMEIHLEAVLPSGSTDSGSMDGSAGEDSGDADPGRDIRTTRADRPMVSNGEADCAQPKMSESGVYRDIALQEPGTSIAAYRNTILTFSQSVYLAHWWFQQDFHLEMHTELSTTRVRAISLGVLAGPQEERTAIEEMDRCAQAIRTDVRGRSGGVTRSDPGEP…	1.85873
shuffle489	VGALKPKNVQTSPQYAEAEASTKRIKTELDSHLSGSRQWALDGGGDSAPSGLGDTTNPSQSQNYNKRRDPSEDRLNLVSSRGETPSGASPRCPKKDRIVNNELPRLRFTDADRKMEGDFGALTDGDGGYLLVHGASPGREVSLAFGLAHRRDRAWMSIPFEGEALAHSLMMSASDPRVSATSYQPFATREVVPMVSRPIQSEAWNELATISSHDIFGFEQESGGRYNSKSRVLFKVMEGCMNCRAPDGKSGTMYAVVPGHSFLDDEDKDRPPSVMQILPLGVNSSESASGSGQRPMVYPQRRRRNQDKTLRSGDQDAQDDGMAQIASPANSREQLDVFGKQVVKDSIISQVATERPHQTSFLSWTIKTPRHPSLEAEAHASDPSSQHASTMLTSNDLLG…	1.99775
shuffle490	VYERDDDIGDSKEVFHSSTPDPDHFHAYFLATSWFQEALPSLGDADPPAYRLDPCLSIGGIAREMEDKQEDPRPDPEVRERTKSSVSRPLNNPAMEFGAPNKAASKTSVDSDYQIPFDTARRPETRRKPEDQLHVSKPNLRGARPSFDSVRPVQGMCFLEPPHSDQILRSGYTGPSVEVAHSSPSMADQSSKGQRDSDRFPRLRPKQLTRSYSRATVLMVGEDKLSIRGSREDVGVRCGDPVDDHDPSSAASSMRPVLPDMVSWNRVGTPLGSTGKDHIQDVQAATDKGIEHGSKDWHDEIFSPQTPNGDSSLYTTNRRTKSPVIRTVNSTNESMPPKIRTDGSGKTSSIQYRTFKPRTFNDPEDSTLVVTFHSSNSKAKAGGRRSAKYKYDKGNMQST…	1.77671
shuffle491	ALSWTKRGRARMRSLGSDGALSVDRFENDEDWRGHSRAEPRSLSEALYMKEFPTLTALSYSWYSTSPDPLLRVPREEASKGPFPPPLPSPSSMSIDTAGLILWSNGEGLMFVVREGSFRMTGVQTDCSIPIVDELAYGRHTTGRDTDAGGQGDQSRFPSLSPVDGPDPMRDASGGANRFAFAKSQKLPTRKSRRSENGPESNDGSAKIKFEGDNDTKLYMAPMGHRDTGVSAEEDPVQHMVGARSAGFPTNIRQLTKRMSILPKPPSGSMSTSLDMDNETADAPPVTSALTANELAELSSIGGETMTARVSHVDSRKSTTPVIPTGRSESRLANDNDESMLARHGGFEPPKLRDSDDLSSVDYVISMESEELKCVDPRDDPPRERHPSTIDPLEYPSTT…	1.94143
shuffle492	PSLANVGVKGSGSHGGSRFYSCPFKVSVSYPPTLKRSMQDKDQYPLSMVLQEQFEDNIVMVLPVLSPTDVPFAASDVFGSECGLRLARHGLRSVSFIDAKDSWKASPSIRHGDALYPNGSAVRNITTAYGNRREPSDLDGDGTGRRRRKPSKDMCFGFMSVVASRESSPDDGPTGTHDRSDTEDKGVSFARPISEEASGSLATMPSVQPSSERHNEDWFKVPVQQGSLSEFDHSEDFSDIDSVLDTPLDLALQVTDRGTSTDRVYAATALSTTSLEVRAREPHRQETYTKLRSSTVPGKDVSYKQQPDAMGKWPMQSGVTLMQNENRISGSGQRDSLSGQQAKLYGSIESRACRPAVGAEGAFNTSGSPSVSEGSVQRDKRNGIKERQGDHKLTNRSDM…	1.95583
shuffle493	LSTGMNPPTRRESSEHMVADSFTFMSGQSQSAEEEFKRSDEKSATPSGERNLRKVVRFGSPDPSSDTSRGDFVTPEVIMTPVPVDPSPPLNASTLFTRKFYPRYREVATFVKNSGAFSRHWLRGMQPVKLMRTMENSDYRRAPNLVKSVGLIFIRLPGSYSYGDDDSGESWNPSSTARLSPKIRVVRIRFQASSNSSTGQGMPRPGSCPTEWRHRPRRFEDMEHEITLKTTGVDPQPDDNADDYNLHGAHSATNRGKRSSDSKRATVTRHDLPRVEQHAYRMEDVSDAQSSYSGPLVATSDPLGLEVENEDSPPPTYPDFDRLRSDSEGVEIDDAFFAVMRSVTNSVFLSDKTRHDLLKSEVGQGNKYPLGEFFHTGYEPSEASHEGDAPSDIRQDMTM…	2.0029
shuffle494	RLSRDMPRQVKDDHMAKSVGTQIWSLEGTLAVSGFEAQDAGAEFHRESWEGSPPTGSSRSDVKSRAESSDRRAREYRVTLRLSNARDSSCIPLPKDTYGGNSNSASDAKYEAPLSDRCSIPADQEVTKQVAKGNSAQVFMGVSDVIDNDGEAGPMQENRQDPMDNLDYWLFTRDSLRGKDDSTLTSEEAEISSNSASNLRTNRMGSMSSRMDNRSSMDGKHEDTRYCVQEQRGLGHSDTPFSPQQSGQLRHLPMGHNEKYQHSLSWFVNFMEGLLPSLTRTAHLPVRASQTSSLGVLNRVVKVPHVSFVMDSHEERHRRAESVPRISQAKPGGAEESSTGDSLRSPGDVEAGPVDGTGLPNWSEPSDPLDMEDSSERGTESGVQSEMTIVVPSKSDLIR…	1.9118
shuffle495	IPQRRSSKEIHSNNRLNDQTSLSDQAVSPRSPDPDRDTSMFSRIADNSSRSQRGESVFSPRIGESGRSIAVAAEDRDLWAPRANNDLTSFNESTESRRFGPADAEVPSPPRPCANRTPPRQVQLMLMCFRESGFSVFSQTKDDTPVSDGSAPRQVQHEDLLTSSQQTPIDVGEARFGEKRGPPFPHAPGDGPSKTTRHQGASLDTTMLAGSGLPDRVKSANELRTTRRSAEKLSWAEVHKDHVDVPFPLYSHTDQPELDSERSKPTLGASTIPSPTTLSAVGPMKNQKCTNAGPEPERGWNPDDGSSESKAHASDDGPPQNNRSYSYQEVVVQSTHSTTELPSLSRRTQRATSFVGQPVDSAARREISGDYQAARHHNYRMPGNPEREKSLLMNYSSKG…	1.91042
shuffle496	QQSQQNATDRERLLLAPGDGSETFLHPKSSKVGSRGHGSTLTQHAIGASSQISDGGDPVQSPEKEAVAKRVPLEPGRESHRKSIPYRDVTTTHYSYKQTSLGSLGDPTDNHRFELLVSVLPPDGKKASPLPPGQKRGYDGMDNRPESEPMTRKPKSPFDQSSNRITINEEFGHELREMGGSVPSSKVRSGEGEAENRSSLDLKQRLRINTSPLLALRDSLEPLSDHRDNTDVGTFVRNDTVSYTIRSSWESDTSPWPVGVLSEPRQRQDSGDRGGVDDKIWALDSTSVVHQGPEASPGHVDLMAETAPQNGDYLSCLPPKRGESDPNLSFDRTNHDQSAHGQSLSERKPDQDEKTDDVFLWLSEDAGLAGGQPQAVSVNDNSEEVNVMSDSPVAKTRQS…	1.86376
shuffle497	ELRSQNASALDGQFVKSLSPITKRVMRMGNPSVEPASQRNRDDPRVLREKAAKVSGIMLSFPASNAMVTSAGRSARGDMFETPVDFKGKMTIRSRASRGSAVRSTADETPDPSRDDQAYDETGTDKDGKNNSQTGEPVPRILPGLVIILIDFFGESAATPDSGRGSSGDRDRPEFVSSEGSLKHQLATSRSRGKAKGQNSPSVEGFQFEMPNKDSVDASFASNSQIEDVQEKTQTVRKGLSQAGGYETVGTDYVDLPHSLAHSPRENRDHRADANKNRTDDVGSEENTDESMAGSDLHQGLEPADLPGGNGGKDSSMFAERRLTASLMQLEDGNKKPVTWLDDASETHYARHIDEPKLERVGLGFSSSRSGPASSTSDQPKRSRKFDSAPTRTQQTSSP…	1.96105
shuffle498	EYSTSAAVLTSPMPRMSAMCEESGGKSLHHLSDSEPGDQLQSYQGSPLMQMEKDTKDAINNHASLITMSIRSVTPDRSEARRYDKSWSRPPESSQNFPHRSRKRMGYCRWRVFTLPTDDYKSDNHSAHDNDIYSNKYSDGLMFGEKQDVAEKPEAMNLRGLTLTGGAHTAQNGNRPRLFTSLWHDGLRASLDGEPTNVPIMTGGFQEQAFRIRLEKSYSARVRSPVSSLNDQAKIAWNTRVVDEHSPPQKVGKPDRHSAEAGGRRVDSAVVTDPKPEAAIDIGPSFPLRSNVTVDKHNSEMNQSESLLLVSRVLAEAIIVISKRMPKRVKGLSDRRENGLFIYLDGPPIGQGVDGSLQHTARGSLFGEQQARWSKVPPREMEGGRRSDPEARPLGTSGG…	2.01684
shuffle499	FHDEEFATVQSDRMDREGLGRTGSSNQTRDTGSSVLPDRRSEYVPQSMMTEPRLNKSASPSGVDVSDVTKVDTNLGESSASGAPPYQSRDRKFKPLNTNCGPRRKSATRGDNLHYRSAPLSDIPTSGSQQPIPDNQNLADASLALTDTKKNPRVADILSSPYEDYEQPNGTQRLPETQDLGPWTVMYPIGPGYDKLESTNQSLAMVIDAAVSSSSFHRSLRASIPIENPGSTTLFHQKAAEGLTGWRMATVRPMGVEMTSSEGSRPIPAIFKEERYTRAKGMSQRAEKFKITSRPSHTRPKEPQGSQVVLMTTSTAMHPDLFDESDRQVSDRMRVRRHRSVPMVGETPSVQWQSKLNDPLKARLIPMGPDSSQTQGHKRDDLGVSVNRYEPYTEVQVSD…	1.95649
shuffle500	PMEDCRNSSASSGVQGEFFNESPLLKSEAKDWIPPTSGNSMFQLLDTPELGSVMLSEQDRRVNWTVSMVSGEAPADSDNLFHVRDLQARGGNDFSNVSIIEEQRGDAQVETDQTMGLSRSALKYFRNVCRRPAKRSVKKEPRSEGFGAVDNSQLTSPVPRLQGAGFVDSWLENGRIDERSPVSEGKNPNDARDASSISSDEYPLGPRSKISSSGLNSVDSDPDTHSSRPRVRSLGAQRGSGSEPATTGAAWRPNNRPHEGSSHRAAYPSEPRDILDGAKRNSGSVGYISPAQTHTFAVDTGNLAKRAVDYSGAAVMNESPLSHTQMNSDKESVEARGNSSRRKVLGMRGDSLRPAKTANYGDMRTIAACPKKLRRTPKSRGDTGKSKPYPDDGMAASSR…	1.9363
shuffle501	DVAPLSSLWGSMRVKGIGRKPTQNAKNGSADVSSNYAPVQQRRGTSMAGQPIYEVQEPGVRGDMPPKESSAENNRGHASRPKDSMPETPRDADQTRSAGTWSGYLKGPDRLRLASSSSPRGDEPFPKKHASSVSHPDCSRTLRFNARLQSEGDSDRQVEPSSTPDPSVSKGKRGVDLAADHFPDHGIFGIRAVRETDDLTKLLPSQASHERYLEASPSVPDNTVNIISDRPDLGNSYIPDESFVSNPIDTGSDNLPERTSGEEVYHELGGPQSERDYSKVNYTPMPVPETGEDQQHSPPRGYRPLEDATDMGRKEGENVDDSRESVKEMVQADRSSLVLLEERFENSQGRHTIAGGVHSSPVGAYDESWALRCLPLDRFSHEGSAVSIMHFRDSRDDTG…	1.97398
shuffle502	GSDAQLRPSMTGLVLESRKGSLSSILPAGEGLPEIQLTESSPHHSDLSDGVLESLISSSTTDAGIMDRSLWRGMHKKTLLRHSDGLYDQTKSSGSSATIGMKEHENPITVPHEAANPPHLNMERRSPRSRGELQDDGKRSFNLVDRQGSQSSKTSQDNMHPPSNPMLFDSDRMAEDDSTDQVKVPADTKQPDDGEVQSTIEAMKQVFSEPDRSADEQRGTGFAPKRLALVRASVKGQDSMTDNSNDQFASPQSAPENRCDTLVPMLHDGSEDNDRPFSQPKKPPASDNPERDLKNSPDPPRGFKSGRPLATPETRQFDVWSKRIRAFVRTLITAGESRSNSSSGSRKRSNWQSFRNGRGMTGLPLRGSDPAQQPMELHPNGPQNKSAEGSRFASRLGGV…	2.03223
shuffle503	DYGPDAGRTDTVNAKGDMNPKSDVSCFESENPSDPSDMQMPIELKDLSSSQDEGVFSDVGESSTPGFDPSLPQNNVKTRPKVPKRERQALYDDTEQPSTREMVRKPEFTVPSSQTPQMGPSEGRAMPWQRIPSTPDNSERSAVNKDRDPRAPSKDQRNDKRFTHDPLDGLQSAQEPLSARNERGSASTELRSHEGHSTLLLESSKDRRVQATSFVGDALSPISESESSAVVIGSKQSVPSRVHAASPVQESADDSVLKRDDTPPVGNAESSFLLVCRDRSFGKDPASFKDMPSSGSRGAPNLVHKRGNMTPTRDWDGPGTGNATSTSESENHNRLKNCYQRTMYGQQPFVSDNAIEPSMEGPTGNGDTLFIIRPPGPFLSLVGSDRAKIDYMYDKIQGT…	2.04301
shuffle504	RVNGLKQGKPRPVTAIWKSGSRYAGVDRPWGHSSVGSTSMQDFKSSAPARKASSEKESADPGRIVGSHSDANARRELANGQTGRAVSSPFLLHFPMRSRGSILPAYDDELQVKLERYDRISFANSFSQEFPIPSIDRRSTRNLMVNDLKTSMLIDSGGHKTDRDSPERTEREAFSREIVSQDDDVMSVEEDGMPSDPKDLSAKHGPEEISHKDLEGDLNGSPATSDMRRSMGAKSFKRGQAALTDSIRLSKDTGANQTRERVSHASSAHHTGTSPEYQRRDSDNRDNRDSSGRNDSYSLTLRNPNGQTLTGLSNPPDPRRGGPPRMPHLSSTKDMRFEVHVVQSESEGIEAADLEHGEAIRGFSRDVSAEHPRSGASASNERPERRGSELPADYAPGSE…	1.86992
shuffle505	TGFKTKSRRYDTDSQSWSVDPSGLIGFSGETTMSFSPMPTDALTSEEVPTSRSDSRKTAEQYKVELGPGSNDRASGDNAPEGHLWPSIVGILRDESPKASTTALPRREDKFSPSTQEDPPQDLTHLDEDEATFSSMKASTREELERTVMEPDGFQDVAQLILSKSAGRIPSFDSRSPATYPPSPRPTAFSSADEILLRSLMTAPHLRILEFPDSVVKKSSCGPRQYMYYVRASPRTRPNNTRPRHFDGVPFELTKDSSGPSEMQPLSEKDDTLDPRGGKLSQARDQKSSSPQARHDNDGIPAVACDEASLGPSDNSREMPFTMQVRPGIPRIAPGMEASPITTQDSVSRSLIIKLRNRYVQTNNHRAPTKSVSVSLVTQSSIREQRSNPKNQLVESRGI…	1.94182
shuffle506	KIFSCRIKADAMWVRLQGGAQSSVGSHGNDSKGMQPQYDDSERERAGPSPSDDSGDDTDPYRSAVSLKLNRRSKIDGSLKNSSDGISLQNSLSFEEVPEILDHDNVKPPSVLGSTQVTDGMVAIQGATGSPLPDSTEADVKMDRASMRADPMSGHTRGLGSPKKRSGQNGQGTLPHHDGFSEENEVNTEAIASTPDKISSAPIPQGSMRNPEAWQIRMKRRRRPGHMHITPPSAHRWRRRTHITNSRTIEDDTSAFQMACSSIFFPGDEQRYRRQEGPDSKRWDAPSEQESMVVLDSLINTAEEHDDRLDAESIDRNSDVSMKIVLGPNPEFNELENRGDDAHRTLNGRLSRVVPVRAHDLVPPYSPSELGPSFSLRMSPRLGQRNRDSGFRPKGGGAL…	1.99977
shuffle507	QYKSQIERYFRGRDPLEDTITEKTVSTSPEPRQSTSDRTTKDQALGDTTGFSIGHRMTGQGGVRMGELFHPKMVTMDDESLALAKRGYSLLAMRDRARQHVTVDTGSSTNGLNNLSTDDHQARKNGLRKASVTSMRPLSGPWVTLAMVSPDNVATLPQPQPARPQKEGSVSPQYEESFLKTTLPMDFNDSADGNEDDNDSREAPRKSGNSEVFFTDRRLAHMGHAPEGFHPKTHVEHRTQTISAVRSASSRNSTKERKSDLRLNRQSSGANLPRDGDKSRSTSGEERPPTLPVTVMPGLGSSARGTGPNTTGAGPRPVWSSEDSEPVSRSDDHTSSSAATIKEMARERDQAVRPASPAGRRVGIYGGGYDINAARHSEGGSYAVDRDSKNGEMQLGTIS…	1.8859
shuffle508	FLYGGFSFLNDAPDQDRDTRFPPLSLKPRPLNFPRFDPERGQRCGTRPSTRDTQNDTANYDALRKVPGMSQSRKWHGAPDPRGNNLGDFLESSDDTNPGTEYSPGTPSELKMFRQEDQRSTPRAVPIDTPGSVNRIPEDDGGGDSAPHTDSSSPKKDTVASLAIVSKPFDMYVHEFQAGQGSSRGESTRMQQGSETQVSGCSQSLSGTRPNSDPLQSYSPQRGLSPFSARLANAGHTAGPESRYSDATSTEAMRTSGMGGIRLEGDTIKDAPQSEVDDLLIVVKPPEVTAEPSSSNEYVWDSGSGRDRQESSIFDASDLTKVKSMFGLVKAPMHPPDSGTAFKATGKMGQVYDRSLPDVNTNECDHASNERNESDSTSSKANPASDEGDTSLERDDFKA…	1.87223
shuffle509	GMDTDINADGNNDSERRPKHRERDAPSDSLLRPSPRRLRVHSTDITAFSGGARVLGSRSTDFSSAAVRARPSPEGLMMADPNDETKQSPFFFRFESPIRRKIGPLLGTSSWTNDNRTSNRLPRVTLPSPPGVKSYHDMMDSQESSPSDGMHQSSKPSPAQPLPGYKDQPFAYRKRVQRPDFSGRRERDSGNDNPPLEDSPRPVSNSSKTMSTNESRRNSLRVITTPSENGAVDPGSSRRQAMAPELSVDRLRQKAGEPHFDGSGETSRRGASDKSPPVSEVHDPGQRGHIPWDTLFPLGTLSLDLDHLVDSGNRGDAPDEVDSDDSPSMNFPRTSNVSSRPFRFAPFAAEDETEYGREDVEGDDKSKSVPTEITGINKVPRVSETQLATESFFSESLGS…	1.993
shuffle510	PPDKSGDSGETNTFNTVSSKGPPKPSVGADGGTMSGVKAAESYFRASWVTVHGSLKPHYQSRVLQADSGRELQRDFGTANGGEPRELDAERMVSSPVGIPQSRIMAREMMPRETSRMAILGLFGPSELTMSGIQAGPRRREKIMMMNLSDSQKDGETTSTARATRDAQIKDTSSDVMEQQLTTFNPSGESDIRFLKANADEFSLIETLQLYLVWDPVRSTPSQDLPAESSSPFSWPMQILRDHTTILFMPTARLVTIGDLVNSPSIPDLSCNIRKEKGPMNLDQHENNENLDHRESNEEIGRSDTKRHRAGDSLSYHLVDPGAADESADQVPEADQTRSASGEDSEFRSLDRGHQSELDQVHHARPIMTYGRVKSLDGHDYDTKNSRSTDLHSLQSADS…	1.92272
shuffle511	FTVSTDMEMAREVLERVSMSRHTFKSGEHSDDSTLLRQDTDAPEFLSLVDPITEGESIHESKLPHRFISSLAGSKGGSEADPQPATTDGGTIVVPGHKPDEIDSERAPPEFSTYPSTSSSFMNNKDSRKFYDSNVSAGMVGEMGAESREGHAWTNSGVPTIMGTDDLRRQHGESRNGDSMAVASTPTVDFAASANYREGAFEPGPREARSSAKPGQSGGRGPPHLNPWRDSPKNSLNAASSVERSINNREPSVSSGEAPDGVRSERSVDPSSPGPLPVSPSVSSDRPETDLLENSPVQFMVDTDEGASVNHDGRSVPPRNEHQVPGGVEFTLTLPPSQRMPPLVYLDSARQKSSTNDRTKRDGISPGSRLMNLLPGLTGKPWKQNSLDTSSSPGDEGSS…	1.87644
shuffle512	HTQNSTDHGIKAPRETLASPPQAGSRHHLASEVHSLDIGFPGSSESQLTPDPSKAQVWCNLSTNTSEKKEPNFGDDDDEKVEHDPAGDTVSKFTLNGSRGQGTGGTPVSLGSPSSSDSGFANNEKTSQSSGPVRMLDPQLRKGEVIPLTKPLLSTDRTGRTIHFRRSNSGGGGLAPELTGDIGDTQDKATSSSKEHALEGMGHMDNDEHLGPEDPSVTESLDCFFPVWRRSRVSDDKDDAMRSQDAFILRKAGTPSSGRDALPRRSSSRVVRLFASYYATSQRGEFKKNVEDDILESQVDGTDTNSQKDVPSPEPPYVYKFRTLMQPTELKEYSDGSVPARYALRLRQTEYYELISQSKIGALRSAPTRGAVRAGGPRTRERNASVNPADPPFMIRRYF…	1.79307
shuffle513	AMDRPGSNRVGSEPIAPSNGSITQDVATRFADSRKTIHSHEKASRSSARNSYSVASFPQRGSLERIVSRQEQRPGSEPSVSGQKDRAGSQFDGKPSINDEGAGRRQETDDPSAWRSPSVDNRPAVESSKEKGKIGSFAKAQRPVFLMALRIEGSGSRTEGKNRSNKFGLQVCQVPRRAELIPTARSALMQQLGMMPGSRDGMQKTNSMVDCPEDHSGDEDVLDKRDASPPKSPPVVQVEQVEDHTPLCGRASTTASAGTHPDVDSEVSSSPASTDVSPPDDHPRPRPGLLGSEPGKERGHVRLSEFNMDEDRTPGPYYEHGSADWFTINRKEGPRMMYLSTPPEPEGRTHLLSKSALPDVLMIEDFRAESTKPRKLPHSRTDEMDESTDSVFSNRQTNG…	1.85953
shuffle514	NEGNDSGVSNPSGHARVSSSCPEVSCAIPYQESGPDLPLEPTGTTARVRQHDQQVVDDRASSAVFQNTNLYGSSASPVDEQNSNRRPGIDTVESKFAPMEKYIQTRFDYKGEGHPNAKMYEEGESFINPLSEAREVSDPMGVGDDKNLYLGRLVNSSAVEDDQRSYDSERMVAPSLLGGDSSLAESPPQSNVVRDSSSTSGSDTSLGVHLPRAMGGRPSFAREFGPAVGLVLDDEVWDDTAYEPDPLSEKDSLSNHSEFTAAPEHPSRYQNGQENAHISMAWSISEVVSQFSVSLESNQLRLRDHFPDKRGPDEESSDDEPRDLRDVFIDGQGHILSDIMGDTKPSTSTTPHPDPGKEDVAPARFTFMIAGQPGDGWASAEEILVRSDFDRGRTPAFFS…	1.86819
shuffle515	SDSLPELFNDWRHGPQSSPELDEESEGFTHRDYVYLAPDEYGQHQTNATGSAFDSPDPKARDHHRHEDILTDDLEFRADSKSPIARRVDAVKVRMPSILSDNSDGALRAAHVRPRAQDQRPSRTEAQFGGNDAAGRPRWVLPPSDAEIWQLVNTASSEVVASSLRTPGGNVGERHNPELLGSDSEEGETHRTAFKTISSDGESIEGSAAAQNPCPPLLAKSPYEMPGGAINTMSNGGSMTRLYSLGTMDSSVDSRMRRLLSREGELDSNKERYQEPTNDTVSYSKIVRIEYPSENAFPEDEPKNSRLGETGQDWGVGDGIHSTLAAPSSLMMGPQSSVDVPKEQKSRTGVDESYSGQGRSLSSGRDFYLVFGVDEQHTRSERSPVLVTKEVMQVPTDIG…	1.97739
shuffle516	RKPSLGSSRDQNGVDRDSVKGRLVRLDSTGEEAGTSMDSEVGGGDDDDRNLESPSDSGSDVDRGPLTEERGPSKNTVSHEIDAQSKPKGCESDPVDSTNSLDGPIGLHNTRRPIQDSGFVDSSKVETVVSMDYFSEGGPISISDTPPDFMVLDPNDREISSSQSTDYEEFGPEAVFPGRDSPLPDVGKNRSERSKTSTAGGSNPMDETQSADRETTVSSPEPLEQVLPLGMKAGTGYSIYLSDTLISELYHMSSSRSSTSSVTSDGLAISKPRGQGPFAHRDARETFHTSQPSPDMTVAGDDASGSGSRAMFSVLKGTSADTRNNTRETRYFAPSPILGRTRNLRLAEPSVYRRVKPRQKPIVNTVTLSNGREVDDSLNAGPTRQGIDRSRPYNSESPE…	1.99183
shuffle517	PQTSDDGTVLWGPFRPPSSSLLRLEGEKPSFYSSHMGLSKAFPQKEPLDSRPNELDNADCTRGPYRYGQQHGSPRNKGLRSSGDENERLSRTNTFSPPPFDVRSAGPPPSSPLPDGKDVRSRAESTVYLASGRMSGPNFGKHTTDIPGEGSHDVSDDASDNNQRAEEISQGSLSGIRARLDDNENLEEIDFRRGSERVPSCYGRSSLFVAAVGDGEPPLGRHAFILPYSPFSEAKDSRTVQMHMGSDENTRKMSEYKPPANMVRSDPAEMDRIAKESVTTYTSVKQDPGDKHPVSGGLSTSPGPSANSSVKLAHSGRSLRMDQDDQDEDRNQPAGDSRNAMSGETSLSPSAHSGVLTRVEGPDMERTNWADFLDFKAGLTDKVHTTNIPKQDSYDRHDT…	1.85699
shuffle518	KQLPSMYSKDKVARTFPAFLMTDASVARPDQMDNDSHYITVARATGPQIYSEDGDTSDEFTMQGGKKIAPHISNGSTKPQSEPPDSGYGLRSEHSEAPSRFLTLPENVDPPMHSFGIPTPRDEVNRFRPENFMPQLKISGSVDFDLESTLADGHFYSELVLNRRTPWTNDTLRRRVGYIAKNDPRHEIQLRPQREVVRVSRQGISRLTGELKGARRDTGGPPNNPVPPPAGNEPADETMFQTWASLVARNSVRPGLSTSQSSTTGLKESTVKSYSYVKSGRTDDKGDNGKQQAPSSNTGPDRRSQAEFGSWHSVWENRLKDILMREDEQDTMSHGEDSHVGPVGADSPPDRGRSNATPADQLSMDTLHFEQAVNFDRYGLGSLKRSSTSMQSSRDGMST…	1.88405
shuffle519	CDVMSGGGMQRISYTTEDRASSSPDKQQVTSGVRGRVPSSMESGQRARPDSGPLDDVDREVIEFTDPSDSQQNKVLEDVSREGSTFVDTSGSSHQPEVSESDRDEDPVLRSHIQPSTLFGQVGVYDDQRQEMGGGDFASDEEPPGSPENMRFLGDSAPGSDMGLGDPMERVTRKQKAEAKSSSEYLLENHREPSKLRAHMDEFHDTSPHQFPFRLDVFKAMELNQTVNPQSGANVSPEPYKNDRIAMIGPGKSPSSSKTALKEPYMVRRAPSLLRGEETLPQPDAFTDGSEAHPTPRRNGMDKEFKDLDREPFSAIGPRASFYTKRLLPSTERRSGVVTTSMPSMATPSDDAPRPPIDSDGGKKSLSLKASSPSRSNRDAMKLGGVEDAPKSRGAGAYH…	1.81069
shuffle520	SGQGVRDVGSSGPPVNHSFSYTDSINKSSEPSREVSFGSADSTGDGTLGDRTSRQNSASRDNFSDDMPPTICIMGYSLSLQAPRGSGEERPRSRGLGEDHLSKERIMGKMIFLSNSVLRHSDRVPKGSFEPKSSGYNAHDWPSRQPQGIPRVPSGSHDRPRPHVSDGGDESFAAGADEPTARGSRPSLKVMDKRRYISPFPFSRSFEDPPQNIKPQTSQLELMTAKEPLALSRSQESVDKDSLEEGGPNRSDATKHVNGLLFEELSDEGSPALSEMTSKDLSAEGSQEVQHRPGPVAPTAVSRFSGRLVEIRAFPGVSCPTSYMTTDCAEPGRLRLERGLDADPQGEDVHYAKRNVTYHAAIGKSHVREREDPDKGHPMISSQDWVIRRDMVRSIKVTI…	1.88766
shuffle521	DKDDEMRFKGSMLDTAFKDICALSQAPLPSVQAMMPTKPVLHRDASSRGSAPSTPSEPDNSDNDPNGGVLPNTDPSKNREETFLSSENTFSPADCASRDLKTTESRQAQGREQVMVSIVKPRGHVEDEMQRFTEFRQRLPRSSERPRSTRESYVQPHFSIDERYADVVSKYDQAEADDVGNHVFTLYDRSQMLEDDSNGIYWYLDDGHQDPRSAGPQVMIMRAISIASKGQPSGIMANILRKRPSRSDDREWSTENWADDDGPRSSNSNHEFRDQPGSFQASVVIPELKFKSSSGPVDGSAGRPDEFPRSTENKEDMPIANAVQSRPQLFKLPALSNPYPEVRKSTRTLVATCKKARFPLTTEPSTVTVPLEPSAGTGVLGSSPGEGHNPEMRPPRATL…	1.91592
shuffle522	SDREYRDDDIMTGKQFQRQEPISLDGTVTLTSYEQVARNTGHYGSYSSPSGVDHPAFRNFQNTGKEFFRGMKPYKTSSEEPTTGASMGDGVASVGLPPVETKGLSLGESPPFSLTRAQKQAADVASSNDSGRDTKLSPFADGTKGPTFGEPTSVTDDSSDAFTRSRDAKSDFSEASHSLEGDDAGNSGSGERSLAKRTDKNLNSMDEVEDSGFVEHLEVAGTASVFTKPYHDCESSELLGKVLIDSNEINSVYHSKGRDVASCLSKEATPVLRPRSLPRKRRQPKKLSPVDDWTSRGYLLDGPLSNIDKMNSLLIGARRMLATMTSDTPSTSDASIPRDPKLDEVGPGRDLNLPYWALALGYQRSSEPFELMELMLHSPLSAASRTKDSVDSDSRQNKD…	1.86774
shuffle523	LLRRGPSHSTNHGESGADSTDDRQDERNVSVDRNTEKPAVPSQGGTHVTFCGFDYPSGGRTDISSSQHKREWSVQDTMGPPKSTNTPMSPTDLISRQLLWEPTTLGLDPRSGGTKQQAVAVGDFNGSPEDENKPGGSQAAGYGSFVKKTDEVLSLMDPDQGSGDRKLQHGSSSLACIESMVSEGRLINEGRPYPGFRPPGRSDVGDDLGYQYLPSDYPASESKVRTKLLSDRPDSVSSDNPDDNHTDRGYRTMEGSGHAEGGQTDQDTISRSMVMKEGYHRGDQLVAEMFDPRLSVDTSPPFQKSSSNSPSIQVDAPRPTELESPSQGIRQRAETDRFMSNRTGGKIDLSSLGNVQVGDVTHSRVAMVAAYSREDPRTHKSLRDKPSHLPSREAVARFL…	1.87066
shuffle524	KLGEGYMPSISYLSQVSELRVDGRSDNSGKRQSAHMTDPLVGPDDIQPESDRNPRKFDKRDGPRDVEDLEDGGDTFKFEAFQGHFPGREASNHRSKYDSPTPFTDSPSQSSDDPSAKSLTQDPFVAKGEKPELQELTNLTVTGARRNQMSTCPVLKSGVAMSSSMIDNQVMESNRGEGSLRISSSAEEGDAIVIPSMDGWDYVSWTSTLDSVGLEPDKLTHDGRFASTDRHSTYLPSSPREVEYQDFQSVRNKKTQEGVNSVRRSRELGMLGDKQEQLRDPPADTPHNEPRLEPQRSVGSTDRFLHSTELDAADGVRSPDLSHAAKRVGVPIAGQSSEERTVDPQSAVKRDMVSEMMWSPAIPRERFENTDHIPADRSSHNGVGRYSNSHRHPKAVSDG…	1.8857
shuffle525	HDLPSPDIRSGNKGPHTLEYSRVESNVSDQGPRSYDHVGPDETRVSAGSDSDGDMDTGLTLDHLEQGKHPETRECVWDRGNAFSPGRNGTDDSYDKSHPNKMGQPTSSSWAFSEDQRDTGDLDRMPVDDIRDEMIPPIEHGGFAGSESTRSKSDTTSFDPRHDLPESRVKAASEPPRKTESESQGQYYQLPPSSPASGTLTNLLEGSQTHNRASEPRRQRNSVPRLFHSKREQGVIHSAFIVNINPLKSAKQGDFDTVSDNNRRMRFDQQNVWHYKSKPRAAHIMPDGSAGGDALARMLLLMFRPTSGSEPDSRSAPEGGERHAASPRDNDKGDGDDAWMFGFGSNLTDIDQKAPPPLGSLVVYSFDADLLDFAEYAPRPDFLCGDKLLVGGSHRDREG…	1.90485
shuffle526	PYFEIVATPQPPGGNSDQATRIEVRMSLVLERASHNGRPSLGSSTPEISGPSGSTSPNVPGKDHSRTLFLRGDIHFPGVSKFLRDESWDRAGPRILIISDVTQVAFSSTPDTSNRHGSRSDTHEYLSFNQDDGVFSEGFGRGRMHQLSVRGNQPSQRDDEPERPTMGPQSSRETLAAFAYFSDRDDAWREYSPDLMAFEPSPVLGGPSMLGLNRDSLGPSSSINLESSHSVSSEQRRDDTGMSPSWAKSSAGEDLGKSSKGVTEDVELLTSETMGPEIVPIEKQPKMDPRVAGGDEFEFKPLVDAVVGGPDETQSNSNSHHGPNVSTSRVSNPYPGPNDSTHINFPQTNQDDDLLVLGQSLPLVAVSVMGDAANGPQKNLGEPGYLFSRADSEVRMSAS…	1.9078
shuffle527	SGPPPRSVAERKGAQRFRSVAIRPQRDPPSSNKDAENLLSNSSRSSKQVRSLPLQPKQTGSSAKNRILHHTLPDPSAAEQSQDKNRDVPEGHYVVYSRRTNKVPCGTSNSVMPARAGGDSVSVRPKEEGDDLIDDSQDSKYGMGRVQREHDIFSVDVLPRPSEMTFQGRLVSDDIAAFAAHRAPLNPPRAYADEYKPGESSFAPADERPHAKMLNRLMTPEYTDSTLDSSAHVPREIIPGSVARKHLRSEGWHSGLSEDGTELDEARWERRIELGRNREGRWSTSLAPEEHDDPRINFEAWAEPPYLEGQPGEEIGISTSPTDSLFTIDQFESSSSHPSAKAGNANMMHSDDLRPGLDPFMGTTAFQDVEKTRQPNMGSDKVDDAVSSRHDDRENPTIG…	1.91005
shuffle528	KDLNGELPTESLLSPLMGSPMESPSNFEEGLAPPMEIGATSASYPTSLASGKHESTDSNSNTAREVRPPESKSKGLQSNVQTPSEKSNPGLQHKEGILTHSAPPLDGSAITEPGVMVGKQFVPPVQRGEGGPSMTSKSMKFGQGELLRTLPFNRFSFTPRRWNDGEETELSDHPPPTPVPSQDYPSRNLLEGRSNESSEPGAKGNVPVHGRNSVYVAKYLATQDSYRRKVHNFALAESVGWNSRKGPASVGVPSSVSLGRASLCAGSDKSSKDESHTNRSQDRRGMGFQHVSGSALSSSTRLVTNDAAAIQYDQDRIEFPETRTVLADLNSFDRDLRHRDIPKASGSDLSFRERSGKSAGSSGMRGSAKAHKRRMRDSLDTQGPKRANVKVQISKTSEY…	1.95042
shuffle529	KKFVVHSDLHSRYRRKPESSSDLDVTGRTDERTIMPNDPSVQVSSNDGRSHRDSDQLVLPTADFVSYSLPTRTVFMNVKGSLSRASSSRKLSQQSRGPGVRNYMRGDVHRAAKTGRKIPSFKDDSSAEEKHVEVQPYMSQPGGMPRVSRETSLPSVIGFSVYQKQDSLSEDVSLVARINDTSNMPKPPDSWGSNDSPLSLQVGNDPNMARTRDLSASREGAVQLPGPLSRSGERDSSEGSDRWPPERDDANSRGGMIHSDNADGDEESPSSARAKMTASIRNSEKTTQSMSDRGAREPHFEEQPTDEYVGGIAPESGRGFYRDLERAALRGRRPFSAPDPRSASDTDVGRDKPDSKMMPVESLPHDDPDARDHHITTCSIKEMSDTTPARRFSHNGRSE…	1.8573
shuffle530	GGREQSYKDSRPVFAVNPSPETVLLRMDETGRSANTLAERSVINIGKSTADSSYPSSDSSPGAYLPSVMARSRGEGTQPLQLGIGPDSSRRARSTPPVPRRLSSVGNNPSQNVDLDLSVLLSYPYDSPNDEESSSRGDSLTSASRSDWEAEKRNAFTHDTYVSMSVRENFSHRGIRSDGDESTRGNLRDMEYTKKSFDLERVIRGEVRSLVRAPTTAYDVPSEAGCRPYPRKGTSGNNSVLDSRRIPSFQGTQERDMESGRGRLVLKGRPMLLANPKRSSQSSKGEPESALDGFPSNAFKKDRRMTAVLTAKRCSKSDDGRACDVGSIDGEPVDDRFIQSDDLKTFSADGNAQSPASRSGRANDQQSTIHVGGEAHVLSVRLSPPVRNEPFMRPGTLHL…	1.93087
shuffle531	PPIASNHSDVTLHHLVYPSERFTTPEIPDQETSGGPDSLVSRTNLNQQKKEDSQVKDSGRTYISKCTTAGNPLGPAHTTNLFAASSTTRALAGSEKQMLRSQEAIAISVAGIDNPDTTEKSSPRSGPNMYSKALCRVHPGGEQFDPPADDGPGQSEMSIRLTPGSPLDHADKSSGAVVGPLAKQPRRDDRTVLFGADFPQERVHQNKVQTYGASRRRSLDTSSWNVSTPRECLDEKRIASEDENDYSVSSLPMLLKEDQVRGEPLRPRMRHGTGGHDETDFRMHYDGRLSPRQKDSLPDFPADVEREQRNEERSGDDSRSREYIRPLNDQSQGAEVHDYRRRLQLRPNLSPSATDVDSRPNPRYVDESRRSKWPHKATGRPPELFSSTTVAFDGTRISR…	1.93333
shuffle532	MPDTDDRSPIAGPLGFGATRKQFDRMVRSFGVFKSKSSVGATTMLEPGFFYLVYSGCSPSVNEGKPSNPKSVQENVERQDQSGGEWSGPKLFTNLQPLDTSPSEGPVRSENKVDPVRQENPESRAEMEGLPLKHPGAMYSALPALVSPRSNPVSTVGHDPALSDSARSLSVEVDPGPLFMDRAHDQQRSSSPNDNCTGSIVRTRRLGPMEGSLSDRDQIKGQFSDNMVNPDRVSNSDHSEVRYDPQSGRRRHGKSDPTVFHPYVTLSHDSMKLERGPTSESRRSRAPLVSTDSLSAFTFEDADMGHQADDVLDNPPRSGAEKRAMSSVFDIEMWGSNNATAGLEFVSSSDLSFEKGPATPEHAEAGGMTTAEGAEDYYPGGPSLGVPFKGLLNRFSALS…	1.84758
shuffle533	SGDNMRQRLHLLGVSEYTKRSQVKKQRDLRVKPTGRRDDAETKGALSAYSHSRFPQDYGPRSSVSRRSPLRLQDDAERATGSKNANDAQAASVIEDSEDESTAMRSSGRVVDTFESPLSKDDSRTASIEKSFVRSATVKRKSNGACELVDELLSASNDQSKLVGVRPLESFDDRLQPMLLLKFGDRDYKRGSGGFAFTELSELSNCPPSNLLGRGRTLRTSNPRVLGPVFSQSPSFNGRDAGNASDVADMPNPWEQDAALVERFVFLPLSAVNSIPMPVISRASNVNTRQNYLSDKTPDYSELGTRQITRRMEGESSEPLYRGISKTSRRSSFIQGGVDDTQKVTPNPLNGQGTTTEVSMLKLGDSMSDDFGKSTSSVVRQGKGIDRPPESGHVLPGKT…	1.84075
shuffle534	PDGPPGMVPEVSHEGSGSVVDLPSPSLDVGRMEPTSLMDGAKGLTESDVVPSTGVTDPPARKHFHVAFHHYMSKSAEESPKGDSSRQFAKGTRSDRYTLATLQSDGLFRNTYDTLNYSSVAENLSESLGSNLDMGWDSREDTPSENGRDGVPKVSFHIRQAHIRQESEGLDGQPKGTPLELFFSVRSWNYPAPPLTGLYQQPPMALLLENDDPVAHSIAGESTGPPVHTVDPVDHREGPSIRSVRGGLYGKDDRYRDKGDKDPPDPTLGDRALNEGLIIFGERFFKRHGACSLDVARTRQFAVKIGSLTRGINKRDEGTNKADYNTSHSGEGPPSMLQSEFSSASKPNQMSSFLDPADEPHVPPDVQTIPRRRPRVQSKNRLALRALPGPTRKKWRTPQ…	1.93875
shuffle535	QQKDLQTMYLDSHKPSDEASDSPKNAGTQPGPGSRLAMPIPLQTLLKVRHQKIHKEVTDPEMFYPWSQVQSDDPPLFNHHEWFMMAMRSISSRVRDPPHRKPTRIALKDMSSPINKERLMSSAGASQIDDDDQSDRDSRSRPYEIIDEPSRPFNLHERGIMPNDQTVPKTPRTSTRDGDPEDGGDMFAKVAPREKSLSRSNWGGEELSGITAVRSGLRMRIHKSVSSGRPAYTKTSAGKPGGNDPVTQRQNPQEKPKTSSETVDGRETTSNPGTGVGLDYFVSDGNTSDTSPDTGVANKEDLSMDLPKISSDEGDGANVQVVIVRVKAGAARSTGPCGPVDHPTPGALRPPQGADYEDSLNLRSSPSTLDGFDSNSQEGPTSLLKPKEHESAAPPKDSE…	1.90058
shuffle536	SSDSNSGIREASSVPPDTDSSRHTNAKRKVDGGTRAVSPAPPEGGSDHRAFDEEVQDSSNSTSLALSMEQRNRSPTSDPLIGSIQRGLTLEKGRSFYNSGTRNDTPVQQVFIPRSESSEMFEEELPGRQAVTTPSASELVMIVVGISEERSRQIRSGASHPPSMNKEDGPGQSDSQLGPKMGSKFMMRTIPQEDVNSGDSQKLGPDNFTSLKELATVPYPLPNNYKDPEYTSPAGGDRKQRGRKLQGDEDSMGRLKFARKVLDSLKGISKLMPHVDKIRNDSQLMLTKSTVPRLRMTMDESFHLSAPADGVQFNDRESFEPFIIWKPDSKTMYWLALLSSSGEDDSRIPVSNITSTGGSPESDSDVPVFTADWDSARLGSFSTNVSGLDRMPYSGDDIE…	2.01174
shuffle537	HKSFGEYMSLLRGQVADASGVPLPEPQTMADRVRVKSSFTGSPRRDRHDGPLTVTESNGVPSTGPPDVDIQQSDKIEGRPEDGALGPSHDPPTTRPYPPDARSWSKGSDSPPREEGDVNSSDETLAVSQDEGDALRFDVDARVDDTEDLEEDPSDSGRSHGPYLSTLTPESSVKSDTQLSLEGTMTMLLSRTARSSELAEDQHHFSNRSDTLSGSNFVSGHGQSHYVPGKASEKEPATGPSTGGPGDSKRLLARVDYLRRDRRAASGLTEPPSASSNEVPVDAVIQLSDPNFHRRSPMDEFEFHDERDPMRRPRTHTPALCILSGRTTNAQIETRQQIRFVGDEQVQQTIGEQDTLSTPMRLGAQTAPRSSPANSSPSRSGYGEEKRRTELHETLEPRI…	1.93589
shuffle538	SSRPAVDVEAVENTAHNSRACQFITMSLGKATGRPYESGITVDALRSSEGTAGMSDRPTVGEFEQVDPSGRMTLVAELEGDDYNIKSDPDGDSSTRLLRRRSSGSDKSVGTKAEVQEPLRPVDKVDPSGRAGVPWDNERPGNFRPGSAKNDSWHLVSRELNDMHGRMDRTGEKHGALLTDPGTLSADAVSERNMVFLQLRPHAPWSDERDSDSARSMSGTLDAYPTETVSLTDDAARLVMGFSKVCRSGGPEDRGSTSEPGPVSYVARLHRIQTWQKLTSINGTNFKEAYRTRPPQKRPSMPTRNERESRPEYYTEQGPSQPGGDESVPMDSDRRNDKSIFALDACPISFAPETERYQEVTQFGAFMSTDEIEDTKPVSLRRQDDDQPPDRSEHILKLV…	1.90227
shuffle539	LSQLTDVILTSPFARRLIEDPSQSAPHEPAQGDPQDSSDEFMDPSGMLFPRGFARALSDDSDNDPGKTELRTWWSTAVVELRSDSRSNHIAKGFQIQDEDTGMRLRDSGQGANRPFNFDDPQSLQALSDQDATVSGDMKLLAAVFSLVMGEGISREDASKKSSPRLRLLDGVQSPATDSINSTVGSDDGEFVDLIKQGCAGARPHTVPSGRGEDKPEPDDGIDVSETDVIAVPSEPEMDSYYSSGRLHTSRLRGVDSHPYVATVPSPGQLPDLDPADYQERLLVYYANRRANYGTETVSRQVSNTDAPALVLSPKSDVNSDRPVMLRWGESNPFAPQEGAVGTSDALQDEMDQAHRVLLSRQPMVFDKYNQKQNHVEGQFTGRGTTMPDDQRDMNHDSI…	1.89093
shuffle540	INGTSALNATDPKQYEQPAQVRTVTEEVTNSHRDPRGDRVMNDEPRTYVSSPSDIYLRDGAKKGVSFDEPQGISGDHPETEQVSKRAELDQVGSDFNIYRKKRRPNTRDYKISVEGQMTSPSDMSREEEFDPTFPPSGVDHVSIPFLQPPKEGPDPQAAKSRLNPRSIDPPREEEMGDADSDSPGSVKVDFASRGTVDDERLTPNSWPNDDRSSAWHVPVDTERPSTMMKFEISGVHEVSALSGRGHLTTGTDDSQDVEGSIRGAGLVAQGRHSEFALSSFTGYAPDMMNDSRTNSGLGNAVDNRNDNPARDQSVEEGKPVSHSVLLPEQRDNDSKEFEDVKVLSEMANESGAYLYTPIRRKMRSEDICAMRGQEGTDLIIMMKHLKRRFSASTADSDA…	1.88063
shuffle541	VDTSDESTCSTVAHRVWFEFTQRSVDVRIPDDRSKDHEEANHTSLMSTSAEDPSGSYAKMPGKSQDGNYSLRPSQGHQQAKGEQNSFPSAQDSEIPLRQSLALLENPAETRSSDHGDNAMRKGEDTGSYAAPLRVQSMEDYSDALGPNEEVNTSMNSPLPMENAPDEFSGVLDSMRSDIQTHVYKDVRLGCLSAIDRDDAGDGYVSGSYWERRALIELEGIELKDKSSASPRDESTDTGARTQSIEQERFTFSTRFSPKYLSRPRPKQTMTSSRMIPFSNLNGQVSESDMPGDPKLLRVKAIKRRPASGSDSSVFAEAYVSKAEGMLLGTETFRPSDLADTKNFSDPNVHYKRSIRDEGVPADTQAIRAARRHHLDQKDKFEPGFCLSELVGEVIPDNS…	1.99212
shuffle542	DSGEGPPRFQTARSLDIDFSIVIPDLNGTTRKFSMDTDQLFSEMNLLQMNGMVGRTMNLSDRSRRLDFGLSGYSREYDRLYFRVSESGGVPPDTGDGRNESLHSYDKSRGLRSVKPSPRLGVAESSNLDAHSLPKFGMLQESLASMDEMMKTTKSKPASDGPSGSCCHSGRRTAQPWPSTLTISKLMAQGRALMVLSSSTDTAAVISSYRGRARDNDTFSITPSIPNGSPVRSIRTNQTTHDSPEGYPARFRYFFISADRSSTDDKRSSYKFEHPAMHSREPWSMGSQRVDLSATSQLGSRERQSNTGSGLRSQPHRSPSVFAPAESKRFRIKDEKNENSGTEEARVDRVNDPFFLPGCRDMCESGDKAMMVYVVDDSISTSNGLFFNRKNEDGVSAGS…	1.81652
shuffle543	APRGGLRRGTTRTFRDVSDMNQRSVTKSTTSLEDMARRKSDRPDMYAEKSDSAVEAHTLKGVSYSLLDGNLSMTSFLRSPNTSHSNSHSAQTDKPGFQSKGKANAPQRNYNQSVQGGFISTNSPLSATGDDPEDPDFSDGDNTFHSSDSKAPGPWGDLKSNMSGTKTAVPPQNQRSSERTDMFMERPEGEVDSAREVEFMLRPMIARGKSNPNPRGPISRSMEYLLMGAFVKFSDRGSDGMRTTHTYDVADDDRKSESDSWVAYSKDQMDVSNRFPFIDELGTSRATLSVPDSPGNGATQHAGPDEPGSTASPRLDGCMELVQKETHSATRRAEPQSSKNISESEADMGVFPAPASSEDYHESTEDSGRSLETPSHRVAFRDGDAASRRITDHLESPNG…	1.77495
shuffle544	VFGPSDVKGRGDGSLEYEVIRSSRGEHAPFEHHSSGVPERGGREELEIIEGDHGLFPVMGYGPQEKNPSTQFPKSSSIFIGSVELPTRPEPVRMYPADPDPRVSMGNESSRFLVHHFSDMRVGAPGPFGGLGVVYKATRSECFSRNTPKSEIPDGLTYESLGEMKAPKKPQDRFPDLYNDAWASTQKSARTKGHARGYSSSLETVPRGETVARGLNGPQVGERCPSAGSAAHQEKDIVPRVVVNVRPDLSTDSTGSSTFLTSNDDRFEDSHRDIEIQMGSRSEEPPVPSESKIVFEDRNGLTSRAAAAPSFPPPDMEDWRSQPVTDRQSDADLSLNPSMSSSGAMDKSSRYLYNITEMDDFAAVDERTEMDAKEMNTMSPTSFDASDPIVYDFRPRVTQ…	1.89339
shuffle545	KDEVTEDHMLFERTGETKVAGAASDWFYDIFVESPVYLGREEPQGSADSATEGQSPSRVDQTDPAFVAVDSQLPLERDRLGPERISLHSPGGGWSTYAVPGGAETSPNELADGDTRYAREHVEQDILDPLVDSGQKSGALPCNAWGTDFPTGHEDNSGCRSEIGPYVIKGDVRKSGRDDVGSVMKSPSDGSAHGESVRSLESRTTRSTSTGYLRVDSGDDTGSKEGARPGPREAKSLDDRSNRPVEHGRAPTRRRVGDDRTIRMLRESVPGLDSDSDLAPFSAESPFNQFRDEKREGLGLRLHFDEHDLLNGSFVDEKNTRTSDARLGKNKPPYAGCSTSTFVEIPEPDVDSEPVGDRFVDSLLGLLSLFPRVENSTKMSREQHSGMDDLILASQASAG…	1.92886
shuffle546	GERAVTDESPSLMFSDSSRRLDSLGGRTGSTSSVMEIESMGKKLRDKQHPSAGQVEGFARHSGANLNSPDGGDSRGSVLDIVEVSRESIGESSESRPGYSGLNPRSTSQMSSDVVTGIKHWADATLRLPEVRDTPEPVQYLMRIVNRDIRLGPSLSEMQPFFQEPRRGSQRFRIDRDTTGQSGHCERLFHVPYAASAKLQAKDTAVTNAESKPSLEDGPMVTLNPGNFREIEGKFHSEPVSPARDEGTQDRQSDPWGYHPRVETSDPRRTEDIRFIGGYEDSSGGNQTSTMRELSSPEERQSSDPSDESEGRKGAGADRMKTVPPHKLFATATPGRAGSDTVPSGSDLPTDENKVPEKARHGFSEASDDRDLVDRTSLLNQADQRGSDKLGDSRSDVLR…	1.84907
shuffle547	LENSDRMASNDGSQVPDQTFSWKGSWVSPKRQFQRASFVYDSADPEKGYKLKFPRVVSVFFDSSRGQVAGGHVDTSLRSSSSEHAIMVGVREASEHVMKRVLNSNEPPDEAHVSSSGRTNLSSRRDSEHRSSDRRSFGSRAVDLAQMFKFDSSKNEATKGPDPPKPAGSSIDKAYNPPPGNESSPQVLDPEYAPSLSDLSRSSDLMTQYRLYMTTKLLDGISRKRGGPKGSVFRHSMRDRPLIWVSSEQLDVHKLTVRASIDDMIHGSPQKETNTVPDRHSGRAVGDTGKDDEVVDSRDAAAADRRATLEHTGTGDAPKRSGMGSERTFGVQSDDATDPFMTQARQEGSSGSLSFDHPNTHKSPPYTDSVPSSTHLNHVDDFIAITIQELNRRSRATRS…	1.93986
shuffle548	DKEGSVARRDEHTLPQYGYMPGHEGHGAGPDDIGTQHSHEAEGRQDQGARLVMYKGGLVGNVRGTQGRPGVENGEVTLGQALPILPDAYRDLRPFPDSIIGPNSVGELSVSDADDRSSPEGFLSTVLDAAMSSLQRSRSLYNDSEEPDFWITPDFLSKDKKKGRGKPARKLQWGFKPRLPPAQQESKQEDDHDHVGSDVDDPFSTGPRNRVSDDGSIMEHDSERDPFKETPGYFSSNAFVPNLLTMHGPFGLTSGVSFGKSSDSWVRSAAHTMEEGSSTSSVDHAPQSKDVQVSSKKYLDRMKRSKTAPLSGLESESRSHEDRERPIPLSDVRTIQQESYFNGTKRPDGYSKRPGRANTELEAGSKTYSFNVGPADSDCVGALFSQNLMVSSGIRMERS…	2.02958
shuffle549	QSHNLDDVGPVLRGESYRLSKERGDPGHQSDNRGPRPGGEGHYRPERMSSDVQYSNKETSQLETHTPQKGDMVQGDRPMESGGTSEEVKSKRRDQSRAAGVCSSDSSPRLEVWSKRAAIMLDFKGRDVRSFQRVPIMKPVSHAETSNVNREGSDHSVSIYVPKDRLQMSKEDFSASVSAPGVNFPHAPKMKSYSVQGKSDASDKPPPYNFPLDTASKSSESLPQTESDLAEGREVFYEMRLTEVSSMKHRKSKDSKTADRSFPKSISGNDRPSKAPLRPDKGQGERQPEDFNRETDAHFQLPSTTPFMGPQQPNAPNSSSAKVVDKAGTSPSRKDRSDEMIAAANTTPTGGNGPFEEGTRPRTPGFELADPVMSLPPSFSYTDSDYRHYIRQVDPSRRG…	1.87223
shuffle550	PDISEGDAPKTASEDDTRFRRVRGRVDDPKESREYLRSGTDPTSVQTSNRNRLTPLSLEDMDNPKFAPMDARETEGDERKQTVRKSSHVSSYETRSNSNREDHVGSASGAPTVKFKSIGWERVLPDLRFSPGPGSESNPDSKESPSNISKTEGYHRNQPGGSASDQPSSAEGRLSADVAEKKLALNVPHFKRYSSGGRPDPDKMPGEDQFIKERNMDEDPAERSLSGDDFHIDMVGRQDPFEPEADTSSLNAQGVSVTSLLRKDNNDQMYSDLAIAPSDFKCIEMGQSALDFAPPSAQSERREPPTTFVTTTFNSSLSVRVQSEPSGGFRDDGRTDDRKLENMSNTSRRKTVGQFRCHYRITGFPVDKHPAGLPPSVEMAHSEAPVETNFRMVPLRESP…	1.98433
shuffle551	VDNPRPSKNDPHQSMGSDSQETGLGSCKISKRPEMESEPSTSAPPPDPSDFGKQVVELESELAIQFTFKTSRPEHPGRFFKSSPEFGNPQMFKHTLTDNSALDDNGQTYKGYSTVGDPPERKADARQCLAKGAQEFLGTEKRWERNRFSTPGAYSPVDKELRACQEDSERGYYAVDSRSDARSFRRMAVQQPEPRRSSMVLLVSGTDDGTELPSQGADQDITKSALRVYESMHFTLSAKQSQALLELGASKPSSFSYLRSVPNSPKREVASNHTSSPESVYLDVFQSSKDDSPDARPKRSAPSRQQSNLASDAPDHCADRGQIGRLSPRHLMKGTPREDIDGKSEVLVGIGHVIRSEHVNRLEIGSFGDARVVGSDSTVVGLGKGIGYSTDDTRMNAAP…	1.93868
shuffle552	NSSIDPTVSDDSPGDYEAGDVLSRGMASESEPDGGQKDVQDRVVRGDTSPPFFSSPDLFKSIRPRSYTSSVGTSRDRFGWDELAQPEDFPHRSSNRLKPKALDRDQEDVAVEEDPGSPHETTRDPAMAMSRTFVRLPATRVRVEPSVSADGHESDPCPSRHNSATYGTWYSMDCSESGVDSSTKTLRLIPEGDVNMLNRPTRLAPIHSKAPHRPKGESPGDGPQSMYLGVFESVVAMLNTEQTSTFGEVRWRTNRSHSNVTASDLPSYQNGWNAKNGFSTTIIDGESHSSWAAIVHLLQSDTDADRNFMLYRFRLMGLLKTVSTKRVSDTVIAQPLEGSDGQSRAKIDHPENMQMMSGTDPAALEQGPHDTAHGGSARSNDSGESRQTSGDRTGAYMLP…	1.9633
shuffle553	AKRRSDDIQAGSSRATGPMSPTSSMSRSRTNSPRSIQGHSPTRPSKSIKEPIQNGRPQVPGAEKVHDSKLVNSKSPRREGDPRVAQFSSGKKVFARLYHRLHQFHSWASRGNVTSSGEVPRGTGLPSDGQSVKAVQPGDKQAYYPEGRSSNNPVSYEMGVKAGHDSEGQVYFKNPSSVTPRQCNVLPTRVCLISLLSLLELDRVSRLARSAKVSTERQRVGSQSADPLGPLKRPTDTKDLARPVRKTEVIITMGTSFEKYTERGPVPGGWSDYSGGDNEALGIVETHPVPSTTEHENPFQKLSRGAEPRARPQELEKDGALSLVPSEVSPFPDGNHEHAGDREPSMSVPVKESWAFQGRQRNGHIISALPDDNDNEERPMSKRAPWVFNRVLDMTDSLQ…	1.82516
shuffle554	RRYMSIVGEVRFSPSADGLDSSIKDAEQVLGTDSNLQRLNRLNDASPRLRPPSSSDSFSPSKKNHQCAAPDGGTREGREMSREKSRPIITQDNRDKRLMHHDLNGSVIDTDSAPEGDFYIRFLFWDTARFLHHLRKMRWAPLFEVTAGPEFDESSAPEIRDKQLSGPSILGGQEFLKFVIGSLSTFSSVAHRSSIGDMNSGGLGESRPTFSKIRDSFAVVGSKSMMPASSGPGVSSSSLRGGGAAFTRGHNNKQQACLEARSQRTIRDQFMSRESPSTTAQDRSTAMIGDRGLPPGSYEPQSGVGVDLPRAAENEKMPSHSRTEQKEPKVPLGNTSDGRQEQDSAQTKIFKLEVRPAASTMSRPEKMRRASGSPVPDKPRQSIYDGKPDSEPDERRFSV…	1.83256
shuffle555	SSQSGSAVLEDPHRPRPSDTSSPTSRKAVLYGSESHPLDPPQVVGPKGADKVTRASSSRLGPGEHESSLGPPNRSSHRSAEEREHERASEQSEMEESASGALSTNMDSGAVVSFTPERARSDKQSVPAITASPAFHVIEGPAGPDDEKTNEVNRPLRGQPGFSGEADIAPDSSENTLGIDMDNRKREQIAEQNMSGSAPRTFSRFYDDWRRPYGVSFVPPKLIRLDEGKNDMPEIETVPVPFSTTGRHCYSLDMPGLNVYTDDEGHVRSTKLSAVLVMPDPSMSESVVDPGHSNWRQPASLERNEVSGPANGDSNELSEDNGIRKDRKASPSRTSDSSSKGLSPLKKTTIFETYARLPVLSNTQTQEPNDGLSGDDKLRSQPLRSNFDITDKEVTPYPS…	1.98173
shuffle556	YESGDPMSVGLRSSVSSSNVMSTEESTYNSESRDVGNADSDYHEDSSGTESLSVQAESSGRRNADLPTDSSRNYLSPVSSDDQPSTPNESPEDTELDENLSMPARQLEDSILRLIEEGLGYESSCLAFSEDGLVRADQDPSDRGDFADMSRYETEIRGASEKTSVPRIISQFRVAPLFGRALRSKQAAEVSPPKPSHSGGPQSSNRTEQVVRLPGELSAAEVPSENKAFLEDMQVELLNSPSENETARLFKLRISDEHHEAGVRPDQNPSTTGDVSMEAHSPSVNDLDNDGPFTDILNLARDPRSFSMGGKEGYPLVDVETPNTEGSTKPMGDFSEETSVSKVSTNDPLHDNKVAIHARPHVREVPIRPQQDLKRILSSDRGSRPGDMDIYGELGQSGL…	2.01536
shuffle557	DSMLSDACSNILTSREVSRLMRMQDGEAGDFSLSARMSSNVLRESSSGPYHKTTNEDTIAPWPHLQGPAPHDGTSQPNIFQRVAHRPGESARPGENPDKSQVGSLRSDPDASDVKYPTRHSGLYVGVADPDHRDSTSPEVTYSRRMEGTPVRKYSEDGRTHSLRATTGGQREAPVAFDSHDECEISKSISVIGAIEGFPTVGSTDLRVRPKQSLPEYGATNRNKLRHVTAPSVRETSDKSMLFTSTQSVPIQQVHGDLRDFPSQLIRAPAQFTLDPLAKTQPEHRGPGAAWAPFERGSDDDMVPRFDDGGARYGGTRLRAGDHGPVNGNGRLQPGRDSPLAPGTGLNNASTRPSKKSSSDNGREDPSEEEDMVMAPFTMSMDHAEDTRIAMQGAPLPVD…	1.80136
shuffle558	NILLETEPTLMNGVNEVVAFSSSHEKDRQAHAPRADHSSFEESGGAYAEFGKDESTNIYPEALPDRDTTRRTQTVNDGRFGLSAPIPQHFDSLNDKAPDRTFQLSNSDPPHGPTSLAHSADYRVSGTRKKDNPDYAQKIASRGHKHDPRLASDNPTLRSSAMGTHRVIGSLTDASGQEMYSEEQLSAFSDDGTEEQPRIMHFNLSLEPSGRPMFPGHIVRDSLATGQAYFNESLSSGGSDYGQIEVGSASQTPAGRRKRSVSLGKTFGSLRSEMITNTPARSKTMGGGFSESSVSSPPQQQEGERTREGAYPRTNVSCPGAKPSRTEQSDAEAKSRGRMKTDQFSTSSSILNMGGGHKPRLGRDFKKSSMKLRGTNRRNRWKIFRREDTFTREVPPPFP…	2.14495
shuffle559	SDQSKGAWVTTSDDSGSVGIKKTDIDFSDDYDRTDGNQGVSTPDVTRYDYLHSKAVGKPRSMTSNQGTRRSHSTALPGRELEGLGSNEPGPLRQTDGNILSPSGDEFTDHNRSSDYTSPPVASVNRPGRSVLSQDASQGLKLRFLDKASGLGNVADSRIERVPQMSGCGRADVARVQMGQEATPAMAMNIHPDNVQEENLFLAYGSHRQDVQSRRVQYSMVSPDSKREYAGSATRLDVPRWHDRRVPVPPFTSPGASFTTLSQFPPTSKLAFSPDTSSTSRDNKAREVDIGVPSSYLGYAPNTTLMGEGFRTESQTSMRSSLPDKAKRWLRVGRSRSSILPLNLSESDAPTESISAKSPGDSESLNDQNSTSKSEDSPENKTLSFNSNLKVPPVQSTAN…	1.88482
shuffle560	GSMSLMDFVDNQRTTLVGTSKLGASIVGPISELAGERPSTESSAPSAPLGSIKDRRAVVGQRLYTRAETRQSRVFQSAVLGAWRMSALTHSVEDTDAVSDALNTWGVPSKAMQGVSPPPPGVDGKAMPDAQKNQCIGMSDHDSGRGVPTTDLSPIRNPPRSAGSGRDRASDDERSSYASETLSAFLKDGDFTECGQLLEVEDGNSRERSSKLDKSRQPGWEGKESTKDGSRPSSLSAVKDRDPDSSSSARVYGAVERKTMVRLHFSSLSGEPTGPRTHGSFPKPESPDIQNTTNDHYTFEAVIVAMGMDEHANEDRSHPAVEGSPTGGGVKSKRGVNSAGELWTAAEPITRRDPMDPIEYYTLDSPIYEKVSYNEDPMKYNLSHTEIVVPLRRDKHELK…	1.84196
shuffle561	VIMHEGGVENKFDEPRPYRKGSGSRGSSGEDGFTDKDLGSRLLGFGPQEMYNDEYPESTNVGVESNEPMPDKGGTGPVSPRILFGPASGKRPDFEDVGTSDPLRQNSSYKKTLSKPFKSNDEKSSQASGPENRASATHHGDTKTPSPSYQKSGNSPPSSQDVSSLRTTVSLRDDWRVCVTMDDIVFFEACLQGRIIGGMTSNENGFPGKAKPPGSISGSIGWLLTNSKLLSLYAKGSESHSPRAQRRTDVLPSVDFLESDMDHRGDRFRSKLQRRDVKRIQPGALPSPTARHIRLVEPYRDDVGEQARMTMAYNLAKELGESSDERVSSERLSLFRKKDATPADEVSEYESDIDDSLTGSFHFVPITARDQSVHSWADDGLEFQDARHEQDLSYSEMDL…	1.94246
shuffle562	NFGLRLEDVPIILPPNEGLSPSVDSRRGSFVVLPHGHGHVAPNPPERPTLTPFRLMPPPEKSSNMLGATLEHRPRMAHGSSFNGSAKRHTRDRYFSKLGSRTDRRGNNVIDGPHVDTSWEKGVVRNIKSVFEPRPSKAGEDSTYDGREQGSKSEFGVEKWAPEGGEITGRYYPDPPTKLSHRVSGASADFSRGSSKLDLQPNRDGAQKAWLDNPSKLNESRSAFLDYSTDNDSLDTPFPTARADREGEGWGNASGMSDIWEQNGESTNLVPQAASQRVNLAADRVLSEAGSDTIHHSKDSPGVLSPDVELPGLGVNITYPDNVVIKPSRLLTRYIKFPESSDDSSATTSTAQMNSPRSQGVTVRSGRPSTSTHTSAHLATRERDRTVYAMEMSSDRGQG…	1.92441
shuffle563	QGSGNVTPESPGLRTLFGCVDGSASVSTRSVPDPRPESALDNYASAPPPDEDDSFDDDVAKNYSQANVADPPTSGSAARPFVWLKSTIRITGEEKSWTDDGRIGRSTHLKDRVPPRVNENYGPNGVPSGPSNIANSPSAEAGHLSGLVQTTSSSHGMAPVDALDGGGRVYSRRKTRNHHTHIDPNVKSLLRSSRDAERVEPTGIDKTLRDNPDIEIDTVQDSMQGDRASRFGDDLGPRVQGNHRGSSKSTRTGTRLMKPVDKLVRELAYPIGLNRTEPSRLMSIFGTSTEGALDPMSDTQMSGSLKYLGKSALPEPSDSEVRRRSQQATVPSHCEGMRFPGRERYKPESNEVTQKDKSARLHGQEYANRTAVESAHNLDFPYLFDSDPFSRMESSSSAS…	1.98076
shuffle564	GPLQSSVASGAVVFEARDRPDLTDSAPTVDSHMLSERNHVLEHPLLRYAKYQPTPFQWTEAYVCLGTEGRKQPALGRHNPPKLTRPALGDDKPERVVVSWDLGQPRDGAFTTDSPLDSRAQKEAADVHQEVLGEGSRTVTMTETNHDGDGPPFHGTGSMEDRGESGTMHRVGSYARSIASPESGDLDINSSDHKRTRPPLQLLFRPHIPFAEGSRDVYGSHDISGAVMSNSRVRSQGGDYFTNRKVTDVDHNNCSESRSLRNPSAEANKDNQLDRFLGEEKQGRSVEQNLFDDQYNTSARDGIASLVMAQGPMDLKVPNPGDSTKLSTSMEPLSKDTRAHFRGMRSQMLGPGVYAHVKQTAVSDNSGWGPLPDAVRPVHGGHSREPSATPVDIPRESTR…	1.74496
shuffle565	RVLSMSHGERTERFNQVDSKRRVAGDHSEGPFQSVHSTYIPRGPEPSRATVNSSLMNSGSRGYKGPIDRNGDSLGSMIIALDDNQVDNSGLGGLEGQMFSRPEPGVSARGTSAQFLVDSDPGDERMDIVGAGPHSPLGRRQANPKLTSSVISALIPRSDVTQSKSESPQFDSEQNRRGPFPEQLWFLGHPALSGHNIRSKLDMSQRAPPFHQSSRLARQVKDPPASEGAMMGEGAQVPSKPVPLGKENVTNPFILQEDVSKSYELPFQHSVVPIMWDKRGSDKLATVTTSPTLGRKERGDSESPLTRNATVHGRTGHPGSDSNQLIMRDSRSPPPLASVSDRFSESLADVPQIKGELLRAGSRITNDDEYEDSSAIGNSGRSDGADSFLAPSEKGCLDS…	1.90716
shuffle566	LDEDFGIMEGSPLLMADKIESRHSNAPGDPRPGSYLSFKFSVHMDEVAMFRDGERPRREPIEPFESTGPQSRYREAAVDPTQVAEHSEKRSDRPFTNSDQSAASAEERIFLPPGRTTRESGQGVKSLEDSRYPAGDGINMIGLPSVGPPVRQQGESKDALLDPMTLTPSLSHRLPRHIVQNHTVNEDPDSLEPSTDCSSDDKSAGDARGGGSYAPYRGPTPANATSTENSTEWVRPDEIRVYLAALRELRNDPGRQQLWAPRGRPGHDQWVRRQQSSSSQAIKLQSLATFVAENGLGLDDVRQKNNLTDAAPETIVDTRNIPTRIFFWSVAHDELTNPSMPESSSFDMSYRRRRPSPSQSMPLLGLSVSDVCPVRHIALWTKAPSSSPLRPSDSGKISS…	2.01107
shuffle567	SPWRDGTYRGTKVMRNGHAFDNEDRESLVGALVNGGATGVDQTSFAANAPVDQEHEESRFIPESVKNPTKGFSFNLEYSVPHDTVGSDMPFQKSTRQQNISSPDGVDANHFTTGVLDGAQGRTDLKKERMPSRNSTLNRSNCAPRISPEEMVRKGFSREDIPYSIDWSTYTDLTVMHLNGEEPRLQYDDLDKTFGDASDKGRSYSEEGPSTSSTAQRPEPMMGLSDDSLEDPDFSIKLLAPGDGGTDSKEAGPDTKQVRALVHRSFSSGRFTNSDGWGPSQQAKVVVEGQAVSNTERRDDQESSSSSGHADKSSKSMFLRDKLDIPQCGDEGTDTPNNRRGVSDSVAPFILAFDRLASIYTQQHPKEQMPLGLNRAERKQEDHVEDTLLMSVVRGYHGD…	1.78863
shuffle568	MLHNTFDLVLESESLRSLSRNDTPVLKGSVSDPRAGPREREDSDAMGKLSRPRSHSRLAGNLPTDDVSEAGSMVNDRFDVQSGGLRPNEKSRPILDGGKRETVVDDFASDFPELADSNSVGDPHGQPANYQTHYMPDRYDRRPSGISDWTNECSNGRFVRDGQHEDHASIERGTHQTDAAPTPIFLRAVSRVPDRELKTSNAEVDSHMGSEYGNALRDLNSREVAGESSTEENLYSNGDEKQTAKRFSHGDTSPGQSDRRSRLTTKELGETRSPRTVKPMPGRGQDSKLKGNDSSDRNDPDTATSSEMRVSGRSLHGRVSQDAQSVRAAPISPDGEMEGQSGFPPPDTQSRSTLFAEAIGYVVESLNNTLVPTRSIVDETRAELETSVDSLSEGKAASR…	1.80049
shuffle569	LTFETLKVDRRTGPLGRKGIRSPKQGRKISVDPTSIIADTRSKRGDFQALSSSFRPDGRNRLMSRSEDYNSPSSFQFTTAGRAENVSDDLQSSSLDPAGIMQRTDLRGRKDAAHRFGTDEGVPTAVIVDGENEESNDPWKLREPTAGAGGSVLSRGALEDRRALSDERDLPQSDRAGPPHPTSPFTMPYNTSKLHPGDGRSAESDSVENDLNARSVLTVSESVAESRGDGEVPVRHGGSSGMSDPAVTHSPKSSASENAESAKSTSSPQRGQPFALSRNVLKLRFGFYVSYRTLGQSDSDRDEGGAGEFEMCYHGLGSDFAALWSLDDVPPSDHREMIESLDAEPPVAGTGPLAIRFNPLNIQLRPTSLERISTLSLTSELEAKWVFESVHDPQLTMTY…	1.96615
shuffle570	AIRPQEAQSGIVGLMDYLVSVVSEIESFYMQSSQSVDSDREPNATPGPKSSMDSRAAKESDLATPQSRAPGDAFPSRRDTRNEQTRHSADNPKDMGVMLKNKADSKPTSQSSLEEQKQRWPQGNSSDATTGRYTGFKDSDTVSHERSFPLSKSRLSDPPLSLHLANRGSERSDTYSDGPNLSVDLDITTSLHRNLDNPDQQRAECDHAMSISFSDGMSDAGHAPGEFRHLRAVYSSHSDPLVDDSPGGSRRQTLPNSFDKDLDQEEDSGSDLSHPAGGTLPLMSEMKSVPPNWPRHGAGDIGMRDFSEIKLQTATAETARMVTMKDSMKFNFRESKGTRDIQRKPSVSIDRSNYPSLNEHFKACPNDDETPALPSSLRNAEFQSSKTKGSYKGFVYQRE…	1.90435
shuffle571	SKSSLSLLGSRLLLSKNNDVRHPVGINSSDTQHSDHQTGFQGLPAGGPKSSSADDRIRDTLYVTLTALSLGGSGSGESQTSPKDWALELGIYDFVKRDSFMASVPWRKTSVIPSVTVGHRDDESALFEPSESDRQSGYDYFMGRRKRLNNSFMQGKPSLPEAGESDIRVGDTSDDAEARFSSRGRMLSTVEVLVCQAHSGEEGGKRGPSMLLGTEQDSGQEFMSGRDAPKRDTSDQRIFPPPSIKIADQRMLSELASYSDPVSATADSRLRDSGVKGDSERSISDGQSISEVTGSKGLEVYSSQSERLNRRNGKYGPKNQLNDDVSLLPTWAGQPATAERVTDGALRDRKNREVGRRSLSTDAYEEFSRMEMPVPGPGNTGWTIGSSEDGVKSPGLYAF…	1.94136
shuffle572	YSVSSDMSGFVYHNQDRFPHGHEQVYSVFSRDLYSSGFFKVQDFGNLQLKDWHAQPNPGNRFMSNADNRHPTASRTIATMFRTDESISVGGAPKKAACVARAQSSYLTPNSALKHERTDAPSSNPDTDSESARRDPDSDRHAEGGGSTRVETSTLPRHVSYVNKLDSDTEEDSMASKPRGQYNSTLVTGYEVQRNQQMVTTVAGSPRKLLAPTPVAHRDNIDIDHRGEGARHKMRRPGVPGRSSRAVLTRPRMHDNEPRDNPQGLDMPQSPSNRGKANLRFTFDGEDSGFWQGSDGGAEPPPLSYEDDLHPGPTIKHLEMTWSSSGPSVKNVSSELLVAISQLPQSGNHQAPDCSIELFRDMNSTEYLDPRTDGGSPQEPSEDEGAESTKVESESRTSP…	2.02
shuffle573	GSRTSLDSVVYSRTASESRHVFQSRVRDMDFVMELDDVLDRRSNTSSRDAEDGIRSPSGNGTAPSALPVPSVRSRDVAQSPLQASDSPFHYSMPMRMSLHLDDAQVQQQSSNETVPQDFHSSFGERRLSQDDEVSGGSTEENTVDMISNDGKGKLEQETDGSSLAGRRMSGGTSPGDSTPKLASEQKESRKRTGRPSPLRMAASAADGDVDLHDHVKPPNAETFCKPTHIVDEDQRDDHTKFNSFDATRSDLSSFSDDNQFSPGVPSSQIKLIRSMGMTRYRTQDSPQPDPPSPSLGMWPRAFQVREDDMAIRPKCPEFDSSMSERYQNFGDSPVAQKGGLGHSGTLAANMNTESTGPLSNRLSEPPGSNSIKWETRSEEHFGHVEGKGKGSMSRSPRR…	1.99961
shuffle574	GEPWDSDSGAPALPSGGAFHSTLLQRMVATRLSDTATTIGDNRTVRLRHDADDFCARLKMEDSFDDSPHQVTMDGRDGRHSRRPGYSSELMGLGGVPRFGLMVDGMDLTLDMEERRLDEASTPQYTLHDKQASSVSDGPSSMMVLRSKKIENSISTRFGGQDAHKSRDVFQRFFQPANPTPVAMYSGESRRRPSDPVPNSRDHYEIQLARESNDSSEMPGHSLRPLRSMEGKEQNERRREPRVRAGLHASSYGADLKIPYDGTPTRVEVSGPTDSSAPKSEVNPTSPGKASTSGPETLSPRFGSKSSEDISSAYEPSLWDFQDHKLEGTSGGDQSRSPRLNVPVSTREDRDRPGPRRPVLPMVECMPADVFGNSSTDPQSNATTTASGKGISVGNRLLP…	1.87639
shuffle575	RKSEGSAGGRTNSHEGAGEREKSPHVEEAWLEVSNILYSELGGEVDDSEEKPDLENGLHLGSDTTFSRPVELHLDGATIVEKSEQIALHSSAMRCGISGSGDDSPSTDTNFPVTGTPKLENADNSDKYSRTHSEVKDRNDRDGRDFSRTDRDLPHENTENRKDGSTLESESSDTLAESSGRLQGHNPSFSRPDVVTEDIDPSPSERGTVANIESKRMRPGPTATAPMRLTYPGHKTPERDGNRRDPDTEIRLRDGYSDYKDMTALMDSPGPGRPFRSSLPQIPGGRPPRGRSDGHAVSPRIVDQKALRPSFDSNAQTLPRETESNILPPTLKNDQDSGHNLIASSDSLETFAWDADVAKSAAYVTTPAVKRVSATSDRVTPVDHEPRKREDPANDGSYG…	1.80483
shuffle576	DSYNDQPFSARPDSEKGEQGPARISSSLPPASGMLNLSVSASAQTDGGDPGRYFQNTSFSAPELDLRHSISRTLTSQRTLDDSEPNGPDHGSDMDKQETVSSRGKFHFEAGGELRPPFIPPFEGEQVSKDPIEKTINRRLVTVSLTLKSEETSQSVTKNIRSGTSEQELSPREDLAGDDAGLMDQERMMHDEESPVDAETKGYAFGLRWDVPSDSETDSPTSANSRNPGNRRASVRKPPDADLFRAYTPARLHSDAPFGPSHWMRFNSLPSTLVPDNRLPSTGSMFPIAKSSASGDYFDRFFRPKDVPTNPGDRASNSSMKHLSDTLPDGGSRQNAEGSCVCLFQRSGMSMNSMKYYEDLRLRDRSDGETSKLDSDRCRREDDTEFSSEGEGPSTLPGR…	1.94667
shuffle577	FAEPHSRSQIRKLNGPKLQVMDGDHSRFGSSYSPLNVDRSLMSFDDMLESGVYVDAKQGLAARETGRAVQKLSSGSPRFPISYDRQMPKECDVLLMDHSRVASKTQDVGSEPYRGMNLDDPAAMLECSVPTHPAEDHGEDTEYRPVMSNWFTLAYRNRSTRSADSDRRSVRDNSAKQGHHSKSPGPFGSPMESTRLRLGTFSKQPAREELNPKEQSVQVPDPAVGEVFQDRLLGTSLGDSNIPPGGLEDSHASLRTNEGKRSASRSDESDGTADRVQSTGVDRVTETESPKSQPLSNMTESSSLNFRGEPGVRLGASPPKKSSVSSSHRPLPRLVSKQDDTGGGMESTDSADDQLVGPQNANYQESSIRLRALPSSLFISAVLYGLTPEENGSPDSVYS…	1.85016
shuffle578	NPDGVGGLTGNSGASGVSVKLAQTSGIHARQLKGHRGSSDKMSKKRRRPDLNGTLSGWESRSYANSYNDSRRPMDRSIMEPSPQLVAFRIRHDDTTHESRGPKSLTGQEEQQQKAPNDFAHTEWRYRGLDREASPSSVKGPDPSEEMLVVPKSGDAEVSCMKDDTFRSNEDAAKLDHDEAQSNVGMRLTSGLEDDAPPYFQADPRHLIALAEPVEKSPTSGAPQGSSGPSLDEPQLDTRRGDNQEMLNSVDRDAIDEGRPESGKSIVEAKPLLKPTPHSTVDASTPFPTVNKDSADFSKIQLGKIVRQKRHLESSKQVSSSSYDKMSLMSGAMRGVDVSLTDVVDPRVKSSPKSYRKNLGDGMGSTADPQRVAENLDESFNRSVHLELLLASVYVVAVT…	1.9834
shuffle579	PAHDSNHPAEESRVGHDAPGTDSVENLVFDDKEGKQYNHSKEGDESHLVSHLEGNPLPGADRSPDPPLESVLSDKHGFLSLDPDASKAGFFHPPDGRESNVYDRWGRPPKEDAVYTSSGIKQAMSSFQRMHESSWHSKPYGDERDTPSMERIFLPQGSDMREMNADSRSSFDDREQRRTSIVVLTTQKGSDIEKKDLSTRITTVSRISVLRSPSTEHVARIARMQKRVGKDTLLLLAPFDMQTSAISRPSSGSALRTDKRSLPPVRRNLSNRESESRDLNSPMVNVGLDSRRRPTPDGRTIAGTGFLESALSRGVPPSQGERSPLMSKLLPRFSPKPSQSHVSSVTGFNLSDSPGGVYLGLYSSGIRVLAAFLKYKIVVSSQVGNTGSRLQSGVSPGGS…	1.81999
shuffle580	ARRQGPPSQSPEKSHRDRHLSRSEEDKLVDLMMASNDPPWSFVKYVVTFRLIGDLTDQGMVQDLMSSYKQSSYSDSGHDNFSRSTNKRKNLHTYKHEVQTHSDSTATDEPNNRMSEIVSLFKGAPSGNCPVWSSFVGRRNSESPMGGTSADNHRRTAAPEVRDAGMKSRVSLETSRLDLRPRRRGAMSKIGKFPEYDPDAKFTVDVESASVYGFTNASYGRELRVMWVVSTSQQGEPSTLIGYDIDEDDRDVKGTEGTREDIIGFRKLEMYATAEGSSVLLSLAIDDAGDERPPAYNENLLNSVSDDVSLHAFALPSPIAFGGSEHGASPPGMNVSRGPQGELGQKIEVDANESVVPSMTPFVDTSARSYGSSPYSRQLIARRSQPGEVGPSDENRSTM…	1.85718
shuffle581	RSAMKVNSSPELGMQDDPSHFEGWPDLRSAKSIQEFLSARMRARRSRIASSNERSPSNPAAVYDYDGAPVEVQAEGGDSTRIEPVASPWNATSGPARQDSKADVILNPGSVFTSSSSLMQQPNFHMGGGGMKPVMEGRLNGNVRHPSTEMRFPEDEGKHQSEVSVHTSNLFEDRKDVKTSAGSGRDGGEVQPFLSRVFAEDTQKDSSDISDGADSKSADQESPLLLEKRTCFGNPKDSVSLEPARTSEMFPAHRDLQEVDHLTPTDSDVHRLNYRNPRPFLFDDTMEDRDNGKYRSDGEAYSPRLAFTLSRSQTASHSVAKHKDDEPSAFRVPQDSALDTWSYGGTDEDFHPPGVPSSTKMALRRREIDHTNSSEDSVTGPFSRDVSSTGAHSEEEGSS…	1.97089
shuffle582	GVSVSTGSLVPQNGHGYSDVGEGGDYRPDVRRCKPSIRNDIVVPEVPSSARDQSTRDGGTSSGDEVTAPGRSKKSQFDLELGQVLTSSSEADRPSMVASKRMARTRMVSFRDVRNQDVKTLSQLPAFARFGGNLLMSRNNASSDVNESRPSMASKQDDSTPFLRDSKNSGNLTLSPLFEPTGPGRDDKDEAETSDDSKDAKLAGGHKHPIASTGKSSVEQDRDSGEDLSSGETSTQRKQETGIMPDPDVRPIVLDEYTNVSPSSPHKSVLDLVRIVFEMFPTAVCFTQSAYERSIRKSSLSDRNSDSKYRGMGVGQKGRNDFASAVSREDDEALHDDDDAASEVPYQPPYGAAAEFDATDQSPKYRGESERRDDSFILMADTSPGKAVGTRQETGGDGG…	1.81833
shuffle583	EDPQRLIRRMTPSEHSLHERPLMESTAESTGRHSASLRTKGLLPSNYFQRCDRANGQSSLSKGGLIRDIGPDKARGSGQDAPKPGHFPDSYLETASQEGASDEAYTKQNSVSNKTERKQSVPEASYGIEDIRSTWQPDFLRKEDKMVFLMSQHRSNVGPEVSSNNIEYEFRGKDPLRGSRDTQSLESPFGSGGSGAMVNVVGVRVLPSRESQLSRMTPDFASVQVTGSFMHQSDYSFHSGDKRGQSSVIPSSERVSWQRVSGSQLDSNPSSDPTDQATASENVEDDPSGPDTPDEKMQKEHTDPANPNEDNSVRIEMRESFQLRRSDPLANVDEAQEIDQSEFRYSDSESSLEKNSQNRTIRTFAPSRWNSKLYPHRVVDLNINAHNTSDFPPHTGAPS…	1.88572
shuffle584	SRSSEEGAFRGRNGIGAPQLKDPVDRDSSADKDFSDNGRGLDSYATIRRRKSLVKSEASDANPEPGSSEEWDNYLINPFPTDECESSERRPGSPPLGMSTVGYVEGPSQVDLSSISVMPGDPPVAGLLLAHMDRGLKPGAHALEAQSTDLDKSNKESHTPATSFGIRRLRRTSQDPRPAEDHYYESKDVAPAVGGHFQDEMSFGRLDAEMVGFELDPVGTSPLSMSSIQMDGASDEPAQHHLVDINETSAVTKGTVEVEPRVAVHVHLSSCMQGRTGDSDLRESTLETLQLSLRQDNVTPMYNMGDDNYLVDRRAVPESGFLQKIQTHWVLMVPTNDDKTFGRELTDFVPILASDRSDTGFDHLHFTSAHHQTSYPAGKKSSPPRQNATNMGGIVAHTN…	1.91764
shuffle585	PNLDNQEGHSQQRSFEPPAGRSSKEQLTASHRRGAGLNSKSLAGSAPDSAESDVNSMSHPRDDGNPSQSTHPDRAYMRSAGDSRVLDGPPPGMDFQARAGTSKPGPGDPLGVNTEPKKTKQTKVDHKISAPPKLDSPKPGSKAKYSPTDFLMRKAFEQMELNADPVFDMGSMGRTDPQNEIDFVANKEREADPFMGKMSGAQLDTLGMSVAEEISGATSNPQDPLSGFVLRNEYGVWDRLGPVDISNTVAAGRPGINSRNGVRAGPSPRIHRPRHVLAGLEAKGTADLNGVSTERENRYDNLILSGSTPSYSFVKRVLLLSFRSRSGVVMGRNPQRWDFSLDSESAPLLTSMNHESAREPAKLRDSESRDFDINHSRSRRVPYSEHTITPYGDMQPGAV…	1.92774
shuffle586	RSTRGDSFSHKQDQTQKARNRPGEKDEAHVSRDEDKGKTGEFHSDQTDPRVAGPAGVLPHSPTRLENEVEPTQDERRRSTNRGTPLNQLMPSTMSFKSLSLSDKTVLMRMAPYTDMPHMRRGRLSEVSRREWLSPASLPYNKDPRNSGRSLGAGLSRVQSSEISYIELDYNGMNPAPSSSMVPDQSSARPMGGRMLVDIYQGSPRRSSTRHPPSADSRAPAVSAPYGSRRGVMLGKRVIEEDVSRREGQMTDEQLRSSRNNTEQGKGGDDISRPLRKEIRGTANNSHPSARFFVNNRGSGDGMGSDDRSGDVGADLPAYVDEGPFLFTKLDYLGFSPWLDAPVEDMVRADHPDESDDFLVGLPKSTWSSNPPMIKSRFDSSRATDDPDDHRLTDVQRYG…	1.93838
shuffle587	KKESRVVPDGEVDLSKSPSDNSSQQESSSTALRSHMSFSTGSNPRYRYSLLPRNESVDPLAVARAVGPRTNKLHMQSNKRFTSLQFHALQPPRSEIYRPEKPATTTILTSFALSVHLSEMKGAKPDQSQSRIREPTHESTFTELPRNGLLGQSDYLEAGVLCAPMGHKEFEREGSKYKTFMAKQLKNSNEVHDVSLVLPRTYFAFHMRSGSANRNPGEDSHNNAPDNPTETRSQSKKLNERGQRPSDFVPSPSAGENIEMAYQSDQGDNSPVRGTPDEPRRGYSSEVLASHSRFAQKVSMPPAGDSIPPWRLDPTDLRNGNYDEGTSVLGTIDSMKRSFVLDSVPVPGIADGRAQEFEYRPPGVVRDDDPPTVNVGTDARDTMPHGDSAQSNMSDDEVS…	1.83954
shuffle588	TKLDPGKDDSLGNSGLCENTKRGIPSKNAGSSLSGRMRGDSLSKSPTSASVHFSSADYDLSHRDSSTGHGSEPFQGMPANDSTTGSAAYGPLDQASRFNGARSPPSYDATVEAGQSEEKEINTRDYDGIYQVRLSESGTTHGRGMEVTREFQMSDGRPIRELYMSSVKDDLQESHSDRGGRRSPNNVFEQNRSDKSPASHLMLLGEPFPQGSPNHLPPAPPFAREQGNTDMEDGQRRENKSLSGMGRSDPVRSLSIAASAPPADSDDEVRPFHDDVPPRSRDHEQGEPGVLEQPVPTFDPSAVRVFGGMSMRSKSNAVRRDRATDPNMGPSEHATQGSSMERLQTELVEVLMDNHSTQACDSDTTPALDRRSSYVQMHDHPAGFRAKPVTTRSKSKGSK…	1.87894
shuffle589	GRPRQPYDRLDERRLGQETLAVVSPLSTRLQSPMGYGFVSVHTLDHPDNGTSEDTQQSSYSAASADSQDPDVDDTGFLRMVAEAKGTGVANERVGSWPDRTVIFEDPQQVSQDNSPGYVTKISRYNLKDPSTSLSPQEDPLQRDKDILQSEDAGLGADTDQGRDGASTEQHSAPMKAARQDSVTTKDSEEMFLEDRQTRPVARDSMASPPPQSDVRQMKRDDATNGPNNGSMSWLGQAPGGDQANLYIEFGAEALFKSADSRGMQMTSPFPERPQASFVDESHQPGTVDRPELHRVGSRGNESVVSRRSEFGPTVPTAQNSNSSNVGGSTDDADAKSLRSFMRDRVRHTQSPSEVVRENGEPQVNSLDTKTVLSSGPGVEGRPRAPEPAPRKLSAWKNL…	2.02253
shuffle590	VVGRGADSTTEGHADSFDGLLNRRTGRPEFRQEYSMYQPQPQPHDDGTEDRSRSFVYYDAVSYNGVPGTKMDFRGPSKDSRRGLPDSVRRAPPKKTAIRTSGHEMDDQNRDFNGMGATHSRDYKLSERMSPPNQQLKPSFQPLPSPRPLPLSGWQLRLVNDASEPESRPSSLGNSGRTVEKGLVLPNLPLKTIDEEFFTAHTRTYGRGTSADHLARYVAYADSSRSQDVSSGDWTSGRGPFVGDTVPPTEPSAQPISCDKASDTSEIKNLTKDPEWGDSVSLSLSSEGQGSKSSKARDSHMDDFFDAEVDFAENENLEKPSDVVGNQLEATDGPMQKSEYVWSMGLNQVRHTAGGVFRMHPNQQYGEAVANRRISQSGLTGMESETSVLPLPPVPIMSQ…	1.83559
shuffle591	PFGEPVAHDPSNELPEHRGRLSLDDFQSIRNRRDDWRGHPDHSKSLVPNEDTGVSAGADRRETSFSDQNIVDSNHSSGRTGVERITIDDDHLDQVPLKPVSNADGKEILALSIETPVQSLGSLMSEDVEVVCESSPKDSPSSSDSQTSMIGSSSTFPLPAVRFSSFSSGDQPTACNAESILDRSNTHGPSYQQPTTRSGDGAERARLRVPSGLGFAAHAVSSLCDVSHCSYDDVSTPGAEHVHRQPDMNVSFEMTRELDLAPSFDQAMSYRRHRPNNVEDEDWRTRSRQGSEPSAGRAEESTESSEGIRLSPFRKRAVPQPRFVIPSKGRYDDTGEDADNSAGHDHARDQEHIGDIDKQTDERAREVKSRSSPDGDFTSPTDSVDGKVGSAGPPAGRER…	1.92931
shuffle592	PQTSHVECSGRREDFRQDATRPFLERFPQTAKKNHKAQSYLGGGIEQIKKSGTQSESDLSRTAISGRRADSTFNNRPADRTDRDSPGASEGSRSMPLEVSINDRGSEEGWFPLLLRGTPDSEILEDDAVGDAPNVGRSSQVDVFQFGHGHDMGNKATDAWSIGNIPEAGDNESFSGRGGPNGNVQDSPPQASRRGSSMYTTSMRRGPAEIYFSAQHGEQPLSSSPAFSEELGHINLQGKSAMLQDDKPTTDTKRQGSKGSLDQGSETTNTESGLLRPKQRYDSPPMSMWKRDTLMTSSVGQLHMDGNAVSLTSNPKRRDKLVGVSTMKPNMGATNKHTKASRRVGARIRNDRMEPEPKAGSPSHDDRVAFQSVGSRSKDEANSNFREALESGEPYAMLH…	1.94829
shuffle593	LESKEASSDKIQLEEMQLAEEMNRKDQTGHNSPGQPGKREEHQDDGKTVASETQDEFTASNSVRENSESFIADRNRNQGSDNIPYPDSCGSDAHLSERRGSDDSQVRMPSLGANFIRSDVELHAGQQMPSSGDTEERGDAQSRLSLTVEGRRLSDVVSLSGAQPDVKSMSAGRNAQRELSKPTDAPRITGLESRSSDGHTPTRAQSVDKSLTPATMFTVITLPGPYTLPFSASPGRLLDKRSELKTPALVVSQSEVSPRTSLEGGGEPGGMRRAVRQRVMESDRVVASRDGPSQTDSADAYASRSFVEDRGRRRESGDGPPEVVKDQNLSSHDPPSSKPAMAPGLAGNDDGSHDFGKPGTLPPHGRQKGKVMMDFSSRDFFDDKLSVKSLQSISSSARD…	1.89705
shuffle594	RSTVNPRIQKTVAQESSSVRKDVRADTADEVQDNGSFKLGSPAEKSSINRMIEEEVGKTNAVITPFTARSFCRDKHAPTTRRASFVPRENTVVTHSGKSQMQRGFDHTLSLSAPRGLFQAGVSAEPDLEEDPQGRASPDPSEVSDLSDGILGQASTGARLIMFDNSEQSSHDGSIDPPAMKDPPAMKPMALSQSMSRKGARDNRDMEADEEVSMPGTAGRHPRLFNKRPEAATTTNRGGARSVDVRSSAGESSPPGAETGHTSRLGFVAELDADVSFQTEHKLRRQGTLERSYNRIDFGAALMNRSSEGEGKLSGSGTNDTSLAPDEPGSPGSGSFSDSKSLNKHDGGTFVKALSGLLSPADDEHLDVVSEQQVDDELTAETRQRTSKKPYAKPDRQVH…	1.88812
shuffle595	VEPSDIPDVEDLSGPSSTVLGQSPHPEGKLYQRNSERGEKKTRDSSRAHMEAGYYSQMQALPPEDSVHSDASFFNSFDSSRHRRAEPRQQPSPSKPSVRTFSDRSVRFPTSPDFKEPDEIRFHFPGFNSSPDDDSRERVPALGPTGSSHHVPDSRMDVGEDSELELDPQSEDLEPVEQAGPSLLLSSPGLRKESTESATTLTDLGPNQSEMGGDPDSCRAEEADIMRLVHAPDTPKMLNWGSGVPLVAEVGSGGSAHACADTSPTESESSFRMVLLALNDSENAGGQDSSQGESQNSARWRSVSYGRQQARNSDNTESPMMSSADGKKTSGRSDEQPMLRFSSIMQAVRVSPPASSVFTHSVRRSVIEYQRLARAQRSNTNPRRDNTRPGSRRMEAGLI…	1.91333
shuffle596	PHKPLPRDNRSASLDTSSSQLPGSATVIRKDALSRPDDSNMHRMFPTEMVESGTKSPALTGENVELVISLELKTYSPSSLPSRVWLQSHQNTGEVSLGKYRPASMFTADELGKKKKGSMMSPGSFQPMEQESSEADRDHPSNPVELDDDPPRYPGPDPSSSREQQATANNSDGLARTQMVHRLDPPSSLSEPRFSGRQRASFPGMEFDVTNRHSPYHHDGVQDYAPGRRDKRNDVGDMFESDGSSRDAGRSVAAAPGRTQGGMDAGSIMEQHQECDAGKQREADQQGLSEVIAPVDSIKPTDMWVEEADYDKFNYSKSLPVVEVCHEVDSWRSSFPEDLAQATSPRHSRAAYAVSGGHNPMSSTTLKTTVKSSDQFIGEPRSQGAPREPNSSDLALSVE…	1.9243
shuffle597	NGFGTRSQAGDMRKRILSLHYSLDSAKMTFSVDRRASLTYSANLHKRHESNPTMRLTDRHEAPVPNDLERINLQAATYVTRDQPSPRVPPTKKSITVVLGFSSEMVSPNKASTQADGPSSAPNENNEGVGISVSPSGYTSRPRKVMRPFRKQPDEGNEASPFGLSVPSVGAPQVISNSESASDRLGFSTHAFDGISPGKALLVQLLPRDRHMAESEMSNNGQLEVGRLAADFDPTRTSRIRDRADSSVDPTEVFRQTLEPDGDNSLGREQREPFSSPEDESGYLSGRLQGTRHGGVAVGMDMRSHPEEDWDTLDRLIVEKDVSDKAGSGADERSDLGRSESASLLGSLAAVDKKYGPPRGRQSERDECGLLERLMSISKEGADVFKGSSNGVSFLESST…	1.92634
shuffle598	NVFRGTSEITPDSMIETRHTFPRMVSSLAMPDARAAPVPIYRRPFNGMDDSQERNNDYLSDQETDSGDSAYPGPSKLSASRTFQATASVQEEPSYKPYDGENQANILETPQIVQGGTSYQFMKDEYKESQPDMGMSGSTRTKRGSRRSGSSPSFGRQDVMREALEGSDTRCLPNDGAMSNIFLYDAVGDIGSDSFDSLDIPDSPPHSIRPAYRTLDERIDTVRNAEDRDVAGPVLSPVDPSSRAHVKQDPAETSTSLPPFSDSVERDVPTGNKEPDRRSAAAPVITIRRTWMLTVSRAGVVTGSEGRKLSRTNDTEVDDYPKVDTDNGSIALAKPPTESRKKLGNVDALRGRMGHVLDMHTPFKEMYQEKGPVCAKLVSFASRVESSDLGPDPTTNGRK…	1.87347
shuffle599	GMDKSLPNGYLKPRLSTRLAFSVMPLGVRSGPVGSRPTSGEKIDSVPRVARDVREAGDRQTSLLREVPHSDSADQSLGVRVSTPVVTMQRTTVESEPNAGPVYNSDTNNTAPLDGESSVIVEKKMASMYKPTMPTATANRLPSVSATFAFSLKSLEQRKQVPFAVHDRTYGARKDKSGGDIDATHDDASAKDGQSGSDVMDPGRDSCKEHRQGVWTGPVDDSQPRGGSPLQDWRSEFRLEPVQYNQVDETNTTSRSGVETFSSGASASDDDLTDPHVRQSRPLEKMIEAKSPSASRGEGVDGDGFPSRQIRMMTLPSPSIGGRFGKSRVSERARSALSSDLLPSSKRQPTTKDSVAIGENYPVSVARDRGPKSSVLLDSDALAMRMDMALTHRRGTESS…	1.95201
shuffle600	PTRNRQSRWTDALNDSVTSPPSIDADEGDPGVPTSSRGSRSPDQRGSYPRLVDPASKPSDVRSGKSQSDFDELENRNGSSSFSEDSQDTPINLIALRFYGPKTLSLEDQVPLSSTLRMLTAGGHESKVMESSRSAAGSTDSIYFKELPDECEDMFPTIPARKSKPTEFGASREAERQSLPDMAGGHVTDHSNSVLTRIQANLKEESFIDWSAQKENSSELNHPDPNGLPSTDSEPRSKRATKTPLEVPQTTDHPYKSTRTKSGDGKQSHFQGGEPVQFGDEVMVLDGQASPSERPERLADFTHFIGATDVGTSSGDGTNKPSMSPRLISLSHHIAMSAETPARYGGTRRQLHLGTVSPVDSDSTDARAALANGMVPTQTRLGSILFSECDRLTLSGMEI…	1.82324
shuffle601	EIVPSFASEKKLNQKLSQAQDTSYNDTSSQEWYPHTDLHQPLDDPGNRPAGTGDPTANFAISLHVPAISCYHALFMDSKVPPRLARVQVEQRFRTEDDDELDSGFGDPDRVDKYTSLSGRADEGFATNFIDPLFQPSLKCVPDSRGDRAGNGGPAWNVGRSLDMPPRESRLDKMSVMTAYTNQSSGQLYEIRGEIEDFKSEMSDVVAVPDSSGAVPWSRMREVGVPDDQLRDPVSSSMKDENKTSPASMTSRHYEGHQDVSSKDRLVDVFSRWRSRDLVSGGCAQAAGSSAFADADARALDSSPAHNDFLPKGGTLRGLSDPDDVREPGSRTSKTPPNRKPEQKRRGDGGTRGQASAYPVLQRRIYLLADSSPLLDPMELSPGGDIEDRPYRPEMGPHM…	1.85663
shuffle602	RYNADTPTRSLGLDFKTRVSPFEAMHPSDTAKPSKYPVSCRGPPSPSSRRVEMDYAPMTRRGAIIGEDTDETGPSQGVDRPSSERLRGAGDSTSDLRFADEALRDSMDRQAEENNQSPVPPAGVSDGSKDRQDPGTSEPPSASLTPGTMALTSWSFSTDASKRSLSGEIPLRQAHSHGSLQNRGWRKELNDPQDEVDAPDLLVSESSSTTRDFMTSQQKSVTTPSRNQIGGSSGLDLVFFESGREDDGVKEDGSYYHSASSDAGADIGNSRSQTGPPLNSFSSQITKGSSHATEACYKLSSQDNPDVSATPFSVRLLSRRRRDMPTTIISPESGSPFMTLFLVSTQRASRMWFQGSDESFGRPNRPDLIKRELNQGSSGPNNFTGMNLAHSLSVGEMDG…	1.91167
shuffle603	EDAVDVVQDVTHGQGRCKKLAFLRMQAPGGLPPSPEFLPTAANSLRMRPSHGFQSSKENGKSSRDTKSKDTETLTDLHSVGGGVTNDLRNDPEGKTGIVELTESIDDLNIVEPNPSNETRGQHSRDAPPPPSDEEQTDGSGTDQISIFLRRRVGVESVTDSLESIDGSTNYRKDGLPRNMSFWDVAMESDRFSVSPFAFVNRFENDLADVHTLVMQVMLKSSLSEVPSSVRAYSGSTLDDSVSVGPLKTYREMFSSPEARRGTAQGSGPVNDSMPLAQRDSIMLNRPPYGHTMSSESFPMRSYLEMEGGRRPHSMVCDLEAPSDPLVETAGDPSPIFSPYRDEVSAEMRRSVKVEGCNVSNDTRVQRHHSGGRDAQVPRPYGPYGGKPLRTEVSGLQGV…	1.99993
shuffle604	KVTDLLLPTELRMDASAKPFSMIVRGHETIGERYESGENQRQTRFRPVADSVLRMECWSSAFSMMSSGPQGSALTASFRVAVVSFDSSMGHRGEDNPKAKKGSSSNHGVTSSQGKFSSMEVQSRSRGRKPSSTFKENHKNCRSMGIQAFGQMMQILRHQREGTITLGDLTYENKVNPEQHSPTAVSGDRDTVSDDSSQQAIDRDEDHSDDHWTPPSSESHDPSSGERSSQAYPRRPAAKVQGYEAGSFGSSHEMNLVSTSSSFMYESDPGVDAEQPTDPAGPNQAKGHSDSRGVDCTKAGGSPVRSTNEEGAVSPDRRGSGSRDDNSADFLGGLIRNPRGRYPGAGLDHGQIGMHRKMNSGRDGLAVHTRSELEVPAEDSTSDGGRGYDEFVSGGRWDS…	1.92325
shuffle605	LEPNFYSNTSSMRRRDPHVRADEVRGAEGHWGSSASGLKPSNMGSFSSDGLGPDAIETESTDRPDLNKSHLERKLSSAEGLRPTSAATPSANMVTLRSDEESSRESSVSGSRVFDTENSGSNARTTHGSSSPNAGTSGMFSLERDYYGERVFLPTYEGQRENPRFGAREPMLMNHPKHSLLPRLQPDEIQDRDFYSNEYLRETLRGETKGPDSRRAALAMVNYMFHKPGRYPTKPVLKQHSQKTADMDWDSPYTMSEGHTQESTNVLSPSSRWVSDAEDFHLGMFPFPVQDDINDGMQSDSSFPVLEGSADPQFPFSLLAMHLVQMMEKEHSNVSLSVDDVPVQDSGGVGGFPSRNSPDIEEGTDRQGKSLAQNQATSRDALMHWVSKMVSTNGSPDEN…	1.92153
shuffle606	SKDKLDAAMGIARPSFDSFMVDDPTHNGPKEINAKASVTTSKTPSEAQREPDLGRASPNRDPSNLLTGVQRQGDVRQNFRSPADLKFEPSLPHRTFVAKGNKDNREGDVMLEDTKSQFPQSEAGPSRSTGSVRPQSDPAGICYIGDYHRVDSLSGSRLNRVILTASERQGRNSLSPGRSPYSDSINSHNDTMSYRTSGSPDFAREYVSRTDDLEKDKPYMKESGVGLEPTSRFRRAEPNNEQELGPYAMNSSADKGYSAVEGLANDSPKDDSSSSYNRMSSVSPQSRTDEDSLVPVDGKQGRVRRRALTYTPQVSNPQVDDFSDPKVQHGTSTSRVSLSTEAIVRSSELDDDGSLERSMQDDDVPCPGAAKAHVSTGGDRLFDELDSPGPSDRRVPEWK…	1.76367
shuffle607	PDSDDVGVWLSQNNWVRPRTSNHRSTNDWETMADNMLTSSARNAGDPIDRASDSEGGHEIRVAFSLDRPQGGNLLASRDDGSDLALLTNSVSFQSHNWLSGSHGERSVRYHSPSASSLTDAPSPPSKRAMGVINEHPERAESEDGPDPGGESSFGDRERRIDGTEHQPVAGPQSDSHYQENTMGTPSTQNVDEPPKKAEQAVRNGSSLFARRGLLGRAEQEQKTSFLVGYGRPSSFQVNHSTSLEKLGTLPPETGDGRTSKADAVLGAMPYNNHQKRSRVEEFHVEGLGQKPNQPGLESQSSDRSGTAKYEKMYDAGRQDGVGPMTFEEDKPDPDLDMHFSIELAAPDSPVAFKPEFDDMDSPADEMPSIFHWVDILPKSMVLRSSPPPERVRKTIKVG…	1.89
shuffle608	SFDQMGAKNQMTPPGMHEKDDMPAGEVTIDHAQEGDLRFPMDATADYSPSHEKGEHSSPAEGDQVDSSGVDLVTVEIKSSAGVPAPPVELGNTGRRTAAILMRERDPTYPTPDSELRQDSSRSTQDPTGYSGIRASRPPHVVHDASPPEVSVSLTGSRLEKSVSTSEWRGSTTRVMCSQGSSPTLLEPNSVPADAGDSDTNQDEIMYAHSPNLETISMAWPNVSFASTEDSGSSYRDSPPLRTASKVVQESHPGKPVRRDASLTHSPMGKDKDPVRDDLSSLSAQPLSPSGMSVSESVFRGQEGGATQTGGQERPNAVLEGFDGDIPPSRPGQPSSAFTQRLHRRKNDVGINTDYIKSPLLQHTQGASMRRSIAAPSDHFDRQSARLLRSKLVELSLPS…	1.97419
shuffle609	MAPESKSSAAPRDVRSDLKNGFRSPSMSSRKRSSYRQPHADSMGHSYLGMENKLDAREPGPIGGHIPLNNKPEPDRAELYEDPGRGVDSGVPTSMGGPLSANPTGVTESESYAELGSDNDRNAGRQHEKGEDASTKPIGTKMPDGLYFSPTGDMRGDQNLKASIVAREKEPLLPPNETNDTFWQSLRILEPGCSRTDSADDPGVEVHFKRLRKDPASEQRFSAFLTSLVHLSKKKNSSHRARVGDPLDFSQPPLHGNDGRPGYGDVVDGSRGAGLIPGHTHTWYDSSFPLSISAHNSPIGRPSEQAKFLTVATEDPPWDGLKPEVDGIVDPNEPIFSQSSSSVPEGSARETQTPQSYLRGRKGLKSDRLMTIHYFMPQGLEKASKQEPTEKPRDDGNNS…	1.89972
shuffle610	GTLVGDNGADYLMAYESGPMRMTRSPYGSSSNGEGSGRFPGFHGTKEVVSSSNGGKFSETSFESGDSSMEYRQSRMDTDLKRPIADAVRRQETTQDMKSHEDPQRYFRPANPPPVGARGIMRVSGLVFKTDLEQVSWSRGGQLAGMPLEPPEREQVDQIDSKFSARSIDDDNGSDGRLDRADLVSLDRAKHNPMSKKGPSADNDPMKCGIQRCHDERARITSSRRESSSPISKTSTSKVQNSHDRRTDRPDFVGSGDPHSGTNLAGGHSTFLQGGFSADLGSHSCSTQTRKNEEVRGSHQYSSRTDSEMPPDGDPVFRAAGQDTSKRSNDGVRAMGMSDALRRLMAQGIKLSPIRLKFQSPDNDGEKSVYKKEDHVDEKSLERTHRSSLDSFVNPASDD…	1.91569
shuffle611	DNDSGREDRVQLRSVTQTPSLMKLCSLTALEYSHDSMKPVPEKHQESSERSPWSSPKIETFSPSAGEDGESFPTMEMDPVSEGHQDTAGNSAAVSREAPLTNRDFLTPTSTGTEDISVGVSSDDSRIEAVKVQQLERDTEPSQQSCLGTRSLRDDILATHPDARTSPSPPVPQPNGDLDGAPLQPEETSRMQKFMKGEDVTRSETGLSLYRDDASPPIRLGSLVSGSANGPSKSGLSQRAVSKFPRIKFLVSQEPRRGRIVEGDEALTTQRDHSTYEQAGLTSDKEGLSKAPLLDMAPPESKDSALSDWPSSDGGSKVQTRHFNDAGAVMILDSVMTTLTSSQAPDTGLDNSKERERLNRAQLDPTSSSGNGEVLTTDKGGSKHNLDSSGPDEAVYRKA…	1.86139
shuffle612	LTFISLTVQDSVDGTPDSLMKAFEGPSISEGPWATATLGPGRGAQTEYCRWTGAHVTLGESSPPPRSTFQSSHGNHKHRGGTAQKSWSMPMDDVKSLQQTDESLRLDQDEIVKPHSMALKAFVAISPEDQNIGPKGDKGNDSESPRSDDVDTMEATTTERYHRESNVSAGGEKEQLVSTRMQNRNSGNGGSNWPFVEMANAEGVRGPDRKKSHPVGLVSSVPGDEGTATRMSRFVGRPTDDETQSQNSQGQPAPYYTFKTRMSTSDRDRRVFVVNPPRSALRYLGRSEESNSHRTFNVTRASVRREELSDRSRRDPVPDREARRPNRSNRQVQTIENHASTTAREMPPREVSHPGDRTGGVQHILKAGSRMKRSRGDSRSSDSGPFQGHFSSQERASAL…	1.94648
shuffle613	TPVMRRDGGFPLQNSSVETHGWYQRAKGDTTDSASDNPTSVHSQDSASNPDSRELTDRPKFAQDPSYTEEHVLETIGSVQSGSRSAGIESALEVGGRHKQILNLRITSKRAGSMDNHDYAVLSEEESSERGDSHARNGSQAACLNMPNIDFLLGHVKSETWLQGSESRLGSQSCEGVQSIGHVSDKFEDFEKLEPGMVAKPPAKSPSFSQSQALSSALVPVSVSPTSPSVRNVPIMWHEKTGPSDQGLRHKLTSSGMRPSSTSPQDSMHRKRKDSRFRVDDPQFYAMTGKPSPEESFHFVYTISCPEGSAYSGGGADRSSTRPSPRDEEAVGDSDDEAFPFWPDSDSLVQYPTSPVRDQDETTGLVGVGPEPTPPHTFQSSSAVPRSRQKPSQSEAFRN…	1.91641
shuffle614	LETDSLMSPKAHNKGSAVKHFRRTRATTRDSSRPSHMPRVSGNISSFGHYSSSSGQPEQMDRPIASDSEKLELPTEVRVGPHSPEDVDSDEAGMKVREGVPEDKSAQKGDRITHEMHMPRASVTGKEGSSSRRKPMRPPDGVLKDDRPVRQSFSSISTSLTNSLDDSYSSKRRPPAPEVYDFRTPHMIRSIDDKSVGLLEQNESVRQVSLPVVTVQDKLISPFYTTLFETAMSLAASVQMRRPPVGPTANISAHRHEYDAASQSNDNLPESRRTAVPSTVKGRTPKRMYKDGETLELRDPLLDVTGLNQGQARLSTVTGEVQARGLMDRKVSSPEPTHGCTNVSVSTSSIDARSAESNVRPMMDTKFADGPGAPDNASEGDGWRDLTEMIMMKMKGSGS…	1.86005
shuffle615	RRTKPAREVAVEDGKVKKGEAFKGHVHAILNLMGIIEAFPGSRGAFTSTASASEQDAKLLSGHPPTNDTSRDTLTPGSCSEVGKSSQAEDKVRGSKREENSPKRITNLSAKDKHPGTESQPAPGEIFDNNLPMLVDVVYPSLRLNPMDIMELSLVAQAEQDGESRMFSRYSQPSEGRIEQGVRPHWAQLLTDSGQPAILFGVENCPGRFGRSDSVPVLGSIPQEGPMKSDVRLPSSKKSFRARRSSGFEMMVGGDSLTPHRDAGVQVPGNGYGVQSQRLTIEYLRTTDDFSEQSMSRIRQERKDPRSAAPVPSTSARRPTDMDDKTLPSPQNGHSSFDHIAGEFMNLQVLMRTSSTARIILGMAPHLADPGGLPPDEDPGPIQRGTAFIRLSMQDSTRL…	1.91076
shuffle616	EPGHDDPQRMYEVSSFQELERDDLTYSPSTATSGFKRMSRRMRVFTSSGQVDPPTTSRTRPHPEGPGTDLTVEQRVGGVSSSDERYSISCKSSNQLSTTLSLEFVKDRLRFYSMTSSEDVYENGEADDSVTQEKIELLGIVGDSQMEFRASSQPEAPKFHRRSSDNGKDQQSLVSLLRGGNLFIPPQEKMRGSSYVCRAAQILQSRSHLRTISYDSAGENDMAKRTQDNKHQTKDTPTVEPSTLSDKSDGAPSVPLEDIGPSMTPMLALPKLPQPQVEWASTKIPFATRGSLRSHEDDRRPQRRVRGDISAPHAPQDDDEHTAGREKSIDLVYYAVPPWGRATNSAPSHTEQGVDVQPLKLTNHGLGDNGPSLKDSLKSGDFDRSPDSGDSRIPQVSMT…	1.89826
shuffle617	QLRAGEDHHPTGMTNDAKAQADTDVEKRDRMEIDAADAADLGQLRSAGVAGSSSQNSSEATLQSPMSSSQSTENFMDKLKSPPEVVTVTRTSYSLSLQLMREKRDTPLLVQQDLRGVERSKRILNQSHLERDGKGAMNSITLLASRVPHNKRDEPPSSADVQSNTSGSYSRFDSVKWLSMSDSDHIHSASVNWYFTPSPEDNVSPATGILRKAYKKWRVINTHIGVVPRAVKNPVEYARESPEGDSPRSTEKSMSPEQRGGGSFRRSTAPKNYRLLEDPQKPRDQQDSGDKAPCSEHHGREDKAYSLGPTSDERESTIKKGLTTFPSCDSSPHTAVSEPILDDARNNLGGVTQDHGDQVPKISPRQELLSPMVYSENVVLGVVKESARTPNDPGPVGEF…	1.80326
shuffle618	MSRRELVDSSRTTDMRGSSENPDRPISVELTLDKHRQRGSDARTARHGKLEQSVGSHRSSRVAEPLAVSGPSDSQPGILQSESDFTRGEAKVTKSNGDSSSYQFPGRTRTESAMVQSNIKMLPYLGDLASSSRQARNNAHSDLPDLSGRDSGTEFALMEFDGSMLGRQGDVSNTTEDRVGGNSRDEEDHGVTYVFWLVPVRESGARGEGRMMVKLPSATADSFWRILDGTSQAKQETLGVPVSHLAFASAWPQLPDSFDDQSKMGLAYQLSGLTKDETRKDHRTGISDPWHESFGRALSPLRELSAMPNYRPKSIPPNGQPERGPGSINIGRDPTYPQSHPSNVADDDNRDRASVPGFDDPSVSSNQRLKTPESKRGSTSASRKVSSDAPAFTKESPLV…	1.86215
shuffle619	TVPLFPRNNPSVRNGEFVIQTNRLDESRDDQETLPSQSGHSDRESGYAFVQPPLSPKRSDTKLLGGLCRGEPFKDSGDHSFVDANPITGDKRDLNSRFGSARKLGFPGVSSKSRTGELGTRKNMLETEGIKSGNIQTPTDAESPVMEDSVTLSETKRIGLLVRKPSESAQAYSMQYPAKWSGARSFGSPTRGEPKSKHTKDLTVSECTVSQSWSMGIIELSPIFAIRAMDKARSGLLPSDGTSNRGGRYGETRNASLPKRFFDAEAEAAERKDSDMIDGVVPEQPMKFPGGVDFSELERVMDNLGSTRDAPEGHMEEVPLNESTHLLSVPDEPASPGTASKQYISAGSSDHRSVSSDGHVTESELPAPPRAARVADHDSAMRRRRIRVNLVLGKRRPGL…	1.83351
shuffle620	AAATERGEDPVLSAFERTEETALQFSPCVPGQAVMLDAVKGWLMSKGTPRMRHHQPVPDGPNDGESSMSSERRDQSGFSEGGRTVRTNPELGPGDKLASDLQVDDPHEKSGMSDVAPQEDMRFNRYPGPYASNDELSVQRETGGPAERVYREQTGAGKQDDGMMSNSSDSTVHLPSREGSRASHTRSRKREYLSSPSPEDPAEVDLVKRTSATETIGELINFPSRGSPSPIYPPGDTLMWSTDIHDRDGVILIYMDMSKSDNSTRSSSTSNEKHQTSQDPNDSIVGDPNESHDLVEIAGRTPPPSSIRDSTQQAFPHVEGSSSYSFRMTASEEERVPGNGENLGMADPESFSLARRMVRWGMPPLKWDSKAVRENRSKLKTPRSLGEYILSRNMPLNSR…	1.95725
shuffle621	RTQSESSSHHECSDVLQLSEIFHEHDGGVDGPPKITPSGGPSASAINPEMSGPQHDIASLAKATPPPTGSFAMDLPEPVLHATISVILDASGKPDVHNGRATASEAQNSDTGKSLSDDIVDMPSSDTAKRDRPLSLAGYVMEDGFSTNKPPVRLSGFVQDSLDDRPEDQQLDSDSPSKMPGAQTQASFTTNAGSQPFGSSAQDFSHPPKRTVLRPGSDNEMDAPDQHMKERHARGSSHGSAVERGDSVTAPMRLIWFDLLSVDGTRLSRLSEDMSGSRPVSYGESQGGSRKRQQVADGPNEEVDFLKVLEISEFWSVLMSTSGKRTHLLDQGGYEGGRRSVSSPYESASFNEWDDHEIDRSSNRGNPQDTPATRDPSDAPDTSTLQSRTLPPSLYCREA…	1.92611
shuffle622	DSTSPHDSHPPTQEVPVPPTNYRKDNFGADDRSSQQPREDTPGRSLDQVSAGEKAGSITDASTVNHRNDYAMPLQTPPMNPMTPMQSTRTSNSPRHDSERRSMESRGGSFDALLRDGSEVPMEGEDANYLRKAPGPLFDKGITGYEKKDPESGKPRNDMSSDREERSTPENLTGQTDVPRHISGKYSRHVFNRAASSARKVHPMNNPNEEVSRRDPSEVINDRLREEKDNVVSSGISSNRALDEGAKPNNVPTSESSKYDPQDASHLMAGRGSSPDPYVALQMPVRLGDRDYELNRDFFSASKTESKVYRPDHDTYGVFRFRSASSSTETSFFENGTKMKGQIKLLTAVPQNGVTNVDGSWKQGPPAFYGRTKSSLQQKHNDTTSSLMMPAFTSLFRLS…	2.05169
shuffle623	ARRGLVSGGRDEPSVNPQRSPASYDEEVGSLADSEYSRVLQLSASSGRESDIVSRYPVAKSGNDSSLKRPSENTSDSSFFESGRGSTNYDEVVMGRGEPRPRPPGSSTFPKKDYSSGSPRPRGAPPVSGCTQRQNLDAVDSPTSPDRHPDNLPVPESVGRAMTHTSDGEHEPENHAHAPGGGDMTKTDYAVDERDTLTYEEPLADTVAKDMGREFSFKRTSHSGFTSVRELGGIISDSATKTSVRHSGDPSRTDGSRTSSPLFMDRDASEGVTLDSQRASSVSRSPHRSESAGLETGDHDRYVVQYHGTPEVDQPSVRFLSMTGHTPFALQGQERRWGRTASDGKNAFIFCMDVHFAFAGNTVLRPGPSGNGDAGQLPRTQRVVTAQQNGPADSLPSIP…	1.79951
shuffle624	LMLSSIREPDKNVGPSDLAKVDLVVESHRSDLRDGKQGSLEPRPRIPSVKEHSVRSSNRHFEPEQGDVQSGMDSFSGLKTSEFRRGFPSHRSDLPTTSGKFQEGASPPEKRSVKQFTLLTPLGNNPLGNDDSGRLNTQGVPAPTAEKLQDLGQRSGSRPLGVDMADAKRGASIDTLAIPRMLIYRLDTTVFGRRPRFDYGVSLIRRLGSYVDSTKTNSENQPRPKGVPSGDPTDSDISEEQVLNFSEDCNHKHLGEIDSHLMPESFKNPRRHSGDAVNRSPSSLMVDSELGGSSWTARSSADRMSPETYPELNRQSNSSDPDKEVKNEYPNGLLGKCVEGSDLRSNDRKVFANRQRVGRRGSGVYPIRVFGDSMQLQTTLSPSSRNHNQQTPPLSHRIA…	1.90034
shuffle625	MGGPMPRGIPPHYMFVPHFPQFHIRKSEGDLESPEFLLQLDVNNVSPSLLTVEVGDGDPSSIMPVAEGGTPSSSSWIFGGPPGCFVSAVGSKLNMNSTLRPRDDALRSHSPRSLAKYESPVGTSRTVMGDSRSALALSEQLTQPEDTVRSGARRLEANDSPGRSKNMIGFSKQFDMESTRLFPPTSVDDHRGELHHAQAREVNPRSMAAHEGGKTDSTQVSYRSTGQDLTQRKTWRRAAVADRDPEGDSSSPRKRNPVDGLDGNSQGLDSPVRRAPELVVDGSDLDEQSDASDDLTDALEVYGVMSFSPIDVTKPPGYPDTTLYPQTSTAPRSHTSARNNLGGGSTAGTSKSRLDPSVKTDRSISNGEEPGLNVRPESTSKSLDSPSIAPLSLFEDRGV…	1.92778
shuffle626	RFARDPSDIHKDGHQSPSLSHVSHVQDSVQPRVSSELEDLGGPINAGRKDLSRSFTPALVKRSPQPLSSSMEEPRDDGKNLNSTVPPTSGRAFRAQHQPHTYGFVCVRLREFLSMNNPDAEGLSSARAVDATPSVHSQSIKENRESKSSSRAQMVLEANSSEMFFEEQEVKQGTTLSMTVNDGDEPSMDYASHMARELAFGKRDDPKDRQPLLLDGPGQVRTRSNYKRLTGQNDKYQRSPESEWSSPDGIEGPHADNHGMEFSSGKQHPYGLRRVNHASTRNRGQEVSRRWDMVGTFMEEAYRPIKQRGGSSLPHRLVQDEKIQLQSSEPEVDGKTGSVAFGSRNARRMFLNAGTPSTSDTSLDPELDKVAGSLATGVSMDTDMEDPVEALDRCIDPEE…	1.85157
shuffle627	GNEDKRPLTNGRDFAMGTVRESSKLSRKAHKIPTTRPHGDRLGITLDPQSQDFSSDRLDISDEGRVRGDSTTTGDNISVNAPDSPRDLSIDALSLGDPTVDASESARDGSRRRSWDDMPRGMAARLWEPSKELTHSTPYGLTMPSGRLLSDGLYPKGELNHQEALVNSVNTINPRRGSASDPMLQMQSGDAQDGQSVETGVWRDEFVIAYLGAEDFTSMSDGGGDERQHSGVSGGHPRTDLVEHDDMRLRGSMVQSPSAGKRTSSKPYSGLGSSSEPRDNLNADFDRHPAESQSKSPQSSRHFAERGVLKRAPFLRPSFTVSPLDSLIGMSHAKDSPAQNMGVGSSQGSPLIVATSRHGKPIPSFISMSDTAQADSDSSTRRTAHPGDTHLAESGEHPH…	1.99874
shuffle628	GLDSGLNAQTFCDSTHPETSSQPAELPVGLSHMPYKDRPSQLDPSRHYNDLPRYDLALDTGGLELGVTVSGAPGLGHFRQVFGTFIDRSLQVGVNGRPPTLMSRDQIRKGGMLTVIRTHDPPRCRRPEASMSLLADNSSDGRNFRPQMTSKKAGTPNRAKGTDQMNRRPLPRESKTEGSSPGNQLVDVQMAPFVSGLSVVRRRSPADFSATEFKRFMMHGVFHVSGEVDESSGAMKSVSESSKFTAKDRRSGSYQSDQAPGGADDRGLDERRALKSDGSHPAQGEPDFKPGHHERSEHSINLDTDTSCEARSRELWEPPYVWPSSPDSSSRAMMPLDTSGFSTNDVAPEDQVEGSGSSETVPVPLESVFQALDQSSEMGRGIMMLYESPLGSQAKSNNA…	1.88517
shuffle629	EPSHAMGPGSQETSRAVTSVPESDQDSSRPVHEDKPELSVDKVSATGRRGRSRGSMTDKIPEVKSINDGSMREEGSSHPNCNLKSTGEPGGLSQDFDIRIKFSPHNTLTHLGPLPTSNRIGSYVISTSYVEMEEGRLGALHRGKLTPFEEKSRDWNDEPFGDPDGATKTQAGKPVSRSRMACRLNMSFVNMLLMQLFERANPTDESEGRPGMESPDYSLPGVVTAQTKSSVRGLGGDLFSWKRKDPGFALFSVSEAFGLGPDLQFETKHPLFSQDSSKVGTGNDRALSFLDRSAPSSHMHARSTGEISDVGEPIDKVSSVRDALERSSGILLVIIRIDDPAEGGLTLADYRSHLRMDTKLVITESERVLDGNVGPEGMRHTLATSLRPRYSPREVSRVS…	1.81623
shuffle630	SMVTWTVTVANVFVSDLLQYSGPLKRGGNSSFFRALTRDGMKLMKAGSSRVSSVMEQRSDMQPKEHTSPRPAHKQTSRISDSSLPVEVQVTHDTSGDEDEDRDDDMGAPPSPRDIGYQGMRPLGPSHQVDSLDKDSSARKHPRFSPGDTGSHLKPPLEDRREDLGSVDSFPEGTGTMSSQSGYDPDANVFDEFKPPEAGSNYPNFNWFYSTPTPTPDPEAGAFKDSSDNEEDHSEELIAGILSLSGTAEDQSNRVASAARTFVPGGASSQSPEVKSGEASTVLVRGGGSRANVDKKPNPGLGQSRSFEEKTFRSRTVKCNPEYMRDSGKTYDPIASDMLPRGFEASLADFATEGQETTTLRRLSSEHFTVDGGNNPVFMEYHSLKLQPVGEIAAPRDGR…	1.90084
shuffle631	KLRGGCLQSFMMLPRLSADVLGRSKLSDVPSPGLADMPDNLAFIVDGSDEASDYAPGMLDEGFDPSRPSPATGRPGSRPASDSPPYERGQEVSSRVLRNRPNFFALVMRDCESVAEDSAERMMKKSSSSGPDSARARPDGVSNLLQSLWVASYQDDGSIYFLEAELQDLGTASSATMTADDIGEGPTAAIRSSREKRLTNDSTQKVDRSPSPSNYDHNLPILIVFRSVSPRSRSPHEPLESTADHPVNHEVLVPGLREIRESNDGNDNSDNVLRTESRTDGGSNHFAHSLRQQMDPPMTADGQWLIDQQRSFNTASTNKRNDKGGCGPRTPYRDSDVLTHTRNRRIRNIEDRSTGFNRLELVTHDSTVSFGPVIPPGQSSPGQVDASGLDDSADFWISD…	2.00559
shuffle632	AHDMVRDAVVRRGDKTDQAGQRRTSGQPPDMAGDRHRYPETNDVNPTGSGGNSNTENNERRDRGLQDVGTTAPKGELHSSIRSALLLRLVVDDMERPDSSLYDELYSLLEGLPRDDDSPRQIGGRAVGLTGKANDNRDEPTFGFPSDDYNHDYGMRPKAFSVTQNSGVLHEEHPPYDSGVGVVPDPEQSSAGPGEHAKQSGQNERPIVSHSSGRGAEEIVPLIYSSGSEIHSADDRSVIPVVLLVSDVPEVFFAGRPTPLEVSARTEVPYPLDPDKASKSSFRTNRSTPSFKFTDKGTDGRWLTSDYQLSSMSNMQVGSFPGMIDLRMPSVSSLNSKRDSDKDGSKSRPSRPEQFYTTDPRDSRVGGVWQGGRNRERGDLEFPKQRPGSSLATASDAAY…	1.89558
shuffle633	DQADPSIRGNEDDDLEPWDFATSVFGNGLIHSPGKNIDSQRSTETASGGTQYDLSGEFDPKSSSSRRVTRYKRGVKPRGTGEWGVSPNEDGKLSEAYPPVQNTSRDADQKRVQRPKRTMLILLKPNGQPVFEYSATPSMESSIEHERTRAGMWRFEEIEKGVDDSVMMKGLDSTVGEAQGRHTSNRNSTDTNRRPGFRLKQKVVAQKRRRFEYMQERREDEDVDHQSCFVQRLHETAPSKDDADGDHRQQPLPQSCYDITGEEHHERRSSDFLQKDCVGLVNTSSGREKRSAKLDEGPGAVHKEDVGAAPRKRALLEVQLTSKPLPRRDEFHSPMDETGPFPPSTEPGQVGSPVGSGLAHGEVHSESRDSLDASFVLLSGSPFPGKSVLPMSDSIAALS…	2.0026
shuffle634	VVGKSLVRQGRSVPPKTLLDFGFSPGRMHPQELNGNSKQQQDGRLKGDPASIVKDAHDQKYPSHDPDSASPIDNYSDRLSGRMRSMVVGSASSRSNSGGGNKRTPQMRTGENPDVAELEARLDVWSSGVSRNACIDPPTASEHHSLRSPKLSLVSWAMESIKKDAHGAPASARHSGRSGKNPFPDNILVGDIEFLLDSHPSVVLDSGDTSNRATDNRSGNRSSGYNMASSNPPKDTARVSRPGGESTDGYMKKTMHSPSTSRRDNMPQIGHNGVSSADGRGNMPPNPAENEPDTLSEQTDQGGGGSNQPREEDVENESRRFDSMNEDATPDDEGPMLETVLDAHLSEGSETQQRSGIYIQSRTLGAVMRDGPEGDVVQISRPEHGLDSLVRGHGDHGEE…	1.91698
shuffle635	MWNAVASDPGAQIQSSGWGSSKNETSSAERDNKQPTILHSSRMSPDSFLDIAQGPHKGVHLDLPSDTERNGSNVPPMSGNFETDYTDRAFPEPVGIHKNSFFISIHAEEPSLHQIASDPSRGDRSESGESSSFGPSDSVVDDNATLDGVVNPTSSLEHPHSNAPLSPPRDAPDSFEKAAKHVVRDKEEPNCLDISASTTTDLGGDWLGHVSKRTVKDSERANIVPKPSTVKDEKGERDTITSKTASKFQIKPSEYGITRRRSVGHDKSYKAGPNFDVMPAPAVTDNPVRRSGSPSEDGELLVKWSSFPPLELRNNRNREGGLLDLDSRGVFEPIVRDARMQSVAEPRPPDPESAFRPYGQASGADLRKGSVDSETMGSHGHSSGPKYYSKSVELSLDDD…	1.81428
shuffle636	CGFERQVEFGQAATANRNEFSEVRASRGSSQSKRHSRTLHGPLHLMGYTGPSKARHIVLGSAGITSNFPLISHSKLYSPVSMRKQPKNERFPFTRSDSDMSPMVAPNGIREMTPIGSSAVGTDDASTAIPTRLAVDYNSLGGKPPILLSSSDDADSSEPSSPSDAAEQFPEHNSRGRNEVDGAFTVDRLPDVGRATKNPLTRRDSTKVLSSMSGDSNGGVALDVGQPLPTDWSLDSDYYEEGEDGPAEETMQKGQGMRSLKVESSPNSREGERTAGRDHKVAPYSSKILRAWSSMQRFPPAKASRYDGDVVAVAARSPEMVRKERKFSMSGARIGSVRDVKLRGSYGDAHAQTSVLELILKYNPEGTDSVRSSNSSELDTAQDHGSTDWVDELRQQMVL…	1.91501
shuffle637	DGSGIGAHLSTSDLVICRMASEKFRVRMDQGLSDYPIVPEGTRPSEQTLTDKSQTGESEFVEPSMRMSGVRNPNDRNLDGEQGFHQKLRGNSSPRDTRRSQKPGPGSSTNQTVSVPSRRLIPTDESASRRPIHGTPEGSDDDYDKDSSADRRAELIHVAPLHDSEAQHPEQLDAEPRQQLASLRNEPDARMSPKRYDKKSEYPPVPSFYHGPTSAVGIMLGSLGEYASNELKKPDGGKPEGRTEIDSFRVEVKINSPDRNSNYSPFVPTANATGGGVQTGSTLQSGLDSNTSKMLSEKVSEATDGPQEDGQGARFSNSGRNFSRETVSSLLETVEGKQMESNDKDDRRPSDLPVRSDEVADQMGESDDHTPVSLRERHETSCRIAEDYKRRRTPDDLGR…	1.94707
shuffle638	DPGEKSREAPSGDTPRLEQHMSAEADTKFYLPATTPHWDREQSARGRPSDHIPSSRDQAEEAAVEERAHPTEIAPSDGQYEVYSVRKPAFLFPFGQDMSFFSQANKEGQMLDATREEEGPDVMEQDAEMETGYLGSRSDTRALGADMHQPVNTAKGPMYNNFRPYTARLDRAYRSLSPPRESELGSSVIPFDDAWSFGDISFDPPDSDDQFHMPKPMSTRRSMGLVGSRTGQNGESGTADGLVSDFPSTSAVTSNQNPDAAIERHSITSYFPAPADGLTMLETRESPLYDSPGTPMTQPSLRHFDSYKSSRRARSRRSIKVTSGGMSLHDGSQGEKDGDMMGSGAGTSSVKPSSVGRDPLRRASEQKHDIDIPVQSQIPWTSITETLTLSILEGKKEDS…	2.01337
shuffle639	PGRIDGEREILSDPEDSRRSVSKVRRVAQHKLQMQHQFDERAEAKTTGSGDRKSYSLDSCLPKLEKTSPSPRPKMSPSTQVMRGHPTAPSFRDASVFRNDAPSGDANMSEPFRQSEYGNKSGATASDSEDDKGDFYVSSTGRAETLGSGPPQRWMILHEPVTVSGPLRDVLMDLRNPFDSPLYLFHGVKLDAMDLVSGPTDWGESLLMPPPNRTLAPQEESADSPRVSAADASVRDKKRDMSEKRTAPSLGFSPRTNDGDGTMRSRGQTLPHHLVTWLENSSTNGTSFTRVFHKCAVSMCVGIVTGSGGSASEPVVGTGQQKLNTGVSEQRRIAFLRNMKEDRDGGVIKKDKQSVGDPEIPVGTGPRGIVVADEALTDILRGAYYLYQDVLFRAKDEHD…	1.82862
shuffle640	LLIFSSGAEEIVLINKSNMSNRSSGFGTHSPNFGKDRDYTPADSKVDDYQGSSLGPSPVVMPSEKAHGMKKPTKENGPGIAAQGSAVMVEMSPRDSRSAETRQSGRDHSGRPSTATNPDVGDASLALGTSDGTKDPRRVENDEVGHTADQSQSYPRPQQLKFGMSMTMAFLVLNTSQEHSGVLLSIRRSSTKTSTNAVIRSRSPSPQKVQKANEEPSSAETLGETDPDEKPDDYQGDSRGSTASLQSHMRMFDGYSDNLGEQRQPVRKAIPVTFTATRKGAGPGVYLDPEEGAVKKFFCDRFQEHFDFRALSFISKKMRQGFTRTDESASSDPDERQDSRDLQNVSLRPSQVSQSHESRTQVTGPRGPLSDWFEVVHMEHDRDGPFWEPARPEQKRLSD…	1.81165
shuffle641	SADRQTTGPRMNFSCGDPLSRERVGMAPGYRPQSRVVDEPQTGTKLGLNTEAMMAGDMHRIHDFSEKHTANHASRGPHTGPTPQNAPSESGKGPDFGFDVRRRRSDSARKDSGLNARGGTKSLRKADTLGKLKPLGTGPFDTEFARRAAEGARHHYEGDVNSHSASVTSEEKEMNPSSNPRVGKSADVEPRSSTSQSAWSHSTGQTTHGDLLSADSFPVQPSESDEESSAIPTSPMSLDGSPPAELTTKRDGEPVTMRDFIARAVPLMAVANDARGWTVVDQLRWEGEKDKDAASPLKRSSKNQSQLFNIGSYEREMRNFSRPEDLRSRQRDLPAKPPDQFSVRELPFGVYQVDAIICGRFLDELPTIKVHGETDKVFSFTQGRRLTQLGSSKAGSKDS…	1.9221
shuffle642	ELSPLSGGPPLTTRFSQGPLPGLPKHTRPTQRSETGTPSTDLHIFARHIEQSELEQNPLLGQRPAADKHDPASGKAPTALSTGNYSTASEFPDASVRGLKFADFISESNINSYSGRRLEEHRFWADSAETLDSKTRRWGYTLDSRSHNAERDSEGSQEGPPDYVKPRGVAFGFDDRPPAGFSLYHSDVIIGEVMVMSRAQEVTEPSDSRRGEHSDLLIKVFLGSTGPTGDVPPNQQCRVQFQSGSSRFQAEGKEKQATGELRELEASKTQGGSMEDGIWEELRGDYAADVFISLPDAEKNSRIEFHDEETKEMRVDISHRMSASPDEVLSYRYGTSFLGQTHSFTTDTNRSRSEVSMGWIPTTSFGGKPQVQKQDGASMTMFSAIPDAPSHTVKGDETN…	1.88898
shuffle643	SRRGHSKMIDHTEDSGQETGFMDTHTENMPSGQDSKDGLSPRQYAEPEMSKHSPGENEYSLSEGDSAPMEQPGDHRSVRNSTDLDRSDMVPSLLSPVRMGELDRPREVMSTDDEGGFGLRSDKTKRSAMVVGRYGTLSRKGGSPKSTSVSSDQTPPCNQVGAPSDIHDMQRFSLEEQDGRFMVEGAQLTLPDRSSSPFFVARKAGGAKHKVTDKGHYSPPLVFPPPGTSAQRDEMPSYSRHSRFCWVALGAVSNMPSEKPGSAPWRIEKGSWHKANTGDRRGKQGKERTVNAERIAEDGRAERSMLSPNYDRFVQPSDARDNDDKPDWSDILVYEEQNLTSRATDSDIPAAIREDSKLLAGFANLYMETTLYPDREVRAEETRLRFTPGPDEHESRCSY…	1.92966
shuffle644	DPPVDRRKDTANNITGSKHRVMDSAKASDDPIVKAPEVVDQGKDASMATGEVSDEEETKIVRLVGAALRTDLYTRPDLREEDDSRHKSQMVSGSQKSPSFKRKPMGFRKGRDSSLVLVARTRSTGADASDNRDGPVDIMDRVNENVETYASQPADEDDAPGHTSNAKDSMPFVHFFSKLNHRHRSSLSLSRDTKRFEPRENEDTRSSPTLEFERYEPLGFARSPEWDDDRRTSLSARDTDQRSIAPILIFVSVSRLAQDRQGTRTPKVSDFEDPEWNTVMSHEFSVKEPHSFSMTTEYSLGKSLMGNPESLNYDPCVGGQLNLLPSGKVSDGGSPSDSSVAGNTFDSNSTERRLGQCYSLTIQLPSESSGLRFYAKNTVTDEFFRVESLSSTPSLSRRQ…	1.93836
shuffle645	FKKEFDMSDADPPSSPRSVGRSNQNDPVGQTYSDKRKVASDPFGRDQHRKIMDGKTSLPKYTGNRGQVNLAEASDGRGEPFSDPFSRWPGEAKTRIASQMQAFDHSLMAPSSSELRFGNSNVRVMASGPLSRFAGSRSANHHTHAPGTFTGPTQCSFMGLRGLAVAEDRWLKLRHESKEAQALRSSVRNADNVGLGQQYSRNFFREEDKETTLQRTKDPTRGLDEDLLHQIKFAPENMSMLDMGPHPNWTSGFIPSGSDASDFATELISNGLASGLSQSYTVQSIPQADLGRESIITRRNLEERLDPEMLQRDSGHPDAIDAFPVTTRGIVSEGNNEVAGSRPTPGESMMSLPGPRVELGHSLPDENYLTPTGVITPVNHLTYTELTNGSKTEKPQYDD…	1.90588
shuffle646	SSLQDFDQGLLHAGTDDDSHLDRAGGPTSTVYPRPRTMSSPKPGRPEGRHSSPVAYSRPPGGSPSKDGWLPGTVEGQGGRSGSRESNVNALGKSQEDFPVDPSCPRMTRAVVVLSSFPHSLTSRSDGTTEAEKRHSRGMEHNNGSDRPPDFMKPSRPGYGGGSPLSRDDGVSEETRRINDTSAGPSSILKLAKHITVEGGDEGDDSSRLGLKHSLNSDSELEVSPNSFPRLHSRFPARAQLQISNDMGVSGSRVIMSFSGESLEDVADFRSGRTPKQGSEFPREDIKNTLPDSKRPWNLDEWSQHVNLAPADESGARRRDPKVLEPSERVGTDMTQEDTQGQSRMSQDNSPHMAAWLRVEPVQPVLETPNTRNDLANDPNSHDYFKGGDRSAWNDRSSP…	1.98374
shuffle647	EVTGFKGRPSDTTSVDRWSGEGSSVITASIGGRNHGEFQPQSADMSQAAAESDHARFHPSGHPRQDTHSDETTPTEMRNGSFAPNEGLMPEVYVDNPEQESKEEDGNNRPSVEPAFGRKDLPRDGRSSAPLSASPQRLRLANMPRKNSSQGDDFFRTDTKLKDQSRLSARANPFDDEVGLQSNQSSVVDRRSVRQYPSASVFKGDRDAGADVDVPQHKAVYRSLSEGIKDRSAVFSNLFSRPGMSFDFIKVVLQPTMTDREKQASRARYSVLLLMLSHTLRTESGRPDGAGDFNTPVKNGDTQSNERKGTDTSSDSKQDTKPDTGSSDSTSATSPYTELRELDRRPDQSDGSAHTGTKASERNEAVPSGRVAESESHSCDMHRSPGGAQRKASDPRIPV…	1.78215
shuffle648	VPSRESSLPKDRFDKPPFHQGRILSPLNARRNPNNGRSDNRPNTSESDVDESQTGVEVERVKSSGQAEAVAMTPSDGSPRLDDLQQVIRSERPVQKSDDIRLIDKGRQVDGKVPPAEIDKHASASRSVGPESRSAGTKGIWHYDPTLRDEFEAFPFWESSESDSRYALEVDDEMIEDQTVSDKRESAVQDSSFRASMSSALSKPYIKLDTREYDVAIAEALSEKTESMSDDVVVLLDPRGKGGQEDRPAIMEYKASSQDDGWDNNGRACAPMPVYRKPSSNRRVTSVPINDQASFHSMGGSPAVTTRAQPTSIHRDKEGMGPHVKGAPELGRKLSDDMSNVRSRRSDNMLRGHAQGSSNNRGSTPFMSETAEFGEGQFDHRRLPRSETSDYGLMTGFWG…	1.8571
shuffle649	TKHREGVSGKDEEHSGDHRESLGLKRGPSPESGPGQHSGRMASSDSEGEAEHQWNSHTFRRMHTVGPSRSFDGFFFGLVVGVSSTTPIDGAPMVTNFDSEAWLSRDAQFRPAYLEMSSTVGSRSPHSARQVDALVSVGTNMAMHKPKFAVRLSDNAETISNDYKKRVTTSIGGGVTETKAPSRSGEFPGDYDYSVPQEDGAPEPLVEAGNERKDPRNDASQGSAQSKHQSSKVERAAPESEMRHVLSTGLKSIGQWSGYNPRERTLDSSPFPGLRKNQDRRDPSSFFPGAASFLPSKSPERQEDARLVGPLSRVSMIPLMTHVSDDKMVMWRPDTSACQDNSQKNPGSRPATRDYQLLTFLSQKALLMLEASAYLVRIHEYDEKNLSPQGTTSMRDDRH…	1.87208
shuffle650	PWDVSLPPGLHEYVKEYSDGSSPTKVDQGIEYKSCGRKVLVGVSKEPSNPNDDLLMGIGYSTSNQMKAQALNNMGLVDPSPAKSVSPSSCHFRPLRETTVGTVQSGMLSRSSTNNFLDYAQRRSREHENWAYGDALLPVRPVEGVDFTGPNALRPTRDELLSMPQSGSDFASSRKFRKALHPLRLSGPSVRTEVDSNDEMNQMSMEEDRLPVPRLVNRIRKLKGSPRGNGGPSRPTVDPSDQDEQDSFIVKTRESAGADRQDMPGAKYSTSPSLNTFTSGSDAGSQPQRDLRSASGSMEPREQHMFTPLTSFPEDAPTETAPVPKIPRQEALGREDPHPEDGGFSVDNRHIVALSDSSTLAHVVVEGDDSDRVSREQLTLLDPSELQPPNKMASGFAYG…	1.82441
shuffle651	TPPTPPEARGSYSYTGDPSDADDNSEPPMLLSEDSAPSGTDLPPASPDDDVEDTRSLMDNSHSGLHNPVTQVTEWARPRGHNGSMDGFVRGLNSASKRQTYDQMTATGPEFELTENSGEDLLMSRDSPGPDARSQAADYLGSSQPKVEYEGSMRGPPRKPRKSIPDVVPHDSDVPKTNLKSVDHSPTPADSGLGGDYPFSSSSADAEERANLTKRFSSVDVVVVDRNGHRPLHNSNSRMSPGDEVESIRPSASKMLRFKNGFIQNKFARDLRALLRPRAEASGRITERFQDEAAAGDYRVMIVEVITHELMSTSDYIKHPESPQGGDSSDESRTGVECSDFVSPESTRSSSQTTRQSLDVMQHIGEVSGDKIDSIPKTVFRPEGEAVTHRSVRDPRLTR…	1.9688
shuffle652	QSHLSHSGVVMPLEKVKVSSPDPEGDGMPVHGLPVTLRPQGHSRDDKDLADSLARSKGFSKLLSAGQLLESATMFVVQQSATSSPTFSSLDDVEPEGDRKHVLFPSTVGPKRPQRNRLSMDDARVGRADPGIDSSKDRHTRAYGSDQAGSQAGKKPHYGDEPQQRAGRERSSPRPNMQWDPKISEFSPLDTTTLSRNPEMGDSMTQKVKKYSPSTHRYPFFKKRPEMESDPRSSPRLFSDKQASISLVETNAKRTAPFLPQRGAGPIEISGESGAKDVRLTTDWLSYDAVNGRRHASSAELDRNGDIYKMIEVQPPESLSGCPKEFKKRGYAVDGDVALSEDEDVEVTSDLDQDSKSVLGRFGNYVASQPVDALSANDESSVVKSGDLPKAPHGGFNFE…	1.96886
shuffle653	LRPTSYSSRLYSQNRLDRFSLVNEPFGPPSNMDRSEAMEGCHDSDTLQPTQSPGKTASQNHSKALMLARLFQPSLRVPVYMDNRASVADGERSTSTQPLTLSDNVSTPSTTVSPRQMPKDRDGDLFRSRDMVDRTVATTHPILNTDAGSASMSTSIRFPHNPTEPSSEGTDLRELPEMGDEVLTAKRMNPQKGMFQPMERDPAPMPPLQSCSRSLWAGLSPPPSRAVGGFGDRDGYHSKGRSSSDRQEESTHDEIPSIKRMDSMVEWDELERGYAGASQTKLPHQAPDSNPDSSDKSKVHDMDMDFGLDFLTGGYRSEPEDDSRPTHAATVRRDSSRTIRAQSRYLNSADVTRDTSEHLIDDTRKFLPQAPTKVEVRPAGSSEEETQDSDPSQYGGRPS…	1.86392
shuffle654	DHRFSTPEIPTRRRMNDSLPQEMIHRRSSKESEMRKKATDMSPRHRIYKGSQGPSDGTSEFKVPLSAERQRSDMERGAGSMDPRSARGPPGVGGVNSGKADLDRRTPLVGGFRAFRFAIGPQQKLSIELPRKGRWDTEHRVFEPSMMRGSTSRTSVSGNTAHHEVTSDSELPEGPIEVGTGGLMTTRPGQTSRNALTKYRVDASRRSASYKVTHMNKDKESLSREEPPVFVITGTSIEHEGQRTDALMSAGKPVSSYWNADAPTDGTFSSSNKSGLEMGSYPNVRGYGEPTTSSQRSGSARAVQIKAQDDLPISGLDTTIHSVFTDPSVVSGRSSKATEAASAKDDPGDLVRDSSIDDVADEDTSENNISVENFNPKPFDNKKLRSNGKSSLQAYANKV…	1.8491
shuffle655	LSPVDFSDNPNSDLSVHSSATSTLKLISSSAGASETPFEKSMGPMSHMRHSSMDCHLSSMRDDPSKQSIPKHGRAERCPRIEVDSSTRVQDGPDTNSREESTSKREGKKSGEEGAVESVFIYGFERSTTAYGEHKDLTLSRESVSRTDMSRILALTAPPQVEGAHDKVNRSDRATTRVRSPQDDKRKLSVSDREVAFPGNARQIYESDSKNAHLSRQLLEDKMKDRTGGPDRNRPQAYPSGSRPFKREFFSSSRDQILGCKDAQLRDLGSSQGHRMPAEVEHDTRSNPSGPEHERIEDEGTDSLAEPTSHKQYSADKVSRRRRDNSGQFEFPHNQESGMDLWEKEVINEESTMRLLVRDRTAQSVSTRSTAKPRYGGSVPYSHLELFLDAAIPSNDPFN…	1.95614
shuffle656	PEHRTQSRYPTLEWDAISSEESSVDTKKFSPGAPRAATEGGGSDGIVSARLEDRVSKNYENDNESFKPMLEMETSGATEPQDSTLRSEMRSRRAEYSSSRTGIKLSMTPLPDGLAIALRYRHYNKDESPGQTGSHPGFQGMLRSNATEETKGSSVPPSDAKPESSKQKSSVKGGFRLAPAANSDNGTSSDMADSSPDFQDPMRDRAAGNEVTIGNLTFSMGSDLRTEVDPPDDDRGSKRGWSGLSDTVQLHSAPSEFNEMRHARNDALTKPKVEGPGYAGHGSNSTDTALGIHLAGLITAQAPWANTGPPERRHEFEVREGQASYMRMSRLGDGRARDTQPGSFVDSRLNSNHCNLSSFDRLSRPSYERLKETDKSAQIRQSAPDPENVQPITDISKAS…	1.84427
shuffle657	PPPKVASFSEEDEGQGGHVVKRSEVSRSLESDARISGMSTDKLSVEHSVNTEDVSRMVQGGHLDDDDSFRSYKAPDTLKNNRKTDRGPARVVENLSISPSPVEGDPISQTAPDETVIDASGERNYLEARTSPYGTERARGTETLREEASAPQSDHSADEGMTANQGYSFGRDHPDLDPYPVDFRKELFGGANVASTNKLKQQESTGNVPPDLRPDTSKESLSEDDKSAPSMGSGSRSRASRIAWGMGRLSWPGVRLQPDNLPTPDNREDAASVMDQFTRDHMDTFESSKQDMMYSRARPGDPPVEENRNVGRGPEISRKSEVTQGPLLSDTPRVDAMGMVVETVDTSGSKREFTHELGTFASSNGDRDDILSYYSSQGAMSHKSLDGRGEDAIRNRMGP…	1.8621
shuffle658	IRPRGDDQPWSFDNQVSDKDGVGSDLSGSMFMIGMPAINRVLPPDWESSLIGNSSAGSDSTKRSEIRSRTGDVAVDTEREFRYEYIGRSESKQKDAKTRFSESTGRFLASAGRSPPAPNHSKNREDAQDPGTASDEVMSMCAVSFDESSADMPSKEALRVKLMVQPSKSHSGLFDAATMSIGEDDAPKLYRDGRDLSSIDGTPSLQITQGSTSRPPRDLLFREMIDHGSGMNKARDDPDPLRVQSDPGIVGTMGDMELGDLQSEQHTTAESGRVVCGPYLMVAVGQSSSSVGADFDNTMHNGSRVGSVRFIPSRADDTLLLEPCGSGYESALNVTDSFTLADGVLKRSSVKVQPTNSSEKSEFDRVHRPTWGHSRDRVLIRPRCPGVRLPSDRRHNGKK…	1.96703
shuffle659	HPNYRSTNGSDGVCLSTPSNRSKSSSVFNSFRSAPLNDLDLHYNDWMPDKAALKPPYPEKPTTPVHVSRTLSDDEVVFRPWATDSRIPAGPKYRPGSREDLSKSPAQMDSDLELMWVENSDRRDVSDDLLTSSSITPSLRFLFGLGTDNESMQPSDMVNFSPERADYMKDDPFLGDHANSPASSNAALASESYLGARRTKELNFIGTGSMMAMAGSPASSPVRFALAGVVMGMSKAQRQDGGVAAYPGEAGRRAYLLRPGNPVTAEDPEDKRNDSEVCEAMPNLDLENHPLEHSQFSRSQYHAKSDRAGKPIDMFQGTPKRADAESNMKAIQVTSLHEDMKQLDHTLSGPSSADNSRRPEPFEHPGTKNGGSSERRVSSAQLRPEFSDLNSFSGKDKYS…	1.8772
shuffle660	YILLLKYSKTLPDHTNMGGTDQESIQVSVQRVPRPRRGTGDDASEANTSFDDTQRKTGSCVRSRGQHDDPGSKDVQSSDSNAFESPADATLRQTVSTWKDSELRGEHPETSEQSADAVKRSRSSETEDGRHVAFTGLSYENKKTGSASNRPDKEIQQQDLSMVPYGMTRQMQDNAPNSRHESSDPKRDGEDWSRPMDTDSHSPRPAVEKPVDGHYEHDIHDEDQTDESPSPKARSFKSSGVVPSNGIRDFRPSPSRVVHNNFDDGPSQNIIPDDRDEEQPSNSSFVGIAVTHYSMLTRDRKGFSNRVPNLGRGFKDKDETNKRQEVGEQNYAWIKTYQSVLSETGSPITDGDADGVDPSYKKKPASVSADSVSRGQEGQIPDSHVSHELNGSFSGRIRP…	1.98606
shuffle661	FDEANALEEGDHPLLSRTPTGDRDGGTSSSVYLVPSEIVGNLTPGQESEQEVRNQSSTSRPSSERALGSKRNRQKAMNDPADGGIVLEAPGVEEVPRTDTGNHSLAADAEVYPHSPDGVDTGTQDVMINSEGFGVFSSLGEIPQEGERLASAMKGKTYAVKHSFRPALYRRVSFKSIPRREPDSMKDFMEPHEGLPVTKRDVLQLIGMALHVYMSDVRPDHVQGLTMRDKDDSTEDVPAHIVMLDERIASYTTAILLHDSHSRSAQEPRLWGFVEQRNSWTSQTFDGVPQVTAAMDGQRFAPDPSSPFNSDMQHSGIFDKRNKAGSAGQNLEHARETITANEAFQLDSPLERLENNADQTQRSSRGNKLLVRAIVTSFAPNLMDQPVEDIRPSKADGRD…	1.944
shuffle662	EIPASKRSVPLMNVEDLPPQAQDIPPRLKNYARPELSMSQYDSKYLPSYRANGKSMFQVDEQYDAFNSMRVYVDVLSVILSGDTEVSADGQIVPQKLPNGFDDDRMRHYHENFESSDTIQAEPRPPVLSGAGKSDQSISVVSGSWPTASNAEHTLLSENRRQVSSSDAPLRPHPRVYLGPRLVRKSDEPTSMELSPPAWTPDLMPAERSQFGRSPNASHHYLSDETAGLQPETTKDPGALHQGSLSLKIADKTVVASQEQFVTDQLMVIMLSRAESGGDEHAGESYVDLPGSDRSMERRSMGSSGLLDFGRPLERSTTNTKPKVVATPSSHRREDQNKTTASSKEPSRKSPIDELKSRLGRSKGYFSDGGVDTDCSDICVLKDGKMNRLQRYFRAVLNS…	1.92518
shuffle663	FQMSADLGACCGLEASSLREARARDIAGRTSIRRKMQVGRAVLATDMDLRQERQVRNWSFTEDPPIMLSTRAEIQGWAEKPPNIGSRSFSRTFPSSGQRTQLDQGSVGSTLRIAGRNDHEAMKDGDFSSPWLEDGGRDTSSNYSKITVTDGSVLHRSAMEGAKKRRENSPPYHVAIQLPLQQRDVDHKSTAKLHDSHSRKIGSSFSISASAGPRNGHRLGDDVLSEKDVAPDEDPPVNRRRTHRDETSLVSSPQQKKVETTGPLSHEERKAQANDSGASAPHGNNTDPTLKRGKDLDPGALGEPYHSPNGNSPYSRDHLAEEKGSYPSLSRIAERLSESALVDQDSMTDGDARISDSRPSEGNMSGIGQTQFQSSSVDRPEQNSGRQPYMENDRFPLSD…	1.97373
shuffle664	PLSSSAGTSMSKQRAALLDAAILSVDGFHRVFKRSVLPRPGYHQAPYQGKTVEYLHGLGFDALDDDKDYTGREGSLQHTSTIVPRADSSSGPFAFVRDTWWVSPISQSNANGRHFQPMHDSFAAQVSYLLRHRVRGLSKSFDGQPSDLYSRDNLSSGPHPGDPDGGVPQDPVLEDDVMDPDMSSTAEATLEFNVSKLKEETPVLASAGKQEYAPDKRNVILFGYNDDMNGDSPGGSPDLSWPLPRERDVTTASSGAREQSAASSKSLTSPDLRDSETAQPGMGYNPMGDPPTSGPVGARRKATVLTKEFRCRSPVHSGPLSRVPNKTSSAQPPPRLTRDHQLKFRNFDSPPEPARDEAEDPDWYDGLSQTPASEAFDSPMDDADNVEGDQLMGKSSEKP…	1.89417
shuffle665	EASNQGRSPSKSSVSAAGDNTPGPSISKGWSTNIVDLSRGKAFQSDVGLRMDPPLWDRTGFDPSRKFIWVLFARQGEGEGSKETHMRDHWNGGFKDGFDTGQQDELYRMLLVMTKLDGKSSHEKRCLQFDTCDRLPGRSPVGGSDSETAPHLYANSDSTGESARLANTSQVPAGRSDGEHGHMINERPVSMFSTLLDRSMRTLPKSADVITSEDPGLKKSPTRPSLVERSDPKAQDNTLQFHDDSERNNTPSVSGHRIDSEDHLSQGPGALSPRTTFPAAAPNQHMSVESDARHPDRLDMSSRRGSTAEDSPHVSTDGRTMLSNEYEGPRLDRPLTHDSAQYFQRDDAGFWTFPRSQVAHPNQTPSDTTLASTASQLVIPDQLEVTGTFRIMAAGEADE…	1.86646
shuffle666	DDPLDQPWSSNSDREEFKIKAEESSPHSERSREIGEQLDMPTARVSFQSGSHSAPTGTEQTGTLQHKPDRNTVDAPVTQLRQASLEDRGSAGTGGRAKDELDVRNDALHEGDSAPVKPHHSASSGIPPDRGAKAAPGGSTSKAWPELPAFDTKSDLQEEAFLVLSDNRTNSAVSIRPSDDERLTSEDDRGRFGRLGDMEGLNTFSRVIPRQHDSDRSYPSMSTHDSILADSVDERVGVMHDLAHGHVQSVRENGRGDEGSQGSEELESALGVSFNFNHFNLFLGSSRLGGRYSMQIFKPSTGDSRQTAYHLDLKKGYSDGEGPSKLEWVVEDGSRKPSRASSYEFNPAMKPDEVNMRRAGPRSVAQATGPAESTRPRRSPTAALDDTYLKPSDALTTSY…	1.79068
shuffle667	LRYVIIVSKLSPDGDSPRRQLAYAKNSDFPVDLLFNVNENREATTNDATVEPSRDEQGYDFFHQLLKHPEAMRDHVPCRNIQYPADTSPRRRQGVSSDEVIGTFTVSRRTSDRGPPGSKISDFSPAGDLGVLELMNIVSESSALPKSQPLFTSKRSEDGSGNGVRAGNRLVDDDLPHREFPDPDNKDGTSDDRKGNTSIGTDTTSSARMRVGGGNSPRDKLALISQPESVSQAEPRSVEMGMCEEVSQEANEGPATRLGTLFMDSHDPREKSRVPRHAYSDIQKSVAAATSDTRSEDDHSEPAPTDEPNDGSNGSEENGYGVEYRGRFTTYNGSVTDDPLVDAVGGSRQHSQLVGSAASEKLSIMDSAPPDKNLLDNYTDLPGLVRKGAWDTLSVMVRG…	1.89598
shuffle668	DNNPSKMGPEVTTVKFLNNPSEVDIFNTPGPQDYCMGFAARWLSRRLEVSESNTSLDSDPRTAASDLDKDGSRVTAETTYLLVGASGANATAHSSGGEGLSKPSFINFATNDVQRMADLPIKADVSNTVPRIPKNKSDRASTSEKETDPADEVVSSPQNRDDSESQDRSTWSRSRDGSLTLHDDSSGELGAHQRDSEAFDGPRILSPYEVHDGLRLESRGRSPPAPRDEHRQDQGPVSDPLTYAGQKLESFSSSDERQQGPRDIGEGHVHSERSGNVESEYQAHPPKRQSVPQFSRMLKGKKEFKSTSLRDDPTSAVLELQKSFSECPLGELEDWEAMSRGHGVSGLDGQDRIMRLDQPSKFSMSSKSDTPYGHHREISGWSHDRYTTNAEVGDLCGGF…	1.86643
shuffle669	GDRDTNKGQLSRFMVPLRGGDCVDNRAERRRAESSYPECSSSGVRSRDTMTFRGEVPGKKENRSCAALDNNSSNDSQPLMAHSMAQTPQMFAKPDEVEDLSHTLLSIVSRPITSGHFQQQTQVPTSQPSSRLNVRLDRSGAAPGRLINSKSIPAIPYMDPADRIYVRRPSGVEVEGNRPHDGKQSRSPSMMARLESEDSPRVLDKVTTPGEDDDPDGSWVIRVRYDVRPIGESPLNQSRNGSRQLKGGPPIVTTRYSPRGVSGDYSDTDSRSPRAGSWGYGETVNLNEEPYSWTPSLHSTTSHSALDSGTGDDVSLSYKGIEGRFDQEMDVVGNSPRDSGTHSTDADARSNESWEGQSRSQSSPFPLDHGAKSALTDSFKQNPGDELRGPDESQYKKDS…	1.80452
shuffle670	ASEGGQPEEEFPRKQTSMGPDDLSDRAGHFHEMKSISGVPSEFTLKIRSSESSHLVTHDQSQDPPTPDSTVDQRLEDSGTVLHESRRLMRAPGDRYRQAANVYDRGGQKMQYHGAILASAVVVRDPVDLSAASIRFVRRRVRRSQTWRVLSIITPGSFEPVHVPHEPRSPKMQRPSHGSPKGRILPTLPDERTRLRGLSLLSKYSLPSNKEKPSAPYCRDRLDYESLDAAGMVYRYNGGMPPVDDSYRREPTDGNESEALLSRPFSGAETGSDDVDHTSFSSGVNSTQDLSVSQFFSPYMDLQSVKEVDYELGLAIQADGVDFMSDLPANTVHRSSEGQARPGEGNTTVYKRISPDAFSSPELDPEAGLDGAAAIRHLRPKQPSSGKAERSRDLMEQIR…	1.98182
shuffle671	QEPVFPSGSRSGAGDREEKRSSHDNCFMPPSFPEKRAFGEGAVSPDQEQRIYSDLHATGESLGLSDRQKQGSQTYSVQSLRPSSIDLQVGPVRPPTMLRDDTSLHETNPVDLSRMNKRQLNARYNGSLSPGQATGRSFLSASGGYESFPSDPKNKPGAFDSASSASGGKLLGSESMPPKLSQSKFDKGTTPGGARERDSCRNDAVRAYVDRSGNDDDPEDLKLSDSITFANSKNLLRVEHTDERPMRSISVESRHDSVGMLCTGARALRQGSPRVVVKDSDKGRIPKLRSGRELSERDSPIRGGGGSADMLPVTISEKLHASTGNYSTNFSTSRYQGSLTLSWTEAEDMPSSRSDTMDGPGNGVGEVESKNKRRGTVGMREGDSRARAQDNIPSGEETE…	1.78524
shuffle672	LSHLGNSETSTKGVGKSSNMPGSDMRDEPEINNRQLFTEGVAQHNSDQRMKLVEEIPTRRDVNDSAFSRLPSELVHQRSDVRTQTVPSKDRDQDNLPMSDITEADSVGRLVTASSLVVWTSTDSSEGSTESVGIAVLRNARGYYFAGGRVSLIESGLRLDSRTRDRQMMNFSPPVLETPRNTLHQSQNSYPLSVGGQKDPPQHSEPRSSSFFTVVANGSKGATMMMTPTGGHRDGLDGSSEWAPSGRTWASYGRDRKRTKDSDSKDLHGSPRQSLGNDSTHGVRPIGVPLSAFCSENRMKLVNNIASLVAHNTGGQASVEFRRAVSKDSQLPGAYGPVRESKGSGELRIGRGRSDQQQFRSSNPQVRMSKKKLYRSAGDREITPEFPEHDMSPTYSKVA…	1.9455
shuffle673	ISASKQESIDLTTSSDPRDSMRRMPQIVFPETMCNYIRRFEAALVMQADSQLTVDGGQLFELTGWSTIGAPMEQNVSSNSTAEIPVLDAKGATSLDRVRQKTSPRPETIFTQSIDNFRRRDTSRETPSTAQPKPVYALRRAGNLELQMRRLHRRLIHDGLSVLTSAGYGTQSLASARSTVPNRQAAPSRHDDGALVGKDLDDDRGRKSPGSTTGENRVHVIATGEFESSKMGPRTGGGMTFDKDPASDLVSHTRCPSNTDPVMYEPGEEAVDTFSQSPPSGRKSGSDKVMSQRRQTGSGSFGDTPFSKERDRLSAGVLSSDMYSGECTESAWPRDWALSDGLLNPKPRSALIQERVRSDSGTDDSGGSVDSTDSVKIYADPAAGSEDNSALQDADPQNS…	1.97708
shuffle674	SVMLRQQGGKDRTSNTYPLADGNGGMDRRRRATSRSDETPAMKVSQYPLTQTKQVANTKSHDANGSAETEDRVMSLIRSFDRRESPPSGRPSETREESSIRDMRDVLSDSFGYTLNETSRPQTGHERHFTSDGALAEGTARDGDGSKNHFGSPADGTDNHLSGTFGQRYNGLRHRQFKDDGDRNGAAESAMNLPGHSLPIVTISEPFGVVRRLTDSPMEACTGSQTKKLSKFRHLAPSGPPSEDIRVSLLYPVSTASRQRQGSVVGDSQPKDSRASFMKLKSTSVNGSGGERATPSRFRRFTPPSLKARSTEEQERPLGASEASVDQVFTETQYDRENPSINYDSSSMLRKLREFGAVPEPSSSFKRGEQIPTQRPRSMDDQEYTSSSPCELAAEQPRH…	1.83428
shuffle675	AGTNNASSLPRDGDGSEYIYLPQAMSRIPSDHASPAFTILQFVSSKTGQPDSLSGKVPPDKVESSHGNRATESPVPDATSLPCSYSAPTDNTSVCSSFDARLREQERIGVREVRDSRPEPPDEGVSDSLIFSMDLSFEKESSDKAWFFSQPLPTPMDVSDGPHVLPVSGRRLDDGKVKVLSDNTKMPEDDTDSSSRASDAPDSRNSAAEGRTQDDDSTEVNSEDSIRGRVQQDPQLETATMEPAGPADIVYSSLSPRPDFSSDEDENEVPHARRRVSTDQNDIIDQGIGDGSNMWSPLPSGPGFDPNDMGLPALDGSNGGPKDQMDQVKEKALVILRSVGFAVWYSEAVTRPSATEALGGDDSHTGKQPGKPFWGMLSRRLLAKLSPLSASSTKASGGR…	1.97071
shuffle676	AKSIGATKVTFPTLNESYEPSNALETNSDTRRQPPEKLDCLSTLESGSEDSTHWRLLFKSVNETVPTDLPQVNWDDRRRTTESHAFSLVGPTNRAERYSSGSMFSLLYDSCSLLPQTHEVRDNFMLVKARLSSSNQQAVGDPVPSRNEEEAMSEGASEPNDSLPVTSKRSYLSKVVRGQRDVSHASSMANKTGSTEPPTDLSEVLINADHVDPGGSDSKLAVSRKKRRSMVYITLGGDGPLARGMDLFTATETRRPGDAFNTIPRKDAFSDKGQQDESLELDSPLPGDRDDPTRGCSGERKKKPRPALKGGGEDLHSVPTEMFEFDTAAAGILRPVRDTYGIPVRDSGLESDQRVSSSWRSQQGSEYPTTHRGLTNRQGRDDKKRGFSQPTPPAIGKKG…	2.09184
shuffle677	CVRFGVMRQIVGEERKFGRRNAKFRKGRTSVRSDSGPMPDNPRRTDSRDDRRAIHVSANDVPVASSFISLSWPVRDHGSSLKVDMRMISRANLSESSRHKLDRFGELGAMTMLSDVLGGQHSPHDDMIQVSVQPLDSQDSHYSPKPDSRKGVSSRKFSFTRSDSRGGSRSPAWYDNRSFSSMDSGADDSFEQLEEGLSQGPSLMVVSEQPATADKPFLASSRVLITSSAFTNVDDIHIKKHETGSSAMPASDGCSDMARNSGETGPLSTSGHCLMRSPEREYHREPRDSQMSIKPHEPSLVPTDGHSTLTRDSDQSVVKETLSIASPRVGAPNVYRLQSQNSRRPTLSWYRDYSFTETIEGKQRGMAKQSKFEPNLSAGQNVQTDSPLDAEPDDRHRSP…	1.97793
shuffle678	MVGADTEEFVIFDFTRRQPQPRLSSTRDYEDMSKHAGARLPKEETVRSEMKDDTHMVSQVAAQRLLVPPPKDKQPRPGFSPSSTGDSHTHTEVGTKHDFVHFMEGDSPDTSWGSDVSADGSPPMSPKRDEAEMDDLGISPNRPRSASPDLSRHDTGIDDTPHPSLMDNNGNSQLGKGTSRSSAFMRNLLSVETMTDRVPPRIPLVEISAASRVVRDVRPSGTLDLPMLWAAPLQDLDNARLPTVLESGSTVSAAGYTDIRGPDSGAVNLMSAMGINGMKGRARTSSSSPNLLFRMRDMSFSKNELDMQYTVDQKQSPGDVANDHGLRTPIAPYHYESEKPEDEVHGAQESLPVRSGGPEFRPRHSAPNPYGDERAHMELGSAHPDNDDSLPIGRALGSA…	1.891
shuffle679	CRFDPDQFDRFSGSGYIISVPGDETAKRVANMTEQESRRIEPYYSHPGGDKDGRPFLVPKREPMKSYHPASCDVAGKALLSSRDPAMSVSRSRRSSKGSGRNGLMASAIGRLLGPANAVRSLRGAKARMPDEHDVTSNTNWTQDKGDSSDDGSTELPATIFDEQVVMPVSVSMPMGGPSGRVITQINKHEQSRMERRPPAQPATLLDDNKDPVLGRKRQDDVSNPLDSEDNQTYPPFPKDFRLPNSGSTSSRPMDPLRPPDMLARINVKLSPHMSAQANARRESCERPSRSSGHEGHAPGRGDGDVLSAAFYFVGGMNKRVSFSFLVECIGPLESETESVTVSGSVSQDNKEWNRPQGRGVSGWIMAVLHEEAVDKNDDVALLSKDLQDANGDEALRGP…	1.92994
shuffle680	ATHHSASLMVRGDSDAREARDTSRGGQESSKSFDVPEDQKSPDLDSQEANVDTEKAQRGYQRLVAMMQPSSDPPNSDDSDDSSGPQGGMGTKTVLEPHGNSKSFMTSSDTEVLRFLSTEIQGATLRSTIAFFSFVGRKKLKPAMARVRDILGEVKMGRDLGGVSVSLHYREDLSPDSGHNGPTDHRPPVSAFASSSTPTKEDDTEEIQHDDDTSAMPDRSWFTERSQSDVSRMKLRSSASISASAMNDKDVLNVTGLSEEGPSSENRFKQRSDERMNASLMYVSDLAATDRGPNPTSSDNLSLRAGNQRPQCERSSPTEGNLTDCESPPTPTYDVPSEPDGVAFPSEPRLKKNPVSSQTAVSTEGSRGSRHDRWHTPESLMPGRLRGFSDSEETQSTST…	1.93069
shuffle681	LISEGPAYTAKTRSYDRMPDGGSTKWAPPRPMEHSREADDTPSPKPTSRKSKDEAEDIRGERDQSSVLWSTPTMAKTSHALERRSDSGALEKTLDEAVTNGSMTTSQGAETAQPPVKSSSSQPPRREPMDPHAPEDRVHDRSEADVSPRGPRPSFEGSQNTPMPAVSTSKMELFQMYGNSHNLTTPGAMRSLGKPVRQEEGSADAFERDLQMESFDTLTVKGLGIPGRFNRKMSDSTMVRNRSRELSKRLGSRDGEDYERGLHYKHIDISSRRFPAKDMPHHVMSTRILEDLQSTLRSLASKDPTKVVMAESREDVPDSTLASYQAYEPSYKRVQTGHDMSVQSGKTAHRWPPKDDLDSQSSREKIGLEPRVGATDVNTRGTRADRFNSVIGSPLESPF…	1.87851
shuffle682	VPIDPNDVPLGRREEMPDSDGLRNEGGNSPGFERVNNQDESFGPLDGNNSSPFIFAADRRMVREECSGLESPSGTSDSSPVSAELGDIPLSAPFPTVVGTDSSDFEQAVGVVSRASRLSYRATSHLDNYSDDSHLERAQMSVLMESLGHPSTPHSRNNSSREVVLEAPPAAKNPSSTEVMKSHPLSSHSSNYRQRTSTSRGGGVRAPQARPSPPLLGFSSTSARDPDWEVRVLSTVREIDRPDDRRYSSEIGAHNDPESSVVGGEDNMAARSSKPALNTRFGDRTEFLFDKAGVSTDDASPKPKGVNGIDSEPISDITSVPAVGNNKTQIEVERTRRLQEDGKTAQEAQLESSLDQMFKGDALPIRKRTYGQGYLPSPTVTFRTGLGGFRLETLANLAD…	2.01618
shuffle683	SSSPDDRGSDGSGGPDTLSIVPAPSLTAGDEPNSGVDAAVSKTTMHYGLISFRYANLAPGSFRGGTAAPDRDPVPGFQGRPSLWSARERNHLSNRDFLREQISPTDPGESEFGHAASTETSRREPADGPGGVVEDRPSEPNEDTLTLGEQIAETLKSEVDQLGESRQRWENTNMQSGGLRFERRSSPELDVDGGADVLSSRKRSVPLGGTRQDESGSLLESVHPGSNHPFSPVSQEESMCLPPDSPPQVFEWDVSHSESGGAQQRQTLMPQGKVMLRKRDLPPKSFNTDSQVQMRHDRRSSGEDSKPSPKVNRNFSDPSLQETDRSPRSTSPAIFTRSKDLGPGGDVDRTIGRGKRVNPMAQISGTNHFKDGRQRPPDERQIHDNTPQLSLQAGTMDVI…	2.00988
shuffle684	IRMSGADSRNTSELDNGASLPLTDHSWERSRMARRPYSPRMSSRAMVGKNADSTVLVSPEPDDIFFSLNWGPASSPRNDCEVSLRPFDSSDLEPMSGRDGLSGSTRAQPKRPPQLSLQACSTVKPVYLSSGHKYDSLQIGGRYQAFPATTPDGAGQLLGELPRKRARAHKEAHDISDPMTENTSSVDDLPEGGAWARFDETSVQKEVNNDPSGDVVGMLEKKRVSSETFDRPREAGSSPHFGDRDHSVNSSKGHNDSIQQDTESTSGRMDPPLPKLKLTFSRTHQLTVMNSAPSYAFDTDYLPGDLLPFDTEQIATSLPRKQTDISRSRTPGSQGAVHEIKRPDGSKKPKISQATSSGEQAGELPGAKVAGERRTGVYSLAYSQFEVHARETSNGPGEE…	1.95133
shuffle685	LSTRSLIDTMRTHMSVPKIDWNPAASRKVGQFDFTNDMRVIAEVSGASTMPSSEISHSLRDTLSSALNDSYEVVAGKFFSSALNKSPIVKKDRSGSKVSGRAPRDFGPSVQDKRSLESHDGSRRPQRVRGNADDQPHESFRDPRSSLDPHSTMMSSPKHDNRGDTALLAAPTRSRTPTRDTELSSDNASPEFNLEANPAEPNPHRSQKPFPSGAAQILNTASAESKEMHRLQSDDDQEEHPPPSWFRVGNGREQVVMSGLPDPNLPQLFIPLSKFSPRDDTNVGSHVLPELEELLQGLTTQVKPVISSQTHKRSLRRPVRYAGVVRAVLLEDDTEDCQWTRNNSSSETWGDPAVKPVMGSPVVLDVNLCEQAEGFQGTQGKGNSPQHSSDGPSLSVSNN…	1.94179
shuffle686	DLVPKRDHLLPRQASMRPNKMSDGISEAVASNPQSARNEAGQLFTQTPRHLSGDPRREGEPKRAAEVKVEGGTFPARIPPREGLGDAPSYDIVSTEHCSIVHMDSSSTEQSFDRGRAEADENGYPFSKAGRTLSTHKGPTRSPPSASRNHKLSGYDERTLDMETQFVRMVLFDDELLDGKPGPELRKGFKWTGPDSDQTMTNSGGKEFDKDIDIHSFLYDYDDQRPVQSSIGKDTKSAGGGDYVPRNSGPSSGGENDYAYSRDDNEPENDRDDRKSSGSQSVDTSTEFSSAVDKVPNWMGSELPALQSMEGGSPESGSTMWSDQKKLLYVVRSGVFVRGGTSKESEAPTMTLVGVIDLQSFRTESYSQTRVPSATHERSAPESLRGTSHSWAVTLEGIT…	1.90817
shuffle687	LVDATGMETDTFSEYPYNMSSSQDSNRIPELNKRLKVMRSDRNFKPDKVVYSPVPRGPSVETGSKSNFGNPPRVKFQSMNPPEPAKVSTEESTSHNFYADSDPQSRRHYRVEDGRTDPTVLSLSPFGMRDIIESTSGAEFPRSNTGTSAETPASDSLMAPSRLIAIDGQGEGQPWVRHSLEHVARAGKSFIRRSGTRHLKSDLRESRHLVQRGRAMIHEGKSPAEHGQLSERRPFEKREDARSPLWSLTELDTSLSDFDMEEPNDNSSLAIRGQLPPQNASNVTSDGPLWYSEKEGRFPMRMFGILAPKQSSVQRSPQILERSGLVVDLEQFASALNAPSKDPKTIYIESRLLDDNPESSSQPSGNLATKHAGSVEVETSFSQSDPTRMQTVLYSCRGP…	2.00604
shuffle688	IADWKSVLAGSKPSDGAAIALGTIMGFDDASCLKMNFSGDSDLGTVTFDRLDGKRMRFWAKPGDSDSFPIVVRMNCIRISDRPMPASLANDIMQLETASEGSRSLFDGLAQRRVRRGPSERGNKSLGVTNFVFGRLSQSPDPTPQLETATAAFRGIDGRSTLTQAGHSARTDDSQFQSSRREPEHRAPSHHVSHWITDMRSQRVSLYMERGLTTVQPPNHLYTSPGYSVRDPESAGDNDSPMEPPPKQRKSRDFDPDSDEKTPDPLGPRASSMHSGMNEYALSVESASMDSDIDVETATERDYNQHPDSLGRNNMIGGGPLSSVNPKSPKPSKTSAAELEVRDSLTYAKGGLGCHTSASLELSDRVRFNVKDKGALSDSGSELPIFPSPVSSTTLSVRR…	1.97724
shuffle689	DSLELLIDKPVELDPGDGRSDTRSMFSRTMSDLNHSEAGDDISPVMREQEPGDSIIDPEEQMDTLRTSAGNAKRTEPRYHDEPSKWGHGFDFSSSDVQKQRINPSNNIDFFRSSRYSVLEVNSASAAILPRGNSGAPSCDESDGVKVDGRGLVSSGRETVVPVSRASLSLNVEPRVIMGYPNDAGKEHAIDLRHVEILGDGNFRYLMVSVGSTTRAGASEDHARDAPSKSAHDRDGWIQSGTATSVDRSSLGFEDSLRSTSPVSTREMKVRPKGTTLPTSSGFDDNGPDEPDHATQDRPDEPTDSRNKPDAKQGESSPSREMLGRINLGPEVGEQGFSTERKNGSGKIGQNSAMLDPSVSPSQVAEIGETAHPDRMPETNFWDMVGESTGLLATPGGDS…	1.85753
shuffle690	SVLTGIRYSHPSKDEKTGTTDAGHYISPPSPSRSKNTACRRDLDALRDSESKNSILTSQSGGGPEIADGKQQLGMTGEALQKNIIQETDSYSEDDTKRDMFSYGQRAEERRAPRPPPYRPASTMMPPVQPIEVGDKKDREMDVRSPMGYSSPPFGSHLKDGDSITLTLGNPPELALKIEDDPFDDHSSARPTGKPSMNFHSVRDHMGSVEFGNSDDQAEDPFMPLDQCTEPQQKLEERSEYRGVHSGVKSPVLPASADNRSSTLRDEDADFNRRENVFVSCHGWATEGDRPTDKDVDPDSQDGSGRSGSTPNDTPLSKSPGLRRAQIDPAKVARSLTPQVSSLWMGSALRAKRSRRRAGVWGTHQTFQREVPVDSYQSTHPPSAYSAVNICHLDSMLFR…	1.84462
shuffle691	SGTDSSPGMSGALVDASEAPSGMSLEFGTWATPNSRAHRDVFHSSKRGDGRVSPSRPRIESRGRESNPVPSDYKEVRGTERQRQPFTGDSRFELPVEKINSSRNDVRTNGYQRPGDRWGKKTLRHPNGQMSPSAEPSKPRFTRPDQDDPGSMPVSERDSSQRGSDPSDPGSRLRESSILTDSKLQLSPFGREISDIVRGSEVRELDPAPYNAHETDISSVGNLVVGEIPNDNRYGRFMSLNFLVGEEFSKLDQPSMSVTKRTGGATASVFLLQDLGSLKILSTQFELGSSAPQDSGHMVIRAGIETHGMRSYNLEEASTLFRERPNSFHRSEAMEPVNRKRSGLYSPVDSTMPKSEPLELVTPVGDPSDRPNGGSSRDSAQGILAERSLHRRAPEGSRF…	1.95297
shuffle692	TPDAVSSGRWSLISCLDSSSSHMSISVHLEETHNAHMEPGQPKGDGQPEGRRGDHNSRDAKDLFAVLSDLMRAERAERLEVVVLRKDQFDSGRESILPLHAAASNRRLTTRGEGSDRPPDNLNSDALGLSAPRPLLALDKTSGTDHKSDDADLRRDGGDRARAGEPEDTDTHAGVGWGRSAAGGDRRDRVAEHTVHQSQNMVVDLETLIRLSVMSFFVSSPGGFLEMDSHELSVSTPRNEQPPGHKYEDKSWNQSSAIVVGSHFDNLRTLKRSPGLDANTLLSRSGVKEQILEPEEPSEPPDKLPQEAVADQDPVDISKVEHRENTAGEHRSDIRGRDLSVGREWITLPDLSIHSAKRPPDDASGQVPRKIDTVTDQGDEGKKFRRKDMQRQPGRTWNV…	1.9202
shuffle693	VLQLFAGFSSADPGAHLGGKQDGTGDVARRSAPNKDPCVPRHNHPSSSLLGSLLVELFVQDDEVEPPSLSGKTTSSEKRDRTTYIDSMQEAKNNPRHNRTPTSLDKFKAPDDESDFCLHRNEGDLTTSPKSMSKYTPETYLESSAIKVGETNHFVLVKNEELEAVSVQCFGAATRGRPVLGHVRPLPDSTPRTSPILYYMRFIDLVPAPIRNLDKSNSAGADRIGPSDRFSMSSDSSFGFPEPGLLTAGGYFDMRFIRGGESSEPVVPASGHDRVHLQDVAGRSPGSSSRVSDSGQTPDPLGPDEETGEARRTTSQSASLMNRRRHHQAMSSVTAYLLQESRRELRDTSQPPRVWKLRLMFDTDHTGTRVEAQQYSSANHDKDTPLAFGSMGNTADNAL…	1.89932
shuffle694	SIVAAASGFMSAGTRQFNGEAYGVKKGLSGQRPDGQVESHGDDSTLGQETLGAHMFNSTPRTHGPREGTSQEHQMARGTQSEPENQWSDSTRDESPGPEEQMTGRESNESLTASSPDGISKRSDSEMSQLDQATEHDLLGVMTAPMSSDYVGNVRFTDGSTGSRTDSASSFNLHVSQRAAVANKVGQIEPDSKPPPRSSMATSPAREEEGSSLSAPIKKIALKPQPRHVHAVVFGALSDNPESEHISRVLGSMNHDPKVGSDGSKTQHSDFGRYALSFQFNTIDQPDRLTRGPLEAWEIGSPETPDLASPLPSLRDYLEDMTVPSVKDVESSFSHHHGPEHEGCRHFVRSMAAERVDRYRAYLSDGYGDRKEYESSYYYDAGRMEPTTPPPDSDSDRLT…	1.97464
shuffle695	DYIDDTKNQAYPEPRNQDSEMRVTHNVGGMAELHPGKMIDLSFSVEPPAKDHLLTGREERGLRGYVMGIGLTHLLKLSIHGSSGSPRMSILSSRRKSKLLREPKVAIDDSEGTSPLWDSVSVVSAQQTAALFSIERATSTSPEIPFGQSDTQSHAPIVFESTNGTYMFRQSGDVRRFNMATKTESSDPKTYKATVRFMRLSSRDASSMRSPESPTEPDHLASGVGYGVRGERMLARDSDREKVGLKSTEHTNRNPEGRFAPTSKGQPLVQGPPDLGDSGGTEDSKITWKFERASAEERAPQAAPMKGRESSPQRSSPSNRSNASANHRFPRLSPSFERQADPPLSRTARNFSNDESAEHQPADTFDDSEDRASKFHDRNATNPGDKEPSTPDFADGGDS…	1.81055
shuffle696	YRSKRWVRHSSPEDRETDNDSQKRRGRAIFHPNGHNMPSGVIDDQDGPEELRTKIDELHTPEYPKQSRTRFARPLTARSGDASSHQMLPPKENQAADDEREVLDQRQMDPTPNGRGPDSGPAIEDHLDRSDGRGERDARESAPAVGGPDSRPKIDSERDPSKNAAVSPDMKLGDRRTSTTTKKLRQQSGRSPGIASTPDELTNVDHSLHEGTEDRRSAVHPSHERGRFPSEVASDEDRGVDSAGSQLKSTPSSGNTDTSKSPSERDLGRAGITESVSPSLKYGNQSENLQPAYANSNYAESVPSDSHEGFDGRFTGAVSNFGSRAKFKKSSGFGPQSAEALFPGRYMTRVLAAISYSLDRTRVIRFRCSTTSTQQGKEEPYDNLSNPPPNRRENGHDRD…	1.88897
shuffle697	WPASYLRMSVSRDIKSSYASGESVAVSTPQVSEEPHLGLFKDKGAYFNRAIDSELHPGDRSRRLSQSDGRAGTNGIRGRSFGTNLQSFSISASNDDEVQRERRGAGVRAPADSTSGATPNSTAKMGYLRSGPELMMDPEQTLTMLSSIGVLEVSPPAKQASLQKRSRSLRDPIKGRRSDEPNNCLLPNIGLSLQTSGRMWEDPTSRQLTAGRERREESRATATDPDPMGVHPELSTLMWSDLRTGDEVLSDKHKKVEESSLDNATPEYEDAVPALNFQKGRHPRTLGKKLRDPDNSNFDPPKRFDRADEFDYHPRRENAKSFTPTMSLHRGEYAMQPREDPSDNRLGTVNRLGYDPNSETMLSWMSLEHVAKITVIDDPVSDGFLLALAPAPLPMESYP…	1.95835
shuffle698	KTTFADSNGDELFPAVLNLDDKDSIVLLKVISMDPGAIPMNRQLLQEPGDPGGRAPVPNSRTTPQPFHTELSGAAEWRRGSSRHRSRTTGTLLIMGTPPSKHERFPPSRLPRTQAHLADSRSRIRISVGDGPAQLDVAYSHPAHRKGGITKPLVFRELPDDLSLSDPSVIDFADAGDPASDQEQGRPSEGSQSTKAVHQDDMREVDSNSNTSFSSGREAEGVPNGIRVATQTSDSRGDVQRPSWPQGRREDSFNSGEHTRLPGDQAFKASPNTFRSSSSRDGFSEKWTQSKSSDIGKPSSGSMSVSRSDQNSPPSAAGKVEPHFDSDSTDRTTSEMDHADLHFRGYRSQDRFDASSKSIGQTMGMEKSNAGKRMERPDDDKKFRSDLKLDEDCDLDGNN…	1.88802
shuffle699	SPRTIRGGQVAQMSKGDETQKSVDMLRAVDHRNVLSSSDDEMGDEDRHPSSPPVQGRGREKAQAIIAQEVFEDDSARLNVELARSRSRDQDNFAPESGKIFLPTMAPRDDRDSRETQSRSSRQGSKLNNVPSPSAEHPREAFRSDLGVENANLDVKGRPSTSQVGAPKDVPNLRHSESNSPNCLDDEPSGLSTRHSMLYGFLVLESKQHAQTTREPTPSMTRPFRDSVLTFEPTTDSALDSSPDSQATDDASPRMERVADPDSTKASDGMQKRSRLGFLSWRYESILLGDHKRPRGHGFSPIDTINELFDMHDSSRTLQTEAGPRVEHVEQGSDKQPSYGRRGYDMVSAAGPTFPTNLEPSRASFLTLLALSPAEVRDKEPFSGKCSESSLNKDAEQLA…	1.79307
shuffle700	DKCLWDEVPVSEQRNVSKDRADQLEDPPDTNNFFNYSIQVGDMDSGGSGQKLFDDYASEQSPHGSARRNQEPDQQSNGQSLPEDTDEDLSPRRFSIVSLAEESQYGTSIPSKVASEVNPTRSGPERRPDATSEDSPQPRSRADRNNDPKKFNRGRTSMAVFMDNEGLEVQSLRQEDVGSRVEPKLYTGDSDPASDNEDNFSLDTESQIDGNKKTTSSKVDPGRTGGQKSSDRLDVPFQDLTSPNLSYRYTLALDWPDLTRRRRYTIDRSMLGLRSAWLRGDKMPPMRKRPEEDPSSDDKHTDTAPKPLVRNPAVRNNVVMSRDSSSQGKRERQADETAALEQRRVSGSSGYMRTIQASSKTTPESETAQDSISRKALHRAELMPPPKVVNRTASQEMPR…	1.96234
shuffle701	GTPDGGVEEMGGREADREDAPRQRRSSEDNSQPNSLCHEFLIDKARRTGVGDHTLKASQAARNSQTSDDPAPDGNGPTQGDEFDSVHSLPLRIPSEMTFRGTRDESPLYQSAVLEEDGYSRDERVPDDDSMVPRLGDYADEFEDSEDQDEPHTLPIVEPRGGTGRRNSMEIKMSTNQSDWTMSSDPIPIVGSDDPGKSQEGDTAESILYPSILYRGRKILRTPLSGVAHRVYPRDNPFASSQSVRRLEGFLVGDEPDYRPYTISSPFDSVTRDASSAGHGSRQSFPMAVSALSSDRGVTQETAGPTKDSKYPGRGLETRQNVMVMPPSRDAPNRVWMGAVFSRSLTDKGSDVKEPPNSDDRSGMEYTQVTQNERQFQVKSDEDLKSEVPRFSSLSVTRK…	1.81158
shuffle702	QYDSRLSKVADQTEPWLEKSDVRHVMKKSHVVEINMGTDGSFGRARIESPPQMSTIQVDTLGDDQKSSRDVMRSSQMGLVLTPMMEPTFISPTTVRGAIKLSERSVMSSFDNRPGLARSNSFDPNQPSDFPNVRPASSPREHDTSSVTDGSSRGTMGKLERASPTVGVPHSVTATRTDSAPSEIVPDGGPGSKRPEDSESQLGIDMDRSRSRYDRKGCRFSFTSISKEGGLVSYHAPRPHVYEGNRKGKAQSERTPEWYKGEEATTLRNDSVVTAKGMQDAHDNELSEFTVGGGEVQQPNGCHDAEELISGIKHADSSDGVVRQAAPTNAWVTEYDSDDRPAAALPPDPPAIGNVPADTDERLSEKPERRDPSLSGRSVKTLNDRPMPDISTLADRPAS…	1.87187
shuffle703	DELESGNTPDLNPRSSLSKRPYEGPPGIRDPVLSREAWPSSRVKRSSETLAGMKKGPSHSGSDLSGRAQTSRRDTPKLQSLNKSEPVSPQVEVEKIKVEMPDNQKAPRMGSYNFTFQSQETSVEELSTQIDVPFKVHDEPTDRSKRSAHRDKTMDAPSVSDRLRSRMVPMTTPADYMKEDGHPEMRHTSLDVHPFMRELPLKGQGAIDRPVGKLSSPPTSLFDLPNYDQAGIDGSTYSSTSDDALGLSFTMSESPPSEKVRHRFAPHEMASLPPPLFDGKFDVDLGRTGPADLERPKRGKNDEAPVGISPWDRTEIEGSLRGPGKLDDTSLGVPKQDKELPRYDSIPASTNVADGGGAEPRDRVLGNPAAPPVYHRSLSFRLSWVEGHDMNRSSTASTG…	1.93942
shuffle704	RGTRSVESEDKNLPSPISDTSDRMNFSSGPLADRFARGDTDSARQQSSSPLGPNITWSKPFSQGSRRLSSYYRTESSTHMRREVSGANADKVDTQIDADAEEIRLSTGHLPGSLASSHHHDRNPFVDPDIQPYASGAVKLLNDKLMISDVDDVEATESLHGSGSSSRGVTRDRGEERTADTPLQQAVPDDDRYFMAKSSSRLLAPEPMGSPQSNLEPFRPPSFCVRRRDAGERPQHRQDLWLRTSPSGKENANKVGQYRNQSSKALHKRSAMIHPMSDSYASPFKSFSFSKMDTGAGTMRWSSPKDQGTETKKDLRPRRRGLPGSGTEEPVTSFSRFENQTAMDSVGSDVENIRNLSNNVAREGDPSKNRNDDITDISMPLAKPESIARHRPLNTGIGK…	1.93602
shuffle705	NDSLTSSDIRSIAVTLSPLPLKKSNSDAELHSRGKIRSPLVEIFIRPTLVSGPSLNNSETYYSAQRDDDPGAGDEMRLGEHVQSHGPDRRDHHASTVQRNSPWLAPVLKGYPEDFGMQFMMAMRGVPFNPDSTGHDVESSQRDKPDETRKNKGQAGSNRQRGPSFSPSRVDRPALMELYGMKITSTSYKPRSGEVAGVDVDNQGGASSEDCKKPRPTSLDHTGILHDESPWQLLKAREGEPGKQPLVFLLDMHQQGSSAEESRSLGSSIQPSLSVDRGTRQAFGLRRGKVSIKPGLANATDLPATSVDSMDSLDMGLLRFSSDRSPMSLRQNSRDSYMVITYMCAQPLASQDAMNDEPLPQRVSKAADDNFDDGGKWPKKILLGASQRGDLQHKGDAPP…	1.90569
shuffle706	VPIMHENKAPRAQEPCREPTSEVRGGGEGSAGANAVQADWSSGAGSMGRDQFDEVPAGITDSDRFSRSTTSEQAGGLDEGGAPVEHVTPRRAHRSERGDQESLSGGTFEVHQLPNEVDEFSRLEPRSLFNKDPLMLSTLVVTSFNSSSWSPNSIVERAKHWDSSKRSTVQNTRSPNDDLHDHFSDFSNGDVKPSRTSSEPQEDNEDLDHEFVGGFHARGGSAGQFTPLLRVYSDTSFKLGDSRRFSMNLMKDPDLGAPTSYGDLSDEDGRGDDEGCPKDSEPDRSQPFATSRAGASRREPYLEFGAQAGSMEQPRDSDKQSLMQPFTLSSQQDASTKKMTQDTGTIYSDASGQDYYDPDVFLSDELSSPGYVHRNDSYFYEYESQVASYSIASPDDGPT…	2.10324
shuffle707	QHFDDGENKSDTLSPDSSRAHEQGGGNSMPSGFSVRVTEDSSVAYGPRSSSALSFDSSPTASDCLHEMRFDIGSANCDAIGISMPPCGVRKSRPRKDTRYAWQFDPKLHGSEKSRFRPERGSVGHQGDDTMGEFDITKYGTFSKSDPSLKLDSSLPDNERDGMSDWEEERPGGPTRNSTPLSLVPTGPDLSSRRIRFMTSESNAVVRGSDMPHSYGNAIKLIMSPLSSSHFPFPGMSPGIYNLESPEINNLPSLNAVDRVIGPASVTQNSMKNPALIVSPPRQSADLQSAASDSIDEVPTSLPDRYSLTSRMEMRGGDLQRDGGSANAIKRKAKVDNSANVVERQLLKLTYSDRPRPVYYKSRMKILGQGRTFGGSLRPARDDRIYVRVGGDQDLRQQG…	1.88794
shuffle708	NSLESRKSRESSFSTGDHYKKEQAGTRGGGMDRSRGVLPSTGATFGETDEGSESIGADSNRAMGHPDAEFRGYSRSENSDIEAIASFARDSLSLPAHEAEPANRTQPPSDNEGCRDNHHMPSFSPQGSDDVRQTLAELGHEPSAENEYRPLSDTMASRLPIAQGEQLATTLDGRGSLEPNKERSTFDDQTTPSGNATTGVVNPDGHSEPFQHLQAAPRGRYLPKEATVQSDSNVADDGSRESYVMDPARVNDLGSGMFDMEAFRVFDVVVDDTKTHDSEPNVMASRQSVQIAAKGSLDPHEESLPKATTASRSSNALHRTSGPNDKKGDGFSGRTHSFTPIHPVQGPVRGWMFRQKGNKRDNSRSDLERRQINSPSPRGGRDYNPRGAATHQLGSQNAG…	1.8242
shuffle709	GELDDRLMTEAVSSQGGRRVSHSDLDGMSLTGELPRNKGQVFTDRVAPAIGSGKESATEGPMLVSQSDGYPYNDRDLHAKFESRKVSTGNDSRDLNMLHSDMLVSHDLPRRQAPSSKSYSVLTQFTVRPSSQRAKPRPMGDQDANPTEGGSFRVRDRDPGDAMEPGGDGDEYRDAPFKDVFNSVLKLIRDGADKRDLAFEDPRGDDGSCSERQQDSIGPDDTRVGLSDQYDEPRPRDTADRPDTQAPPATRSIRSTGSRRGSTQRVMGPIGVESFVDDQTHQMPKMLVEVPPRHLLRNPLNVRGQDGSKEIAENVDHHLGSGALTSGDPGHDPLTLAPKESSWNTRKDSRPDTTRDQVSRASKPSVSLTVDIRYGPDETGPTVEPDPSDDPLMPRDAGR…	1.81663
shuffle710	SGVHRLEEDTRAFEFRVWGDGDNLFYKAFKAPFNGARYPSPPASSNNIVYLPTTSSNSSSGEKGGESPPDEPRVDHSSRSLYMPDERGRHAPLGGEMDGRVQLERRRNLDEEPHDGLTGDVNMAPRAPFDTPGPAQINIVEQRPETGNGALVSVYRQSEGESQSDFALPNEDQQRKPDKADDGGGIGNSPRQKAGETLQQERGLELSSGQAPFLKEVQGSFPVQAKRDMSFPMASAGTAPALEMVAFQETSTEPPETQAYDTEPQAAVRVGCFMSSSDGSGMGKHAISLDSTNSYNSNGWIVLSGRAEDVSPLSHRSADGMGDLAPRVDISDLSEKVVNTDSPVTTSHHARFDAQDSTDTHRNGERTLQEEREPASSSSPSKTVESSGGESTQIVVKAQ…	2.00881
shuffle711	QLNSPQSSGQPLNENLSHLSVPTFVVVHRRNSDTPSLKHLRKTRQAPADYPSREARMPSGAATRSQNLHSDPMPQAGRDRTMSREGHDSYSMSSMTEQRTHIMQLSRRASTRPKGKHAPSPPEVPFEQRKGFSIRPNSVREDEELTGPSDCSVHLDLFFRYRRIRIEGESIGTEKSFLSLRNTFTRGFVLPNPAETLLGEGFISFKSQSDVGGSADLFTPVYESAPVVRVPPDERMTGPDDSRTTQMPMSRADSDYLPPDLSAQEDSTAYFVNLDMALYADPDDDDLVVDKRVLETLLVASDPEESMSSGQAGGSPSSFPAEFDGSAEDPNTFEKYAADASMYGLSKSSVSSVILSDSLRFALAPPMPPGNKITTPDESLSGEFRGADRPDGDSSGGNV…	1.96842
shuffle712	LESRRFCLSLTGRLTGYKQWWTDAGQGSVRMDEEGYSGARDPVSGAAPSGTDGDVEPADRDSLCPRRDWRIPFLRSNVPSPDEQGLSLGPSPLFPGQLNDNSSLTDTSHTNSSVLGFKTVSFGSLVKPSSMRLAMDHADSLPGNDYSYHWKRKRELLSLFASANSSNSSADTCYGIGTTTVYSITPQNANSSLFFGVPSWEDGMDRKAHSLTIGSSKRVLLLTKLPGSPTQFFQSIDDREGASSSLPGCVDGDKNGQNKDPFTMPLSSKGMFSRIPVKPTVMPTAYGAENRRIDRTSGSGGSSDVPDDDAPTGEQGPEQNELPEPPNPRRDPPDGKKVPTTRPPLRKAGRDDPQERAVAPQLLMPLIYADRVEFAAEKARTVNSGSLTPLHQHERTVYD…	1.901
shuffle713	HLGLTALDLAVSVHRSNVRGSKRLGPRDPEVSDGKGLRANSESIITINLEFDSPDRVRSGSSMPAPGTSEGERFVDEENEARQNFDESFLREELDDPVLTTTSLLAQTTSTEMEHFTSGEDDQKEADKAYMYFRHQGFFRRIARVQASGMKDSMSPKYDEATDVMMTSRLPELYGARLANVVTLKPSVEEDKHTSSPLSLRMLDDIQNGSRPELAKRTKYMTDRNRAISSMMDSEAGTIYDDSVKAGERKSSRDGNTSTREVAEHSASIPNNLAEIRNMGKSPGDEDNASGTRLTRALPHRPDASNQARSPHPLFDYSFINDAHTYGAFGVLARSSLGEARDVETLTWKRRKGSPGEGVTSGLYFGREVQMNQQPSPDMMDVKLSLPLPVMPSLTSKPN…	1.83953
shuffle714	LVPAEGFPQDSDSRAAHKETKVGRDRSDTRGGGDRHPELDVSSRDRGDVRRLSDGSDVERGSRRRPLEKNIVDKPDRQKSEAEDDFHDSTSDQARADSESVSEGHPFHRVGSNESFIRRRDVNRDPSNSDLNPKRGKAPFNNMVTIMDVPQYAMSASDVQSPGTMHAREVDTSSELEKLPGPHSFPDKSRGDTIKAVHKTSRSDSVAEAESPREPPADIEPDRDQYPERTKRVRRAQDLPIQLNKNGNIKRSFTRESNMPPDDLGVSLGWVPRVTSTLMRAEVGDQHELCSSPLQVQGFNCTASQLLRAGPGPRDMHMASLGSPQMTQGCDLRPPDGRNEEIADESDLINSSEARVAEYTPPSTDERAMNRPDSQEDKSPRLMRMNSTYKGPPSPTEPS…	1.91171
shuffle715	YLSQPTPFLLQIKDNMLNKPGDFQGDMLGRMSGQGYSQTRKRTNGLPGYSSTPLRSSRVEAQDQDISWTGRVLLGPKSAKPMKDRSLGDSTSHPPGSAPETDIQFSHRSVSSVQQCSVMIKVIFDSGSVAPDEPRHENLGEFLGFSVPLKEEPERPQSSEMSMESRTMPMDYGKSNGKDHRTNPVGPSFSVSGGNPEVMDLTQPPASTSAQSDAIHGQSRASSAPPKNSGENRRPTDQKSRPEGNGGLLGSTRDDTASLFYSASPAHNSGLRSAGKSLQHKPVPYQVCSETSALDGEGHQVRRTNLVLDRESDDPPRMPGRYARARLVTRMIPDLEFRRQRNVDNMLPRDNTNRPSHVHRNVHMTASGKPAVYLRRPMFMVTDGKDLDPASSAITKTVR…	1.8677
shuffle716	SNAFPDSATTPVNSYFRRRSLTVRATDDPSSRTTSALPFPKALDLYRDFVMSETSQANEVRVVHSQNRAFDERDSSVSSDQEPVKSPSTGLSTQNGTDESPEEIYQGEEPHPEPPVEGANITDGPSRSPMEDVEGDEKFTVDSSASDELSNFNGEMKKVTADDGDIALDDMNVDESSDAPSGMSVQLGSDMGRTDGGPVEKHKIMYQQSSMPIASMRAHFRLKAASENRVGGHRVNEDKIPQQDKDPLPLAWLPAGRTSDLNENLETESIDVDEDDALQPSGERSEYSSEANSSRPVSRRGTLRDGDSSPAKFDGVLGSLIVLTAKLDPGPRHLKAVKKGGASRTGNIRRRSDSAGVGNEFAGWRDEVILSQVVRTGSLHAARHQDHPAETDTGGSRGM…	2.02195
shuffle717	RDSGDASSALLVPRRVSGTMPDSLKTNGHSMLAPKRDANYDSTGEYDDKGIPKVFTPTVKYLLLQGAKPRKDSTPKSGRDVGKEMRYMPSPPTITVPMLHARNSYVDPLPPVGFSFGGQPGGQSDPRGQSPASALRFASRGDRNVVKRHQIYRGVSEALESFMSKVGAPNTDEGDQKTESRERDRSSGYRSEVLDRDQNGKRFRSPVDSISSMGTLPHKSNFNPGFQTSGSVLDSSARPPLWGQQSSVDQQDERPNLNRLGTETGHSMALDNLLLRYEHESGPSPRRRREPLCSDGGKYSGMEPRVIQQGCDCHKRDNSQQGSMTHSSVPVASHQREEEIGPTAHPESEGGADSRNGTDPDMLPQNLLMHLHHSKVGDLTSSSDASPQTSQTTLSEYLI…	2.02018
shuffle718	SNGPLMHGQNPDFPFMVHDQLDRYEDRISNNVSPARFISLGKVSSKPLGEGGSTAYSASPASGKASNDAGSDRDPRRSGGMGLAVTTASGVGVDGSNAPDGAEASATNSDFVIRNRQEQMKMNPYDTTGKKSSPWTSGMVDFHSSSALPRQEGADELSRDAGSGLQIDSSYFRKREQAIDFLGRDSTKYVTRLRQHDSRSTINGHHQGVPVLTSPESERTRKPPHPPLIQVDTQSDLSKSNGFDTRIQPEAGDTGNDTMVVDRRLSRRKPGGAPESRVVQASMRDRSDPSNSPSRVLRPFYDCGLDSVQDRWFGGDSPRVPYIGVMTFVGTTSFSGKRGARLGLARIDSLVSSSDRAKQSVTTKDSFVQSNEGNHNNTNEQSRHHISSPLGREGIDMTP…	1.9777
shuffle719	GGTDGVGRVRPHTYSTIREVRHHTREDGYSNMRANEDASPRRRGRPLRGDPTSDSPLSHRDLPVDLGNHLPAIDSLPSDGPVSDQPPGDTFPKGAEHTPAENRVYVSRVPNSPGTSEEKIPKLDSFQQSLDPTHMSPSSELVKYVSMSSVSPSRSSESAHPMTTDSVDPDDRDEAMKGENESSQAPPGLSASHFNIPGSVEGKDFDQVSGADHGNGFPDERNINSRLSAYPAPDGRLLAATSSGVRLDPKTRQHGSVHFMVHDFIEVDRSARSSDGRDQAVDEASIGKAMEVSESVMPPQENSGLDSVIHGGFDSLGDPPMKTRMQYNRKSSEKKTTDTVSPSAERAEGSFGQEVSGAWREESLPPAKEIGEDFETDKISPSDRFARADFATGPNNGEF…	1.90728
shuffle720	MTEPLSRQGKDVATKRNGSSILTQPVSPAKQPLWARPSPNARTAGEPSLLPDADITVSPEEADSGSGDPDSFKRSHESGDGMDTGDSQVFGASSYGEDGEKRDHFGARHQSAFWDSGFAQNENRTRMTEDNHDPVRKATASNSSPTIPDQSSKQLNGSLLLLEDRNKADSVNGLVCPRRPPRAPGRTETGPKGIRLRVPRHSPRVDVESDKFGTHEARDPRIDTQEEPRQSKKTMSDGNKASLHDQDHGSFEEAVIGRFENGPKLLTLNLIQLEPVKDNSTSGIDAGADGDDSNSRIIVNYPITLFERPRDERRRVSFRGSKRSSTLSLRSVTGPAPRAMFDDPCSARSGRVTFADKINPSLLPMTFEVSHPTLHSTLNGYATVPDLNEDGSDHYGMDT…	1.97442
shuffle721	LTSYETPDRGDSVSPHATDNDLKDQSVSNEIGESGNMVLENFSQRSSRPSRSKLVVINPSKVREDRPVTPPPSFNVAYEPLQMPVTGASPSTRRADLDPSSHPRSEGPEILNENSMLLDSPDLPSSHLMGKRSLTAVECRHREKSLPIPPVMSRPKSQGDPDTQETNGVSLRTSSSPFNRSSALGESLVPGTDYDSDGDEGVTDKECDEGSLAVFFMESRVMPRVRMLVRFDSPADASCLTGIPGYPFEASDLTHLFSRGGDVSIVLHLGETSKGASDNKFIGLSLPKRLSGRSGSTGLDSSAPLESRLCTSSLNDQDPRRVQEQGAPPQLGKFTPVADYATLPAKSGVKEHDSSDSGASSGRRSPIFPRQPFDSYATEKGLSMQSANEDHRSMQYRAD…	1.86897
shuffle722	LSLSIPGATPVKASRAQVIRFPGSKRASQLAPSMPFKEDSIHHTVGSSVPSTELGSINSSLSMEQIENGNEVYTKQQPAKSSVTMLDTREDKKDQSDGLGPPALIFLPSSLQIPEHPSSIADESAKVPLGSGATNADKFMMESPSESEVVESVMVESGRVAPPLDDTSLDTKTSSSTPSVGAPFIPPQLDHSNIDFEGAAFLVVRSDTADGRKSGYRDKKNAFTEDSFGVTEMDVGSGKNEYAGVTRQGFPRPLPHSRSWGRKGPSVSHEVSRDRRDPGRVTSQAKESRLGFYSRDVVPLTVGREMLPPTPPNANVKRSEGEKGPNTQSDPDRSKMLGTWSVSEPPRDTHSVVPEAGSFCSEITRRYEPVDYGRIPREDPDMDSKPQDERSEDDFPRDT…	1.94993
shuffle723	DKHNRDPLAQTGDSGMTGRIPRFASDIAHVTPRGGHYDPLSGGWPSEEWDSVSSERSGQCSSNAESGGIPQLTGPVRPHSMGTNSHDSNESSDVPPSTGDPGDLDDMFSGSKMQRDSPFMPTHKGGRHNDIVTTTMPMLSRSKSPVSDTVSTTTMEHLNRQVSQFPTFQSLKNTTLVLPSGPPKTIRQPNDRLTVDSVSMSSDEHAKQDASGYRESHKYHDGYRPFLPSNVVLRSGVVSRVARGGGRRVPYNLLAAEDGPESMRGEVDRAVSSGANEETATNSAGGSMVVLEDGVNRADIDPEHQTAKRRFGGVKDPTTSNPGRKVRESDASDLTMGCAKSDLTVNPEIDLSNLDSSVRVIKQDISRAPGRSMRSEESSYDHTRRLTIVDAEQLNLPQG…	1.80906
shuffle724	FDLRPHVSVSPRGWVARHVMPFRLSDRLTRRSRVTANDGQTHQTPSVPKRAPNDTMLDDPEGRSTSHPEEWRKSSRDYGASDMVIYAMHISESFYNDKSERHVSSLEPTEQLNRRCADPRGDAPPGRYHMPNGVECIEKWTPEMKRRHPSDFIHNTKLDDPDVGSSSGPVESRLIGRRQLAVVDRGSQDMNKDLQDDASSMAELRAKILSSTESGLAPRLNCDGKSPSLSMTAFFDIQSLSSRVFFNKANVDQDMQSELARYGGILLRTNADPHSGAPLQLDVTDVITSTAALPSDTGSDDWGDESGGFQYSRQRYLPDYPFSDMVPQDMVGMHKVPPRARRSWPVGLSVQTEFSAPSFNLRSVDFNDRDMLERRPPPKDRKYFHPKVGLMRPASLGSG…	1.92796
shuffle725	ETNPSLRFSDLPSLSGMVGVTSARREDEQCTFLKTTQSYTDRRLGDGGTDLPSDQLMDRPGDTPEVRNNGMSSRTERFKSRPSDHRPGPTPRSAINAISSGDRIQVTSGYRSVKRLIRQEDPVFMFLEWAEPKSPEAGDRKEKLPGASDNQGVIADDEQNRNTSIAGSSNATYDSGGVEMDEMGPRRLVDAVRDPRGEVHANAPTEASFSALSNVKPQSRTGDDGLGEEDETEAPHGGPRVTVRTWVDQQRALLVSKNLPSIRMVESTYNEVSPLGQNTVRTLSRQYGPFMSRPAVLGMMYPSFNRENAADAAMQVLGTHNDATATLEPGPGSPAGSAGGMHADRFLAPGRKPFASSIRVIGMRVKPEEQMVHLEDHPRWSELTHFRATSVYYRLPNTR…	1.8245
shuffle726	SVTSKRTSAGDKIDGPYMHEDDYGSANTAHSPSATPVPSMIFQNSVELSPLESVSLRKRSNPRDIRDTDCTGELSSLDFSTNSVESLESNNDCPQWKPDDDFASVRSGPQGPTLEIVEIPSIDRALSQQDSTNPRKIFSDKKSDPGHLEELDHMREPDQLSADDVSSVTTIMTLRGVASFDTQKPRAVNHWPSNCSDATYQGGGLAHKRMPAVEGRVMLGREAFAHLPLNRTAIQVGGVDRSAPSDLISKGFSDLYSGSAKESKGTTDARDSPSPSISPSYAVSRDPRPEWEVGMDRDLNTGPGKSVQTTFQSEHLSPFSSLSHRTNGDSSPMDNVPDSVRPLHTYGEEHRMDEGKSNAHLNRLSDMVVAQPRRPRGVRDTRAFPQDSDEPFSSQRNGR…	1.91248
shuffle727	RTMVFPPSHGRGRNKMPAEASGGSDSPVGPYADDWSSGFSVGTSLSDCKGELTSNEDPGCPSGGTTVTYGSALQEGLSGVVSENLKTDGPSNYSQRRKLDPSMSVPDRRVKFDKPKDPVTAQEVSPDLSASSILGSLNDMFEMSASPLPVDDMLPRKESDDHPNARFENAHSTPWPVSSARYDDTSGPRNSERPEPFRDKLRWVLFKDKAAQAEMAATRRSLDELDMRSPVRYGVNHGDRRDNMSGPQYGASNFLTPALEVEDVGGEGVPQEQATKDRYSAPPIEAEDSIMSKRLEMLASKGEDRDRGEETSVDNSKFEAKSSKPRHSIARSADDVLSHIHSMGYGRDLETRVPGGPDQREWDTLMRANTRIRYGRYTCRVVVSTSNYLGISTMSTEMD…	1.97988
shuffle728	CPIERTEFPESLLDITENFAPRGDMGQAVSPSLSPSRNPPGSVLGPDCVYAGLQDHRLRLVGSMSSTTFPTSRFDSSVLRVHSAERGNSTSFSSTLDAQWPVILSYGYILPRQLKNMTPQLLDNHSQPAPQSLRATSTESRNKGDQQEGVDGYKNDRNERRGQLIRVVPHPRHQDSSSKVDGNLDHIENSQRTPGLVSASPSVNARELPALSLRPASQFGRGNTSGLSAIENPYDNRESKDDPDDAGNEQMKHRDPGVVRLSDETGGSSGFDLSNAATGAVRNGHGDFDNSTVPRSIRVSEYVGFTLASTPKAERRRSVEQEPGQSGPISERYPSCPAVDDDPVRGVDKRSRPPEQSGPASMDVLTRTTTSPTELIAPKGPPMHDAGQRNVRSSGKSEP…	1.91842
shuffle729	QRTWSPDDTSSRAMPDVLLISLRNSMQETSVNKFSPLATRVYDEVQKLPEELVPDETRTQIGHDAGSPSDDRLHVRNAGYTGNDIPESQVSGVRVLRTTSISELKSHTSSTDHDFPVDRYSPAQHSSSRGISLRTEPQDAVKDLVFDDDQGRTVMTSSWKMDDVDNTRDSNKVIDSFSHHSVSGGAFMISDRQRQKKSAGRSTQSSAEKEGSPYPADVSGGGPTSENPGAVDKSISEPGEAPKYFDSMGIWPIARRDSSTEDRTEDILSPVGEDPADSDRGSGHRPVGKSRTTPGGRNPYAPSPSISGSSEDFPDRPRKSAKLRARRMDPLDTLGPGKAGVATSLDREDGMEKGPNAASFTIQAVISNKAQSLDPVIEETGVLEVGRQLDVEAKEMDSE…	1.81777
shuffle730	KSDASSRRAETGSKMPPTVVALGAVIDDAANRMGAPQSGSVSSSSFDSSWKPSKDELGEGDPRDSESSGSNAPGHGSSILHLSGKPSGDASRLFPELMPEEPVTGSMANGNSLMPNRSASHDRVEPSVGHNVGDPQPRREGSAHPLRHASCNEYVFPTRKETVAKSPTIRMLGHVDTPEMYELGAAPVDFATTRLSTAPVVDPWTAQKSSRRTSESGISSMDEVLRMIERDPDNVTNSADEELHNDSKNSEGPPYEFNPMKPDRPRLGEAKYDGMSESQRVDVGNSRPIAIRYPVEGFMLLTYPQHLPKIKTQEQPSGEGAPPVLPPARRSVSPSTDGSLRCSRRHPFREDGQDNQKYGENVTDFVNNFDSTPQMSEVNASADRDFDRGDRRDAAPSSP…	1.92513
shuffle731	DLVMSAKLLEQSWTYSASILGENEHTGGPKPDSLQIGDDMSKQYMGKWHKESASSSVIRDQSMSSTSSLQGKTKPSRLDHYLRHSPQRSSLVNRGSYGPSSSNAQTVGKSARVSDNSGPRLPPNERAKQLDEMKGRSHLHSGASHEEEINRVVVRDGARMPYSLDDRGTVGRETLPEDPRPSNRDEFLENKFGLKHLVESLGKEEPPNTPAGERDSGPSSFDDPNPESPQLSFYMDASSGAFASTPSARPGVVSIEKGRFQSRIEPRQHFTPSRDVSPDESPDKVNEMASQILSILVEVTEFEGPEKSQDSDYEFSPRDVVEDKSDHQPNYTRLRAFFAGLDVNGVDNPVVEGRQKMEDGLLERAAGESLSSAYHSQNRRFSQAISGDSVDQESSLLTS…	1.91647
shuffle732	ASRDVLDEKDSGQEAKMPGKEMSPGIFQERSTGGLNSEDDLDFDKPPSGSPPLDRGGSPFGSQEFPSISADSLLANMRPFPQSPSMNVPRGVGSRTSLRSRPPMTPENPPADSSADSARRSGQSLQGVSMADGKEMKTHATTEVAKRSRDSMTAVSDDAVRVESWRDRASTRTTYVEDGDAVQYQAHVFLSISLSPLLSPSGVRPEYALPPAVRKTARRSANSRHGQGKEKKKYKLGIRERIKAAGLSSLFRAEVEDLDGDDVRFTMHDKLFCELSHRESDSGDVDLGDAAMQMKSFRSTASSLSEQARNTPRVLFRESSREHRPDRRDRASDSNDSMTNSREGNPTDPTNTEHQPAMLNYPIGVELGPTLPTITTSRRMTNLGGGALHRPDDRDSDKE…	2.05668
shuffle733	QASSDVKFPSTGGHKNNIFPPYTGHKDSSDHEAAPTFLRNGSSVQQYRATNEFETLPDQSDLTLSYTGKFHEGRVTSATPGKRGFGPDMPEQHPLDSDTSGSPRPTKLDDSNRTQVTMYSHKGKNKPWGPMQSLHEPMFGRYPADSFQNGRASTKAFKTGPADGVVERDDGPAVMTSDVKLSRGRKNRLVEWDTGEINGDGSSRERQSMHHVVGRVPGTETSEHRDDSGSDSQRAYPAAQHEDGNPTAEGQVASPLVHLDPQVRRNTVLLTPFTRDSDWQVVSVVRYERSASNAEYRSSGDSPGAESADGIMEGSPDSEVPDSVTKRSERESDKFYDPLRPDLDHSLPDGHDDTALPDSVDLGRAIGLSARPMIQDEQQNSLNAMHHQRDGPSLGGRIG…	1.7951
shuffle734	SDRDTHSQDEEPDPRDGSQRTLKAKGDEPRGRRSRPSLPTTTEKAGRSDTFPSRQRWMSNSVSDGKTTMPAAVKQSEPGQCAPSPNVPHQMGAPKEESFGKSAARPAIPPVLRVNEAFGPLPTRRSFTQDSALRNRLKDARLPIVVERTRPQAHKDRHAMIGYFFAPFPGAGDEFKLEFAYDSVSVACFHSVDCTTSRIGPAIGVSEGSKTSAAETEIFLEFRTPDLVENDHGELKMGPEPEFSKSMKNNDRRSSTTSGPGGTSTTPSSGGSHRDASRSDNFPGSTEVQLFAMSWQLGVRDKDSAPGTVFSSSPRSRRRQQSLSLYHDKLFLSKRVDRVVKRLPRNEGDIPLGRLTIDALPSSDGFSPSVWRHIRLIGVPSPGRADRDQGVGLDRGYRH…	1.92421
shuffle735	SSSQLEPSNSGSDQKKSGEQDLRHRVPLEIGDVSFPRRSEDSPSRGASAREPGYQKVAKKVYTSSFSPTTVPLYQKIDFPARSDPAPRSQGPDDLSPSRQVYLDEWPVRFTSVDNKSLWKTRAEMIVGADDQSSSKSRNDFLGKMHSKTMVPATATVAYLRRDKYRPISQVIGVPDHQRNRGPEHQQSVQFSKAHEGGKVLVGAGGRSSHRGEDSPSLMFDSPRSDDPPEDFELHNASPREGAPSLPAPQASYNDLDGARRKANTPGEDKGHREVGGYVEDTDAINVFGYGKSSILDWDDEDELCASPHAPPSPDDVTRASMAHVVPSTSRKRIYSMPLRTPSQLDVLINHLHPTEEPCDTTVENWHETPTRSRLSVKDANMGDAEDPDSDGKGQLRSD…	1.85144
shuffle736	DPEDFGSFFREENNGGVAVHFIDLDEAGLDNFDYESGRSAVSDDQQNPMSLKQDKGHAMSFPTRNPDPNHVMRYSLQSQLYSTLVRSDHRDPPPSVLEGRTRLVDEPRGQSCSTTLHDRIDFLGSSEDKAHVTTESLGDTSSLPCRGLDLGWSSSPMSPKIGYAGDRSSSNTTSASKRSQPDSMTAASEVMLVGAQSTRPHEMKPRHLRAQPGGVGTDWCVQAHGKSSSRSWGLLQRQSGEVVEREVDVSRIYEPDDERTNVDGFALASVDSLLTRRLKVSCSDSAMERTKDQSRTEETIGDTTSGLDAATQGSEQVMGASAQPLAPDGMGKNGSATSKRMRPSYRLPPMHLLDDKMSGGSTDLPEPDHAIRKGFDEPKRDISGSNRSVYPAPNRSPLS…	1.90409
shuffle737	LELPKVRRPVEVIARSREFADDSMHNMGSRDPSPDSTNKFPDERKEFKEHPVPDLGSMASSLYSSGAIRDSRAQTQNDKVQNTMTFPEGYVELQLQSAFVVKPGGDQRSASDQFDLSSTDASVGHWTGPTRSPGSRVVPGVTTPSNSRPGPGVSQVSDSHLARDRDFKLSDSTVGAELSPPRVNRERRRRSFNDLAGRRWLRVVSTKAGVSSSSVVGKPKYAEVSFFRDKLAPGLLRNMLTSLGSVLARLIEAPTCEFDVLRGEQRREKQQYGPFKDSMSRATARGNETVPPSSGNSIPETGASDEAEFPPLLRADKRTRRERKRLDGSEQTGNAGAPPEMTDDRMCNSEKNFPPVSDQRDGMANESKDPSRSAISDPDRGYSDFYLPLRKINSPMDET…	1.95809
shuffle738	VNSRVQRSHRKGHPRDVHISSTDDLSGSKVGDPSQSDAPDSDRFSVGRDGLEPYPLASDESDDQVQPSRTSLPPMAPQRFIGNLQRSSDTHRRVRPKLLSHRQKKLMCRAQDGELGPQQLFTLANTVNNAVSCSHMKNYRGNAIDSGVGKTGPKSHFANHDEDSSQRIQSKPLIGGPSDLSRSSSGQHRSASPYQMRRQTMVERRFDGLTVDGTKGVTQLSNTNKPGGGSEPRCDITKGTELSNGVSDKKTNPKVQSYSSRTSTWVMMSSGKASRTLERDDYAPTVHMSLKLSQRAELDGNRSSFVPTSGSRQSFSGRYKFSPPGLRTQERPTASPLRTESKFWKKPPRFAEAAQPPRLGENVSRRKDSSSEVLSEGHIIWQFLLRFLRENMADRRHDS…	1.9706
shuffle739	NSEAAPFSRKDRSRAEPWIINFPSDEVFNSSEGRTDMRPEPCAATPKPADDMRSEGGRDRGRDPKSMVTRGSNVSQGVVRTPGRRSVHRMRPPNPRRTRDGHLFEPHPTSPNLKLQKNDDGGGLNGGRIGSTGFWDVLRSNHGPDAMHMRPSLYYSLNNDSESNSLAEQVDSLEVVAYRAESRSGDARGLVSLVASRPFSESAVNAFPSELFGTIVLTPAVVSHEEMEGIPQPARTTRSPRIGGSDTRNNKSPSDGGDNSVEAQSAPGRIPTLFMFFRRSRASLMDWRLDFRRMRSMSHTPNSFSCVSSYDKTSRHEGKYHVSSDKVAAKTIEHETDTGEQMETEGKVQDSEVSQLDRERSVLNEKLRFTKYQARTGSLDKDDVRDIIQYRLIADLSSP…	1.81888
shuffle740	PPNVLKMLVHQSTNPQTLGKPAYSGTDISESGYSSSPRVDKGSSVRHSREPDGHQEDSRERQDSPSDVAPNSNLKSHTDTKENSFDSSGAAMLRNTGSDDPQRDAPEWDSETFRIALDLHPTRVTFDGGRRLGRSVRLSFSYYRPTKQGRRGSKKFSLNGDPVAANERNSINNKQMEHTRDFYEGLYAEFSRMDSIDSPMDPNMTLPSDRVNPSPGDWPVDQDERVACVSSDDIDMSRSRYRRVRQPMRGTQPDDFQSSHTSSLGRDRYIPGQACSLPQAGRGKNGGLLNRKEFTGPFKTALTSQISNDHRLGAETALEIIVTVRQTMPLFTSTGGSGFGLSLPSAKATFVSFYQAPSANGDTREAELQDLELFGVAELPTSKPMASTSRVELNKFNVS…	1.84567
shuffle741	VSKHELSCRGKKNVSMTMMRSGKSDRSFTPPNGAESTNDDLTPEGITRGYYSEPSESSYAEENTPHPNNDDPTAANRELCRETPYRMKGPSEQDRRPGESSMVENSVMSQKSSVSNRVVRRYSSKRDGHESMNVEDRRLFQEDGVDVIASEIDSVLGLRRHSLKASQPSTSEHDPDMSEAFEHRDGLTPASPSPDTKSFLLAESEPSQESVIYEMPQRTGEQSSAPRDVVKSSSSDRRAAAEVTEGDGTSEIRPLSGTTDDDMDQREKSHKGRVDSQSEKDAQDGISKAKQAHDLDSWPAADLGGTKLFLRYDNSKSNGTAFSVSPGSMLDIPSARRPPRERRNPMRALQDYLHRRLVVNDRDRFSGGTRGFLDNMTGFSGWSPSASVPGANSKALSTP…	1.89418
shuffle742	HAEISTDEDIQGGGGPPPRDNRPQATVHSPRDQIFLLKLEASDKDGRMGSDYPLDREYSMPPPKAPDNQIILASENRTSPASFSIYPSEDANSGDEPELKTGGSYDPARDRTSHFQGDRDLSTRRNGMNIQDHDKRESRSQRRPYVMMREDEPESMDSLHLSIPEQLMPGPQVPMDDRQDLRARGMSTEMEFMRDSDEKNSEDDVDSVRLDPSVLQGSRSFILNEYVDGMNAVAPPVGSRKTTGGDYSQEQRTDSPAYAGTYGGRLTKDCRGASVFSHVHRRSTGSPLWRPSDLKATNGTSSSYPEDSASSQGLARDDDVNHGSGWDSRRSVDDQLVRQLVTISQVGGVQARSNLGVLPATPSATMASSTSSRSDSDEVPRSTKNEYAWLTSFFATDAI…	1.85584
shuffle743	IRMAGPSNYNPPEGRRTEESPITTQDTPKTNPHRHSFSPPGVSSPQPHSSVIVLNSHREKVPSEGGRARMPGVPDAGRPDSGVDDKEDFPATSNRHLPSLDRRYVYQYGDDRASEEISRHKDVALNWLRVGEDLSYVDPSDFTDFRGRAFLERVRLEDHALGDSRARDGTGVSRQNKGMFARKLLREGSLGTSEKLSSAETQSPVPSSSLHNITTRLRISDEVPEASVNNYPDYDTSEEDLCWAMSMFQSGQPATRSSGGMGEDERLLLGDPKKGENPFGSQTRVSNDPGSGMHGERIVDRPDFQLYGPSNTNSLQGQRTRDDSSADTFDTMEKPEEAQGREPESTVEIDERYSLDTEIALLPGRSLLQAPRSSGAPVAQSADSSLKRTSQTYELTDPA…	1.90051
shuffle744	TSGSYERRAKVIEDMKTDPSRDRDPSVAEPVEIREGMNRKKISSPDNSERLQDTHLPSNRLLPSPERGLRIEVRRFALGMEDGDAPEESIGKTASPDAPFPDSAVSHSRPQNLSVEPPDEKASPRDGAGPDTEQSSVTWGEDSSANKGQSFRGKSHLKKFRTLSGDRGQEGKWSVEDLRRVSKDDGQEVTDSQVLPSESEGSMRSRAIGSHLSGILGSLGYMRNKPEALDETMHSDSYPNRAIEETYGQPSIHSSDRSRRVASAAYRFVRDVHMGFDLFYLVELSEQPQLRNDSRHSDAYPRLPNITGLSDHSEVRGEDFTFTVSDQRQESGFPQGGAKPTDNNQTILTKGSRTADRANAMETRDDSSREAHMPAVSKKHSRVMITGLHKTKPDMTPGQ…	1.89865
shuffle745	KRYFGGDEGSIRESVKRDRHNGAGHSLIKGAGTPTGDSQLYPSPEPHIAAKQSLTSEEKVDTLSRMFSSPQNMNFGKKLHQSDQRRSPPLPEATEQSVMASPLEHPRVGVERRVAQRLNAMDLDSQDRLMRRSSKRMTLTLGPMPSLDVRPELDRVGAYGVEMPSFDSRPPAALRSAQTPTYEDTVFRVGWDSVQGPIDNDDSAHNNLRDEGLLSAMKTLLVPSFRSMFQRVDQEMNRPKGDDQRTGGYMSSRADTDTSPNAELQPRPSRRDVSTGPTELLDYKDGRTSYMGSRHGSIEDKSYDPSFGKTTVDRSLEKLAVSTFADLYDILTKPTPTIGDEELDRPPNVPVETNSPVGEEGPLEEGAVKFPSEDKSPNHIHQMHVLKAEMLSRRGRDYA…	1.8268
shuffle746	RSSRYGRRRDAGSSIVDSESRLKEPLDQPVQDTTALLGDESKHPSRYNGKDIQSELRPRESPGQHGPPQKLIARKYFPETVNSGDNFRDGFKVFRRAMLKSSAVSVKMRTYFEDVTRKIGKNSSPPAAIEIVSSRDIFAEASLPSLSIGYLAEFHELASLSLHTHRQLNKFPAGAKKSRKGSTPEPVSPKGSGSTFGENGRSSDVHQVSVTGREDNSLHRRRFGLYTSRGAHKQESKASHQTGTESSGSGVHQMIITEFVDYSRPMRKDPDDEVASKRRADSLLISELHSVGISLKVRSTREATEQLPQDHLEKNPPEPERVWMGSPDDDVLGPGQVSNARSYAHPDIYVSDSDVMTDGSKDLPSLGFERGKSSGMVAPRASAESKTNRAVISDGFHQK…	1.97536
shuffle747	LKAMAVPTGTQALTGTWIRMDARSHSSLVLGDFISRGLTMEVNVPDDEVKLASHDRVSKKVFNEREGRIRVSNSISRSQDPRNQQAEPTKDFAAEINRLLSTPDSGESRGPLSSPRQHTSLRFRSTPPRAEINGRSVKQKPSVQPVRRPIHADSDSSVSAKDIGSKAGSNYRENGLTDTPPTNTKQEKPLYLGGVASGEEEAFPAEDELFDRPGSGQHGPSSSWSNQGVSSRPESVLSKNRPSGRSGEAPDSSSQSLMQFSELYSLPRSMSTTLAPYGGPHLSSSPDGQVGREGAKAEPKTVVHTHHDVPFPHFSRGQVGTRRSPLAGTVIVRDIVAHEVSDFDDASGPSNRGAGASYTLHDSYSRSTSVMMRGGFSVAPPDPVHNFFSGSMKFVASED…	1.86656
shuffle748	AIMDPVAQRDTRVKEEFPPLGPDPLAERSADEHVPHPPEDFSPPVDEAGNKPASPDMEMGQVASLSEATYDPLSKGLIQTLRSEGSSSVQSMMFSNYPASRDDSRFRFMTKRRFNSPTKGSRLYDTGSGRLAVSLFNRRSGGLVHSRTGIGTLRAEAKLSVSSPAVLDQNPTIAAVLDYSDPTGESASIHRDSGDPGEGGTERSFALQPIDTSTGDSSVSSAHARDRTVIVTKAAPSNIKAGVEKDSRSKIFRQDQSARNVSLEHSGDPGLKHTAKNSKNTHQQTSKPQTRYRMLGRLRTSDNDFATWHAKEKMEDPTSVYQPGSRRNDGNGLMGDEADTWKETWQAEMYPKDSSEPFDGNVEQVDNKVCGQWEARASNEMKSGDRQDPGLPGEGTGHE…	1.97608
shuffle749	MFSTKVSVLRCMSDRLDDDPSDSPGDSAPGPDDAVQHRWEMAREPPRFGTDAQHTRDTGDYAREGTSFDSPTSMMPFEFRKQRTLDQPSSRVEEASTRDPMQEDESVVGTTATHEGFASESQVPHLAGMPYSSGSVRLVDGLTQKPMISDQDSDFGGADTMESGDFLEQTSRASRRGRSRSYQENSTFGRGGPDPRYDTMTASPIDLSGPVLQFHLIRDSPVKEGAFDGSNVHVGAGTHQNAGQPSANLSASKTRAPQIGPDLRLETHALLDGDEITFFKARSDQVYLGEAHDRLPESLTTIKIGIQVMRALPWPEYPSATMSEQVWPDDGLALELEALPDGVSSNVSATSRVAVPPFKGICRGMDDKERVRGPGLSPLGPGEKHSVASMVDGPYPQKF…	1.85869
shuffle750	RQSHSGETSEPGGQGARQSAKCMHKVSMREAMPPSGTDYEPPDRDPLASNGNSNELDVPPVLEQGPETPYDVWSANKRLTPKYVMGPKTTRFDRSATLEQVALKPQIHSELTVGQDMDRPLSKERALEGYGDGVNVRSDSDMSPADPGPGQHSDDSPFNALSEREIDVGGSQGSFYGDGTDRTGPFPPFEFNHKIVSTVSSVMSNTVGSFRTKPADSDSTDPPNNYSTRVPPRDSTEPASPNPRPSAELTHGRSDFNPTRGNSTGSMMRVFLMGSLGQTGSSKAGGAGMDNDVSYPAADAMTEPPMGSAVVQARHGTGSVIYHLSASDVPSSRPFSGDGGKKYRTGRDERRGRGYAGSGPKNSPREKSLRMDDDSSLFPDVEYPGQQSKNGTLSKSVWV…	1.99866
shuffle751	LEASLAVRADQMEYEDEYFGGGATTHLSDNPPQTDSWAVRFTFYDGHINLSHRAGAQDSRTGQVRSVPHQFSTELSRASSDPAASPKSSGMDTQGNKSDVDRPKVHPVGDGWDFRREPSVGLQGVEDLSTISGYSMTIKRGEPGEFSWSKQNMEDNERSSTGTTDDSEHSTAPRVGVPPRWITDSNGSLGKAPLKSRASGNDETPGYGESDETETLVHPMSERQKNRRELKRECMHLGADSNRPEFGGGFSLASVLKHSSAENGAIGPGWVKGVDDHGDFLLPLYDKASCTNSGEQRQPAGLSRGMDESDPELPHGEVEDRGVKSEASAEDLRVKRPDLRSQAAASRDGRIYDPSASGSNDDSHARVHPTKSERRQRDPNALEIGGADMTPFYFDPTNR…	1.88343
shuffle752	TRLDGRAGDKAPVERVSAKEADLQGERQSPLIVGWMNIYRLVDDRKHMRSGTQERPDDEESSNLSFGKRKHLPNYKSDGASAKPHPFTRSDLLSSQKSESNDLASDKDGNGDLKPSNESSIRMGSENCRDEAPSAVTAETIFKFLGNRGSQDSASFSNDILPGEANLSPQVRESTPGTDGAIPAKPKPLHTFPTHETRIPDSSMASHVGFVEALDFNGDQARHVRFGRVLEDRDHGLRTGEDSGKSERSVGFEWSSLLKESSPQSNDHREQFEDDLRPRGESPLAKKGPPLKGEKPIVQTSRDFGDYTDFKDRDVSMSDRRISGGPVMCSDDRERFNRGLAFSSGGFLGETAVDARPPIPGDLSFEFTETSVVWARHMDEQNGEDVLNEAASLNLSRMH…	1.96299
shuffle753	RAGPSLNTGALDASRADLQGRVQSAGHLRGPSVSIVTMKANMKAMGSETSSKLGSDRNHKYIGRSPSAITSKRPANFLFPANMFLYEQDLKQRGIRLEPIGEDTSRNMSRPAMLGHPLVSGTSGGPDGEVVAERPTKSRLFRVSAPLPDTAMFTVNSVELVAASELSNDPSLDPEMTPGDSRPDRQRYEDWITTAYGFMQRYSKLDKEPAQPPNNMRRSRQRGDQSAEVSSKVPMLGPVSGDELKQIWRSSRIFVERSRWKFEGNQPSGVLGSDDNKRHDLTNQWDTSSKSHRDSDQDHTALKDVDKDAADSTVRFNSLRGTRVNSPFSNKRDPPNGEDDDPGSSGPEPLEPKEPGGCRGNIIRFDCSNGSFSDAGAPTADDTGEPFTHDDLRVQRTGK…	1.86344
shuffle754	RRPPGLGRSTTDNLNKLPGLVDMNAPVKRASKIPSTKPKPQSDEFRRHTSPFVGGEPHSGQISSFLLEITASKDTQKYSNQKNSAMSDVTWSNRPIDDTHGTVMEVTRSKLRRYRNDTLDETLIRCVNALSMYAAVGHEMPLGPEAEEGPSGGGSSPGDARFPASLDGSPEQASNMGFAQSSTSATGDRFEGVEVLGFADHIDTGKLLPLRPSNPDDGSENRPDHDASEYSKIVEYKDRISRMRWLSLTTSLVNSERDTSSDHHSKPMFSVVTEAYEYGDDGMNERMLSSVHDSASQIPDSDKRESIDVGNSTFDAREEDHSKDGFSWPSDNRESLSKVVIHTSMESLLPRSFEPGLSDAKLFFTYAGQRRASAASKNGVDRNKGDGPMVEESSKTVNP…	1.9351
shuffle755	PRIRGGMISETDRVPSSPVGASEVETNPIHPNGLKENSQRDHPDPVLKFHVMHRNFSLQKERFPQMMSAYASRQLGKESEFRQMSVPRSKSDRRLHPKGTIPSASMFDRSALDPGPLSASWSEYRSISESFASFVRNPLSLRVPGHFVRGDVERSTIQRADTTDHLAPHSENGRDKVGGPAAADHAPGGNNMSIFASDLSNRGYDPFDPHLPDLGPRELEPVEYLRNQAATETPPSPSKLQSRTSPTMQRQRITSSDSVTGLEARPLELSRTNRFGLDGSQFGKSSPPLKADLYRGRHDKAWMEPPTHTPTALAPLFSAFARGNGRGISPSTASKSQMEHGSNHSKRAVSILDSLQKETKGSSNQMDPSQFGSFHGTVSEDEARLGYYKYRGYASALLG…	1.80772
shuffle756	KNGPRANGFQHDYEVDGTQQVLASDLEVNGRERQRDGGDRSSKGITNSTRNGPPKVTPEHGGPRVVARSEYSPTSPSPKSSADSASKPTEDRQVSEQSGTVHVLPSLTMEDVSENAYDILSSASMRIDGHFRGSSKTDDLDPKEESAFRMTRPMPKRQGDTWNSFSSGLEHAFHPSLSLEMNMNFGPDQPTLEPEDFLTSVPNDDHVESRPTLPSEKRPPSVRAIVEDQGLGHVPPLTPIAQGGPNLGKERSDAYPEELGSTERRPKRFKAAPRYTKGTQAFFRSLRTSKNLMQKTQPVAYVLFLESTAQEQGVRRRDTLYDITALSSEEMHSDDLQPIAIDPLHSDGLSTRPRTASRLGSFDPGALPSTKMIKKDSDSGNPSSYEDMLAAAGKSESDE…	1.90098
shuffle757	DGMTESSNKSPRSPLSRVISPINQVGPASPSLRRKTRRVSATLVTDQMNAVRRPGRMVLLPPNESDGLRSMIFSYGGHRELSKLDGGMQEKKTSGGITGSPSRERRLNFEHFASDVSLNGPDTSWVRSLVVQSLGTQDAMPQQSTLQTGPDAPPYQKSVELLVDSVNFTQSTRVNSLSRGVAQRSPSDRMEDHRTSSSEPYYLKKVDVPDTSDRGNQVFGKEPTPGSAQGPNPIPCHESTCPDEAFPEINAREKAEVGSTPRHSSRSLLKTVKDSCTLVDVLDEEATTGKQYDDTFDRVEALSSPQDRVSADGLIARPKVSPDKKMINEKSHVDNDSVGILATEFGNPSGHDENKLDGLSPAHKTRSQSNSDTRPAIPRRQLLRSSFSRIVDAMQLGAH…	1.94206
shuffle758	EKQQKRSKDSSLQMPGVYASRRSLGDGDPPDDPPRPDQYSLPSPGTDALREVERKSAGTPSMAGREDEWQVTSLTAGTGTGVPDDGSTALIEYHMFVLSRPTNSRQSDERQSAAYSRGQPGANPERNESDNGSEGSDSLFPEDLKTGLNESFSHSPIRYKVLPPDTTRYDPAGGLRPSTLSPSKHSLRDSAHGGLPRNVSSSTAVHVDTGPHRLSPQAERKVTTNGPAVSIEKRPTDLFNLVSEPSRNDMDLVLRSPQYTFPGASVRELDYMEDREAEFDEASFESCSTGESNMTKRRITMSLDHPDSEDPMDVPDYTVASGELEDIVFRGKDRTETQDNMADSKSPPSDSELGPASMNVKMIESKSVEKPSPQDRAGRITPQEDWPNHQRGPSDDSDL…	1.9995
shuffle759	SLHSIDASEKSRGSSAPPGKLVETLRRHVGEVSKDQEGELEEGLSPNSGLGQLGASQGLHHMRVHVAWRSIVSSSLSNMFDPEELSKCSSKRARRAPQMTVTPGQPLPLSRSDTVAERDMFPHSPSEENEGVSTYDKNCFMDDRRGSNSSKHRQGGGTRNTVRPETRRLSDPSRQQLANDTYSGNSVPFPEYDKWNDREPDDSTFRQTLPEAPGPREAEERADTSRSFGRSSDQPLGKDNTFDLEIVISREVTVTGDSVVNGITSSARKAAVESSRSLSVMESFGRKYRPRNPGQIENSLGHPNMMMKDGGYKEKSWKLYNNVGDLEHRETASHTPMEEDRTVDSVMQAATDKPSDKTSFIALPRPRIPEITDHGSASDKTAGVEGATQESFKVASEFK…	1.89287
shuffle760	VGQFMSTTTEHLDEYSTYVEGSKQDRTLQRQSTDGRLRDINTGRSTWGNQRSKASEEPQGASVRHGAPSPPLVQTVKVAFKRSEHDSSQALSPKYHQTGREIDLDSDTGLSDGLVELPNPDKNVGGNMMLERHYGSGRNRDISMQPDEASDKMNLPINVAYLNLLRLPFILECSGHRSERTETEVNEHEHGDHPGDDPANDGRYSFGQPSHPYPEGPTLIDTREKIFADSDRVEMPSALDSVGFPVIGGLTPLESESASLSATRLDGLGTSPRRQKGEGVAQIEEEMVLRGRVSRSLGVSQPDKRRHMARASVLASQNSPKARGRRSTTRMNRGSVWDAGRSDDASSASESDTGEAPAPQVQEGKKQGPVIPTPGSHPEERVLFLRSLGWPGMSGQIGG…	1.93096
shuffle761	GLDGMSNSDSQPGQDNRTLAEPETILRSRNLKQEPYPNLTSTNSFFDVVISARNPSKPTSEVRSGVQSRDSEAGIQIEVGSGKPLDERGMFFVIRDDLAGDSRLSEVMEKDNPVHIEELGKPDTELALRGEAASEVSLPAVSLKESQKLDPYRDEYLLVFKQSARESAASTNVDPRERPPAAHKYEDKGSSGSKTQTDDSGSIGVYNGSINDPVGVLVLMGFVRTTDPCPEHGWRRALEPMTDRGRVQRDSGQTIVGSRRQLRWHGARGPGFDRLLGDPKFPDRRQYRTPATVAFSDSGDLPFLTQENQHPPIKSYGSSSSDSYVSSSGDESVSLSAGSYCFMGAQITCDSSPSGDDPTNGGSHVMSSSGNSFATAEQNTIGRESPKDERGRSGAKEYS…	2.00159
shuffle762	VRSKRSKVDRGFQNLEDGAPRTDQETTGENPEPGGYRCGAGPETDQVPTSKPIEEKGSAPRIDLRMTTALQDSTSGYETGEKMTQPWHGDVSPAVNRVLPPLSGVSLFMVSGRERGVDGPDSSPFDNPGGSTAGSGSKEGNRSTRGRKDIPPNPSSYGTLIHNKSRGASNEPPFLLMGRKEYVSLLGQASAPDGDDDNELQEGDHAMEGQPLHSLMFGESGGPGLYSVERISIRGHQDPSRRVSMMHNARGVSSKLPSAERGRAVIATVQSDPEDQGAKYWMRPYEILFDSSYESNSLKRSRPPKLFYKMLGSVDPLTTETSNEAVLAADRRSIETGERQPRAPVVTWTDTSRTLPTSTTTAQRTVHVALVVEFKSDRADSHKLVKRMGSYLAVSMMSM…	1.89567
shuffle763	RDDPTSSPQKADKHLGGMSDPKPGRVWDSLSKSSQDVHLRSSRVMRTPNVLHHDRESRNGERYLGRGVSAAASVASGTPYIADGSIDEDGLIAGLLDDSRVFNSNKLLSQNKLQPPPVEDLRVTSRRGDSDFSTSSQGAPKESSLTQFFNRTVGARPLPDKLLDPHFRGDRDKMGGAGLAQGHYRQEPESSISNFVKERVPAEDRNAASTNAMMAGSSQMCFAVQQDSRSFDNANTPVAEQSSAGAEPRVYYEDDFDSQPNDRVSRPDLSHTKVAAEGGVVGTLGIQTSLGSGSPAHANGQPDPPGFVTPEDSGFVDRALERMAPNDPRVLKESPVRKAVTDGRDRVNMPPLINSRTALPKENRHYPRSVSPFNQATADRRSEGRSFYMFFERRLDVSD…	1.85094
shuffle764	QDAAQEEFGTRDADKSKTPSSGPLADSAVIESYSSSNFVPGEGKSGRRTPTPVEDTRLSQEVDVLGVYVELAMESNRSTKALYKKGSRAPDKTKALVKKYEGISARNAALPLDMSTPGDETGEQNGSQPTWNALPKRIEGNMARSSATGSERAGRHRVRMSKVINGPPGSGPDRLDGLRSTGSPDPAQERHKRVVIRSHDDPDSSAYQREDQGAVGRTRNLPTKSQFRLVTNPRPVEEAESYIEFSLNDPSEVSNMADPLTEGQALPTSHTDHSPETRPPERTLAQLQVISTSPRKEKLFKGLLSRYHKVDGESSESPAMSRGSLPFSPPVRENPGSNGDGLPGLAISLKSLFQDQSEARHGVDHFDRELTMSHDHIPFNWSYKIKRVTKARSQVTASH…	2.05476
shuffle765	PSHRPMSCAPLLDKPGVQRPVDMLTRNTGPGATLVQALNSPSQKSSGGGATMGDRVSSGSSGVYMEGEDFDLSESAPGGFASNLRRGMPWHPPSHARRESFNGSTDSKEPAEKSPLEEPDPYNSPDRKVSPPGHPMSSTHLGRVWVFTIESIEDKDQELDLPTVFGLTSPIPSEINAGRAPRENNGSRSKSEPSGFPDQRLLDSALSTDMTQMPTSLGLSFRVFDEVDACWPRNVRFSGRNLDVWGLHQKSFSLTTHVDRSTQRAEDASDRRKSGIQKTPVKRRAERELNVDLRPTVQRVGRKGPEFEGDNRYSPFEASREFDLDMFLVPGADMGNSDLANIGRMHREGQSGRKTDTGDDVGPDFERQVTMEDKQVQARVGATEEDKRHSSSPLSYSGD…	1.9144
shuffle766	LTKRQGTTRKQGVGSQMPNGDDPLTAGGTDVQGMQPFGVDQTSDGEYTSEETSWELSSIDHSLEGKQARSLRDYTYPFPSPRGPRPDMNESGMPVSGNKGSDTSKYSRPRNPFEYNPVGPSGGGVDEHPQAAVERNYVLLINESITHLGDTDDGSAFQARKCFMSITPSYSRQLAAALTRLHNTGVVPMNSSRAEPSMERQPRKMYTSLFSMSDGSGPQSTVDAISGRTPLREKDAKIIQLGSTTSRASSGRWRPEDRIVGLVRDIDGDERLALVSLMTEGPLDRRSLSQSVSFTVSAQNMHPVATHFKIRSAENTSGVSADPESFYEIGENEDSHFGTSMKLFRMRIEAPESMTTEHRSDSPPRSPRAEKQRHNGSIATSDRLPVRSGFHDEQGDKPG…	1.92892
shuffle767	TRPGSCTIADDTSSDSLRLLRGERQLRESADQDEEHSKRSHSETYMESLVNQRDPPNPETERSPETRIWQTMEDDEPSSTSRNVTFSRIGPILWTDPLHFEGSPDTDHYPSPSVKAKSSIPVNGLQGSSQNQEDRFRLKPSRIEIDRSMDSGPDSENHQLPQSRETMKGSGSYVGTTTQNPTRVPPDGFVNRSMCAQRSTDKVVRKDETGGKRTTTAKGIRKYVVAGLKRKAPNRMHSSSVMGGGFSRPFDGYVSFRSSLDRPGRPSLVASKPPPEGAMTRDANDSFAFEFSDEEDPDQSRVAGIDKAADTLQSQPDQHVPMSPPPSSVDEIPSRIYEAMVDAPSSSAFANEDDGRGRKLDQRVVMYRASQNEPQDLGRALSSSNQDAGASAMGPLLRG…	1.87108
shuffle768	RAFVPADSSRTRGKNLRNQMPVKAEGRSRHKPMREEHSKDAEFRSYLVGSSEPRLEIESSGAGHSLKSMHTVLGQGPLSDGKPQAGGLTRSAGPDHLRPQAFPKGALRGHEASPLDKFPAQLTTFDRAPKHTTMSPEWTRSMEVADSPVREDKSDMMTDIPMETFQPYTVFGKPNQIDTDSMSNATAHVNDTGSKLEGNSHRSNSGGLSGASDPQGGASSLTLGISLQSFREPHVSRQNARRGSQPSLMKQVDSTIAKVSPPGIGSIVAWESPRDTLIDKPEVVSNDFRQTRRGRLSREKSRDDEADQVRPKHARDTTPSPLTVTAFAGATQENDEPTDDDVSDGPEDRLQTQSCADIEVSRTTGPASYHVVMYFDPHYNNYEEPRTGKGGKRSSEFKS…	1.89488
shuffle769	SPPRSAVLSSADDNSETEKNRLGCKDHPDSDMVDSGGMRDNTPVSQSGTDADRASLSSTPEQEPEDMRSNPPVKKASPRATNDAGIDTQVKDADGLGAWLGRPYSPGLKPDKSRTIEPVMAIRDQLAARDMKTSLEGSTGTNGQGTPQLSNVVSTIFLKDSTTSDPGTVVMLGDVGEDPGSGHGSRPEHSGILHGSMLIIGAPESQSDNDNEKEFTSIHNTFIREPSLHPSVIRSEDVLVSFGSHRSGRYTTSSSRQVVSLPRHKKAEDRDRNSKTQTTPATPVDNYGREFPDDRAENEEGMTPRDPRGIHVSRTTTEFSALGAKLPSDGSTTSPPPNDTSRSRDELHEEQREMEMAFHGSAMPDSGDQSGALLGANDLSDSRPQASERSPTRDSGMRD…	1.92289
shuffle770	GGVSEDFLSPNSRMPPAEGIVRYPDLVRPRDLPLFSTEQDDLLVHEGERAVETVVQSVKGVELNDQDVNQYNTGRAHMHDAPPSERSSKKSEMSDTAEFQSKSSSREAPETKRSFLCNRTSPGKASKGLEKRGENLLDDAERGQEPRISSNSTSLAPVDTGMSGPNSNSRVRGDAKDARDHTYPYFSDAQDQQPRTVKRLPSPDGKPAHLGTGSYKRVVKSNRTLQTTSDKAIGDPPTSAKSQPAGSPDALWGSPYHDPDALSLGVNSVSSTGASVHYRWMGVRDQYGRFHDMDMTLQEPTPLSAASSGFSEDREHYHMSAVTRGKDELDTGDNPSRTASTDEKSTQRRASRNSKLDDGKFREMMNRDEDRTSDTADTTEIDFAARGMRVQKNLDVEPD…	1.86847
shuffle771	HPASFPPSFSTDGRRARISRSESGQNGMSDRGGCAENSPLANFALADASDSELNDPNEFARDSHSDMAVRGQHIRVETWELSSDSSTVSDQYSPQQSQFGERTMDLDGQSKGVGRKDNDSDSRYENVADASSGDLLSSFPSRGWMKVYTYGANRFTLNTTELAPLTLRDAGSETATGGDESRRSLLSPPDRHFPLEGQSALATLLTLGRIVLTPSRDELDEEGTITTIYYGFEQQIQEDNTVPASELIKKTSLAQLAGHVASAEPVDPGTSGSDFIAWADPMETSPNDSSDRASHDGDSTVEQKSEGKPRQTPNNRDGMMFNSDHGELQSSRVKMSVQDRVPRPASSLPVSVGSRQGDLTDTFAYFDEKYLDKRLMASHLISVFLNSSTSSVGRRGSMT…	2.05603
shuffle772	PSQEPATVSRVLRVPSQTQWKMVTSRGNIAGGLLSGTAPIEADSLNDVDKVPDGSNKDAHDRDATFSSTSSSASFLSDIRRYNDHFGSVNASESSEDRAFSKDEFPMSLLPQPGLGKPGAGSVTLRDTMSIRHGGSEQSRLGDNLNSESLNVQAGVEHKDSYLSTLLKQPTSRPNHVVGAQDCLVPRVDTLVPRPGSERSTNPQEVLPSFKQVTSQFDPESSEDDTSADGDETLPMGDGRGDIGTRRFRSARPGEKRRTNTTMGPTGDEETPKSFGQSSGGGMNRPSKAPKNNDGRPGLRHSQANSLAMSDAKDDLKPGSEVQFPSTKHILYSCPAPYTKMGAATDKEHDGPDPLGRIPIDEPFSRSKLGTIRIERLEVDNPPRHPVNAFPYYSDSVAP…	1.91424
shuffle773	PHDSAPSTVPHPSHPRSGDGTPYRMRDPSWPEGRARGRMFQSPKLNRLFRDRSRTMLSGTLMDLPRFELDFSSDEWKNLDRSSPSMVTAEDVPSDSNGPIEGGPSIQEQSMRRVIVGPRDDNDMMYPVLELRLPVTYDASEKQEDVTDSSNPRVSGIILSVQNSTRFDSMIGWARREMFEGRIRDRADGEVMAMSSPPMEWPPAERKAIQACDALSLQTGTTYMDARRRSTSSYIPLKISPRSVSVSPSTHDAEAPRTGSARVSALESDKELVSFSSGTNASALETLSAKRPSTDSLPGSVGYSVSLKGWKKGRGAGNRSDRRTTLLLSSTQESSGGIAKEPFHTETGPADTSLLTPFRGKIEDQRATPCYVFRDNDFIDFTTNDTRAPVETEPGGGNL…	1.8761
shuffle774	DSVSHFQFLILEVPLVVNGNPSALLFVLQFPPAEPVGWTTGRREKSSLSAMDQSSKLTEQRRDLSRSQEPYGRHMKRSRSYDAHSSGTLTRFCPGSPGESSFDQSDFEFQLRNDSQNSTTLGLDHSAQFDTAVRDKRERRQDPVAMSDRDMETEGLNRRSAEMCMPNDTRRPPPRALDNGGKLDQLPMNTNMSLDNENSGSGKQHWKEKLTVSSNESGFKRVAVSMRRLPIDPRVSKRSVAVRSRYSDVEASGRKDSEEDATSPPKGYQQADAIMDVESQGDGSSTRDDPSRRPTARQTGNSRGLTPRSGTIGHIHEGIPSFSDVRVFSLKLERKDAKATEDMSLHATDYVKGSLYRDRVHGFGLGDMGMMPESEGLLTVHLAHVGPMNQAVKLSEELR…	2.05625
shuffle775	VVAEQSTATSKPSSQRLGPAGPLSDSDIPAHVDEGVGDHDRERDRPVTVMSRLRNDKSLVPSAIGSISDIDPVNREYGNFKLLQNPGIDLDSGRHESRNSREEDLGSAADLALADGHVSPGDGLNIGISKRPIVERKESANNRYSEISNDTSRVAVPPSRRPELSLLFDWGPGQPPNHPTSDMRGSDVSAEQSDVDSMFRGDPLPDGPALAVHNLDSATVTIFDQLKTVSTSKSVADLTNPTVSPDVELVRNEDDNDPKGTGWHSFYTELRSMTFTPMLSPSMGDPPRGNQYRPMDEPGNADPVISARDFHRTKEPSSGMSFDSRTAQPSRKLYRLEGEQEQPDAEDPVFDRMTKTDALGLPEDRRPQQTQYDRSSGSAGRHPHHSPRGLPDHSSNKAG…	1.90899
shuffle776	ADRLERGPSLEDSMETLVATQNVVNPSYLSRGGCESGVRDGSSPSPGEMPRVGVQDTYAEVGFNEDVDNDMPTRNSTGGVKHEGMLTPSSSDIGKNQDNTTQNDRHKSRREVPDRILLASTSLDGWNVLYPAIDRKMHLRCESMAATESASSNMKINDRDQRLFAPSYHASAGTRNASTQTPRKINLELDWSRRLAAKEVDLAVGDQSLVHEDHQRKDTQSGMDTDVAKEGRKNSAGRSQVTGDSTHMGDSSKMDPEALIDKTRAETPPFRRTYSKAVHVPYRSSLRSDGKQVERFLALTRSDNSEPPVFVLSLLTRSPRDEWTNPKPPQVQISIRVPRLNSPPRFILGSLPSGSQKAPARDEDLPGHTLTPNTHGKEFPDSTHLVLGRIPEGPVPGVV…	1.83855
shuffle777	TERAFSRYSVSEEESGTEGDAGGSRPDIGGSTRAPSDANDKSKGLRSRLGPDSHVVNLRENSESLFSRFRAFEPPFMDRHLGDNTKSRPNRPGLVGNLPLSNSWEQSKITNKDTTSDAAQSCSINTSDLFSVNPIQTSLVQTSSDYPYFNSRSDARDEHPVNIFASWTSLRDSGSADDDQDKVRPVPGYSARFSCSKITQEPTKGEKSSYMAHSQPASVMSAGSKKSTSSRTHESYPADPVEALQRMLELHLSDREDQVMVHATTTRNGRVPSSPPSDLDVARTPGSEFPSPVVQRMILSDELENIQNNARRVVANGSPLTVDWAMKLSSHSRENKDETSSFEEQLERGREVDEHDEWVPRDLKQGEAARVNVSAPAEVDTGHSMLDQFFGSDDPYIEN…	1.83061
shuffle778	KDDPSVSKAARIQAADLIKRTSASDTVHYRSTKNNQSDVRVNSPSTENSDIPGFSSFWGEETEDGSIPDPSPGVTSVQRKRKRSLYDMRDPRWDSGISMTRQIPESRPLFSNHAPKGPGEIQLVTVNSPKDNDTGASGSPLDAGQHPGMGTMVSVGRSTNRPGDTSAAEDPVFGSSGEMTSSMARRGGFEVGAGRTASMPKWKRDGDRKSGAKVALFPSVSDMAESSGSPEKSRQGRPRLDSSLELDSLDKTSDSFSNEVGTHTQDRHVKSEAENFGLEPQTPVTMPGPNQEFIEDPALDPDRTRGLDRSAEAPVSQVDPHTSDVGDSQQFSARPQQDLCRPPDIENHLPRLTESGVNSIADLMQKSLTSPSEVAPATLSRSSNVSGGGRELRTQILES…	1.83814
shuffle779	TERKLSFRSGMPSVDVSNARINPDTEIRKMPTPHRKFIHQPIRRAQLDDRELQQPQRDPASMSRAEYSRLSTKSGSIDTEESEHKPSTDKALADNERPLNRSTSSLPSDATGNSDWSHLYQGDNLQDRELTMGSGRNDQVSGERNSKPSGRSEGLFRKQGSKTGSAVSLRPDSTNSSSLSEDEVYPEAGPWTDQPTSRRQGSLTPTSGPHLRRETVKPDLLHTSEDAIGRFCRNQVYRSVDPGSANLDPVSSKVIATANPCLPVSESRKLSNHAIDPGMGRHNDRLTSKSLFGTWYYSVSDRTVSERSMAEPATLSRAALAGGHEELSESVCIFPSGQSNVPRTSFHRTDSLLALDHGSGAPDRSDPRMEFGSFEGLGMSPTSSPSSSEVVAYRAPFYS…	1.91455
shuffle780	SNREYNMEDKSGRMISSMRSHGFDLKGSDTQSKRSPPQENHDGGPISGHLRPSLEKMSLIGLACMQATEATNPFAPRADSPKGEICQKGRTEFSPPSEVEKQAASPLDDAAISLNKGQQSDALWEANSNRYPYTYTSAWVSNQSSGLPKMVKNDGWSVLDVKSLKEETPPMFMQNTINPASHADQWGPAPRRMSAGRIEGDMHRINEGNNTRQDPRGAGNPHSSVRRAPRDKSKSSEPDGDGTNATSSFSRFRTSSAGDNDTDPTMTLSPSGPTSQPSRTEKQNHSPYEDDNSSSKFVARDGLVRPPMSGGPCSTYSQVDDGDHDIRGYYLNEGQEQPGFSYGRFPDALKLEVKTSSSDPMGADDGKLPHSELNSKTDLGVLMRGAERRPSSSDSDPLP…	1.91156
shuffle781	FLGGPSPLPIRRPSTVPDIAQNHPADGRAPITSLKRVNEHDAQGDEDKKKRLHTMEPASLNRLPPPGNSRPASATVHGTKEHLTADMRFKKAPEDAAGMFESIKGGTFKHVVIRVTKASSTNYYGRIRSEPRQNTEARSDTGESDGMPQEPPGRRLPGQTARSPPTDGGVRFTQEVANLSLDIYRTRCRQNRLEYTHRGDFDQEEGSHASGRLDFPPNSDRTRGQSSPSFLSSEEPTSGTDTGSDVEIENEDEDMKDGPVYFSPVGRVRSESKAGSMQSQELPRSSDIFHIPSQDGTSPPQLATAPRRSEGRKSTQKGSPPESSRMLESSASSLPSVLRTDGSARRQKPKLNNARLDAQYVLGNRDTVVTSNQKGSEPGTSERTDLFIFRPQLPPVNSG…	1.91594
shuffle782	RSSRAPDEFAAINLPEDAGGRQSVQPEPITSDTEPTSDDRDQNTVSSSTAARSAERWPIVMTERKDVGTNFIVDSSCYLGPSLLGENFYGPAYMALPYDADTSPSNAQGYRGDKSDADVPSVEVEGFDDDHPQPSMPDNSLVGPVSRMKSALKDGESSGDPQGTNSQDGGWMSSGSEENLNTETDFFRTLNGERISRALVSPKADERQYIAPDEQRGQTTHLFDNPDLLGVMSDHRLVDFVYISDATSTGYQSLSKITRSDATGRIKSRILLPSALKDEDERPMMCTVVLPRSTIRPASTPRVLLAFTRVRGPMACDADLHSEIVANRPGLEESHNPLKLSATGYPPDRQRVGGYKYDGTNNKSSVSKGKHTHRPGKDSKVAGSRSFLVSKFSRPPSSS…	1.95543
shuffle783	DSGFSGYGPEYPEKELSAPDGKSVRFWAYHLQDHGLMTTDHREPWDLDDVNLESRSDLDTDRLGSEIVLPSMKASTVADVASVYWFLFEDTVSRPSELKSQQADLEFSKSAGPIPRAESEKLALLELKGFDSSGDVAGAGRGTSSYQKAVRQVGPHFPTRRVPYCVPELLSVENSDISRSDDVNVLGMEEGESDGGIPEPSPRKASMIGSKREDYMYDESNTVFPGAKFASTSVRANEDQGVSKQTSTSQRVTNPPSKPEREVSARSKFTARASKGLEADLHTDSVNKSRAPERSEDEEHHSGLPHGGVDIVRSEALLVDPESRSDSAPRVRAPAPRENTDSGINDPVDQSVRSRTGVHRKGSRESNTMTDIETKNSIARNGDSEPQGPIQVFPNKKES…	1.83631
shuffle784	LSDVNSPSSVMQGWRVHVRKESTRGAESDSLPNPKKAEQGNDDPVLFDLDPADNSVGWEEDLDKPSLGPVWPSLLPSMVPRSEGHDPEDEDAYSRVDVSMPSESRDGRKPLDRKTYSMDGEEDGQGWLTHMGSSPLMSSDENSVVPWVNALEAPRSSPRDLDRMKQHIRSQNATTTAESVDSDSSRAETPSYSPRREFPSGPLNYSSQPSSSLHPLRALGSTLPGTQAVDSYGFLSGQGQSRRDGIVFTRFSMRKLRRTKEKEGVPFRPVYGRKLPRKHNSQIMDASSATSSLCESSPDAILLRRSKLSGHATDASEKPRNCEPSKSPVSSAGSAVHSQILSTDGMFTTGADDRASVRSNSGSGDINSTLSEGAVANNVTRVPREALVTPMFFRQRKDM…	2.03348
shuffle785	RRQPESLEEQLVYKFTEGTVSTWLVTHSSDPPSYTMTVPDSSHLIAHDEDPPHLKLSSVPSDGFNRRDVMPGRQASDFRDFPKCGESMYSDPSMKKKRYHGGSPWQQGPQSRSRSVQSSATRSADGPSQLSSSDAQTDVIGMLPTSHEFERKLTDTEDIEISPPHRLRKVEPPSDAANDGSLRQPETGVGDDRAGRPMVTSDGPDTVNRDAKTGPLAPSSKGSMFVSLITKDSSAMIPVFPPYRPDLSVEGPESYEDMTTEAEDEFSDRLELESSPQRKRGHGDALSIEERQIEEGLGRERDGDQQLSGGMLMGRINATGWALIDPNVPLAVSRPYLVGPTQVSVDRDESSGGVNADSRPLRPPDRRFPYNETKMRDEEKKVPPARNRQLGGVHDSRAH…	1.82629
shuffle786	ESLRVEITGDCEDTPNQGQTFGEDRDRLDARIGSNTPENGECSKATRTTSQVFMSIGAAKVSQPVEGSRKAGYESGRKGHRDLPSVMKVHEGNLLGKTRAMGSSFHDTSGEGGLKRDLYRAQRGRYPVSADNVNLPNQKSDAPSPLDDRPACSSRDQKYAPLLNTIAPGWGHGSDSRCSRDMKREKDMVRKVGYEIVSQWSSSFLRLTGMPERESMPPSGVLDASSGQQSKSQSNEPDRAVDAGGLHFADNRSPWLIFETRAPGPTESSDVLDRNEEHRGFSESVLRRKPFAGARGAKPGGPRYLIHASNMQQIDGATASDLNEGWPVEITVDRYFADYQNLGVSPSRGKVDEPGPRQGPNAAVVDDSDKGQMIGSPFSHPTVLHARREKSHSDYRSSS…	1.90329
shuffle787	PNKSVAGKPTVASINPSYPGANLGTEVKKPHGSKNTFSLLQYPEEKKDRVPGWTRMPRFKQVLMSVRFRPPDDKSPTPCGGSDVEDLRHSEHTHFGFVDLGRVLLYIGEHSGGEGVQETPNSAYLRTVVHEAPPRGERDGSFPNPAASSGFTDDEFSMEDRLPTGDTGLESDHRDLEARPDERESIEGQLRWLQQPGIEDLGNHERSVHNRNHTVADAVTDYTRLSGDVGQTMIKSGPVLEASMARVLTKMSSRTSSYPYADDDELMEQKQPKAPSVLEVNDRMTPDSNWILSGDKNSWESIEPQIPSSEPGDSVTIPENGASTDERFDPTWNDPLGGSTPSDGRLRQLAAQLSVSESNQDDDSRDIEDTGSPSMGENETADAAVEGPFLKDTDLMIKL…	2.03457
shuffle788	SQSSSVPGDEAEPPDQAPNGPSLPDNYRRFAPGELYIRDGVDSRESTPVIYHSRWNEPPVTGQSSMRDTKKSHFNQLRPTHICHGVQVSELDLAPSMIESPERSAPDVCPRLGQNNDGGRPDGRCSLREAASDELPDVHNGLEEKPGSGPSMSGSSGATEPISDETHGRSALGTSMKQRTSVDVLPDILNENMMGFQESDEMESGGNNVLDLRTFQAEMTHDSDSGNPSTHLDSKRKGGIVVQSDDPFYSTWLRMKVPHGNRSPFMDSRSTRGSSAQLGQSSVRENDYRSGDEEIQKPPRDKGFLNELMVSITRFRGHVAESSLSDASRQNGWSGNGRIVRKVADEALLRPNRRPQADSILAREESRNLTNVDSDVGPPFFVSLRDADKSSAMTQMAGL…	1.88761
shuffle789	AGMSSDPIVSKSTGQNTDLGEREDELTEAAERMSEMEVESPPEFMDEMVRHPPMKEPAYTVGSPVSSTRESFEPKGKEPKTAPLASSDGDTPLGDMPALDDFLKRLVSSTGRDEPILVKPLDPYLPRVRKRQPFRKPRVGSGDRAPGPTVESSITYVLEKARNEDRPKGNMMDELPRTNRQEFDILGNKDPHSPVEFPDEQDARASLAMGRSKAYAARMPPTSSTASMPDSYFGLTLSSGADHSSNPVDSRGYEQVGSLGQSGNQEFSSSSSSHRGVDIHGGYEVLPSDKTNGSFPAMFDSSVKYPARTTIYEDDGASQLGLETESDTNPRSSSGKDSYQVDVYRMKETLDSQRQGNASATPEEVLHSMGSDEPDSRQDSGVSVASPLRNSRGRQHPPD…	1.87649
shuffle790	DPLGLFSDGLVPGASEHRESNLGSQDTLTRADSGMPVPPYPRNSPEGQGSHESSVEPVLEKKPEASIDGFLSSIEGEFCRYVDDGFTSPVSDSATSPIERMDVHSFTAQQDGRAEIGTSTEELERARQESDDDHSTDKEKLLDETAALHDADRLLTLGLFQSSTEVETHPMSQSFNILGGESGKHVSRSMRGKFQISSVDKDSNMRSRVSDSPPGTSDRSPLSRLIRFDRMEFEGEKGFARAYASAVGSDRDDDSYVVTLDLHSPSSADALNLSMNTNPKGRSTSRSKNNGRKGGGSRGGQNPRPQPPSLGREERPEGQTVRVGPGDGVIQLGDQGSTSKNHSRPGAMEFSSSPDPMSARKSWTKPLQGNDDFSSTAFPKAQQNSYKSLRPDLDEKVPG…	1.92431
shuffle791	TSTNRSGSEGAVELKRNQPPDRDEERESIAELSRDNGDRDHTLPEKSKGDRRKNPLIKMRPNPLDLLTDKVLDEGRSSTSKKQEMAQDHAIFSNFDSVSRPDLEQLQAVTDQRGSDPYPEFPGAQRKGTKDDQNSSSNMESPETFPDSETGGEFPRAPTRSPPDSALPTQLGSQRYLSTLPEQKRISRKPSMIKSKANHKALAEADDVWPDDPTDAQLRDNRGEKGSNVKSLEKPMEHPLEQAGADHNESHSAAGDQGKSIGGLVSRGTYSDVHDSGGDGAQRTGWLLGELPLMGSAGEGSAMFRRPEAVGHRVIYHARDRIAAPGMTSRAGRLYVDRPQVVCGSRRGPYTPDRASMPTENKRSVRPSRRLLRSASRSDTTYQAADDQNNELGLPPPRS…	1.99612
shuffle792	SHSTNLYFYIGSVEHERASKEEARPLHSDAESRRSPARIRGGPLPSIPPLAQYEYKVTSPISDSHAKTAVKEMYTRGAPVPSQMSKQIVRHIQEFIQVNCITYRSLSSEGDEQKWVEALGETGRTLPDRRLSRTDPVNVTLNRTLTIQREALLDRETMMIRDNLQAKRTAVTPEVSRYPSRSTGGKNSGRFEDPQKAKFNGYSLANVQEYAFNLADPFQLSVLGDLDEEQAPPTSSSMQPDHKLQSFPMKGMQDSTDESTFPASKRSSSDQRGPSGNSHLDKQRGTMSNRTTRDEERVSQVSGSMFALSSSLTRTVEGERFSDDPEGSGQRAAYSSALRGSRKQTGPSPVRAASVMNKFDWRRASSAMPDVAGGPSALVSKGRHSMGHMVERNLGGTPG…	1.89072
shuffle793	PDGKPIDLSFNPHEDSDQTVQGHVYAAPESQDPPNRLSDSPVVRFVSSSAQERVPQRTYSDEFKGKGKMEDHSIEDRLTSPFRGACKSASNSYQTDSFAPPARSRGNEPTEEYSTSICSDPVRLSDGSGIMKSGGWKSSKENDEGDPSANEALAESNFKRDNDGQRVQLLLVENESDESEWRAAFRFTNEDNFLTKDTGADNDMDGEEFEIIKVVGTRVMAAGPGVNGGADDDNMLDQSLQGGRDPLPPGVHLRRRSVSTWDSHEQILGDLTIPSTILTRFSGAVRLHLVQQITGSFLTADLTSRRVYSHPMIRETDGKEHQGDLQLTTVSDEESGAIVYNPDTGGDVLASSLTGADGERKDRRNSDTSLSAHPTAFLYTPKPVEREQYVATDENGKVR…	1.83342
shuffle794	GLERGNSGPALSITSLDDDTPTTTRPCFARRPRDTPETSKTDVEASYESSGDPAGNSAFQPPYTVFPMSEVVERDVLLRRRTFQAYEGNLRDRVSYNDKRQDPAGQETDRRPVGSKFDPFASSARGMEVGNPFGPSSHDWRRGQHPASKESMYMSSDRRPLVDQSLENSVPDLEDALNPPPHSHNRAPEEREAAGVVKGGDSERPSPPREFSGELPEMVGTNRDIHAGQRIEPDREVAYVPVDRTPLEPMTQAQQRRKESVLEFFRDQLGGAMGSHQKGLGSESRNTEFPTSDGSNYADVMDSETGFKMQKHSESDLEHAQERKPFGNSTSHDVVEDMQRDGPSPDPRMTDPRSDQSERDCDDLNDDLKKSSNPTWLVGKPSPAKGNLKGNTSDEAGVL…	1.83397
shuffle795	VEKYDPGSLNPEVMVFSRPPRTKKDTESPFAMPPVDAPTDSSADTAWNDVQPPSIDVRVQRNPSRPTGEGEGEESGLSALFPPIAKGGVGVQPNSGPIPRTPALTTLQEIKTEYERGESTRSLLNDHSESNLFSTAETDRPLCSPHAFHKGMKGAPGANKTKEKLVDPDDQMEIYSTFREDDEPRMNSLSKWGTVDETSPLSKSTGTPQAGSDADHGHTGEPTEQGEAMDFKGNKSLGLRDPFGSSGARDYASPRSTNTFSPARSSDVPPAMQSSRIFVLVMGRPVVSQTKMTRVDEIFGPANSYKLVLRRAMAGGSGVIPRKATSPPIEDAQELPQPSMVNEYPPRVGDVRSETLDDEPSRRLSRTKGSVDAQSADDSHNLFSVVWDRRDHNRDGDLS…	1.94008
shuffle796	AEQSPIKEAMYLGSTHRPLDCSIDLRRDPESSKAGASLDLGMNDSTFPGLKERDAIQRDRTPSDSERLRGASADGDTPERDDGRLFFTMMDPSPRTFLKDSGSGFTPGQLLKIAGRPEPLESEPGPQITSPYGAHEFRARSELYGHVDTVPPHKVTQTDTHFVNSLRVKVLLDVQGRSRKGTSDSKYASHTSTARLEMRMGNTVNRYPETDLASASRESPQNKTLNLSSWNATDDGPSVDASGERAEVEDSPSGTTFAHDAPRQSMSGEALATTLGEDGHHTAMGSRRYDRSDTPEAVSVDSSFSASSQFNVGRLNEISSVRVASVSTSRYDMTPDKPRKPQEWTLHAEPIVENGSKFDEQNFESTGVVASADDRKDVALNNAKIGSVQSKEDKPDGPK…	1.77547
shuffle797	PARSKENADDRLGRFEDKWSSAEVPGYPIDMSKEPNSPHSGSENKDQGARPTPEVNAENDSSTENVLDAPKGYNLSPDEDVGDKASSPSGPMLAKIVPPSREHNGAPRRLEVDADANISPTRASGVSLATHGGSESDLISKGAGVSLMTPEGSTSLPSPKIIAAHGDDEHHSFIYLGWTRLLNPVRVATRSPYMMMETTLKCLRSPVDLLNSDEQKADGSDFSKTPPCEALMRLGTRDGKSHFTVRTSLGFRNPTKYLPTARMDRVGSEVNFKQNRQALERPPTHSTGGQPLHDFTEREFQNTIVVSKTYSVMLPVIDPRVRKRSSIPDGHSSATGEFPPANREVLRSGAKSQRNKALLSPGWVPDSFRSQTGDTSVNFSKVSRSDSLQESRKQGFPDE…	1.78056
shuffle798	VDQVDSTRGSPDDEFKENRGFYAGNAFDPPSKNDREQLHNGNQSSRPGVSANLPEHIKNAITRRNDLEHQVADKDDMSAERSNGSIDSLGLHLSGSLPKRYQFASCPLLPPWASIRNERTKSRDDTRPEKDNQEDSYNNVRPDVERHERTKDRSCTADDDVDSGRDITSSTREATERNPVPTSRSPLEAESTRVDHALMMSRSGGDWKDSVLYYGFSANRLRAGEIDGSRGGQSRALPTDDNSQLGPRTELDSYDCAPSVFVGPDPPVPSRKMLAPVAIFLPDKELMNLSGYFSSRESRDSQDNPQRPVPGKPFLTVVDLGSDFSTFEMASKRENKEVETGSVSGRVDTHGFIREHDHTKDMSAHAPDERAGERFSEGKRHGTQAASSQVNLVKMPFAY…	1.88923
shuffle799	ADDKVSKTDLRPPARTSYSSWRGRTEGVPADNTPNSSSSSTSGSVPSSNLKGGSGPGDLQLYVGSNESLSLNSHRRLPTMSRLETESLILSYESLERRSDHKQKDTELYPMPSYPLGSRQDPGGYTPKLLSTPVYGVMSGSASPSPRPNRSSEHKGVSKGDPAVMVIAGHSPAFASAENDMGNDGQDAGHQFAEASSRMSPGNQRPAAIPDPVMSVCVPLRLGGSFERGRVQDHLTGLDEERAYSSVERCSFESRRWKMQSQDPDEILVRQPAYNDERGSSTGRVIPTDADLESCMELQRNSRLPWTGHRVGTRVFDAVEESTEQEDRSPPLSNMPDANDDQAFDGQSNFISSQDPSSRVPSAEDRSDLTLRFQDETFHATSSTGRPQHGEDFQLQRTS…	1.85485
shuffle800	PTDGKYDQRDRRSIRMRGNVERRESSQPAETTSMPDFQKRDTEMKFPLPSSDRLIKSPSNRNLHGPRLPPLGGTGWPSASEGSALMDKMSVEPLEGPDVDEHSADPGNRESLIEHERRSGRVPVKASPSRSHKSNHTVSTTTSGANKIILGNLARFPSVDGSLDHDEQPTVMVSPTFLFLMDPQLGRDFLNGRSRGTKTRYEPVAAADDLSAYSGMLINSASQSPNDERVRNLLDPTSLGDLMHDYCVSFGRVRPERLHRPERQDSRTTSREINDGKAPSVLQRMTSFSPSRNSADQSSLQDPVEFPDAKRIFRDVHDSGSVRKFSLSAFEGSTPKIVKSSRTNDGMNFSVSREPDGAQGSPLEGAYGDDGKVTSWGDDPEVVQRSLQNKTHLRAPANS…	1.92734
shuffle801	LSTGFSDYPGRSHDGPVPVGGASRFSVMMPLGEEEPVKELKERGRNSFEVDRGLLPSTNLPARVQTVSTMRLDARERPLYDVLRGDLSAETDMAENIVDLLHRDLIDDHSADYRERKRAQNTSQRPVSHGVASEGNASTDEHSGGDEDEVDSNGSDNPVLSVLGYRSSSETGPRTSGKGPQMMDPSPPTDHGNIDSFSVSKKPRAKPASHNPPEVDYTRSPLSPRASNSSGDTVKSKQLSGRGVSPSNFVMRENVGADKISDRPMGRVLMESDGMSNKRDRPPERRTRYEEIRPSPPRGKDRSDPQEATTIPGHKLDEDGSDPPATDFKDNAKYEDSLPRPRGTHFEPRSRPDSILGNQSASGTALDRGPMYPEGEYPPRVDSWKRRKWPDENESTYQG…	1.92754
shuffle802	DVKQYDYTNQDYSLPEGRRGDVQRTTGRGRDSPSLENSLESNLAYDDGEVGGVSSSIEANHRANENTEESSSKRHHDFRDRSPTFLGRGELKSSEHAYGMYQTAESKHRPKRVKSGRRAPGRISHDTNGEALPYDGMDPDDETCSARVPATGQGTMPSEPGNSDLRSPGPLPLMVVPQESEDSLHTGLNIVQGLETRSNPELSLLSTADDGLSDSKDESSWTARQVDAQFESKSSAIRTDEESHHDPMPPSDSQPSTGLRDIVRALAGGDEPVRAVMATKSSWITMPEVVMSTEAFRGSMALSVGLFAPVLRVNEQSTGTLTSWQLSPLDILPVPSSSDRGQAREPSNRFHPQDFVQKDDEARTDPEDFVSGPIKVGEVDSDRLVPITNQRDIFTHFPS…	2.06935
shuffle803	KSLGRDVGPESQSPDSRDSRPETMSEDEVKRAVSRSRTGSFDMGTEQITSKALPMDTGASVQRQARPFSTSIGRGHQKDNSPSDEGVMAVMGRDMSSPAKRDPETPSLLETLSHQVDFLSYNQVEQTSPLTLEASKYGPMEQVQKELGNPMPSSVEDRGSPESAAHFLYSFTFTSPFRATTNGNHGISVAFSDKDNVLMSARYPEVRNRGHRQTDGDIDQKESRCGSSERGLDARLSRVDDNHPSLEATARSRPDDSRGDAQKQNDDNIRISDTPPPGARNWDDLGIKVVLALMYEPSESLLIGLASVEPRHARRRRVSATSETAFGLVSALPRPNLPQLITKMPPTPSRDVDVHRIFQPDGLEKSNSRPDQSHEMHSKPRSVGGARWTKEGALRTDSL…	1.93625
shuffle804	PSSPFYDESQVTASNDLSSKPPRVAQDPSTESDPMLPREHPRNGESLFRLLHLTGASSTHSSPREPYSGALEHDPNVRPEMFRRDSEDVSRVLPRRTSRYAAIRTPLKFEERAFCMWNTLKKNNPEKHARFSDISKSEPNMQAAKEQSKAHHEAADHMSEHEGIRQVTGIRREDRPELFEHTASPGESDKGRRESSSFRPSNWRKAGTAGNVTSRELRGARHQKVDLPTSSGREVGADAYSTMHRRGTRGARPREVKHIPGSKFEHFGSEFSKSTNSGIDGFLMRGPQHMVLKYKASGSDLDTPKVDRTALVQASADMDSSDSCMQEMSVSNKIGPPDFSMRSTEEFSSSSETNDLPTAPQHSFTKTGRAMTLNDDELDRDDKDDRPERRPEESFHQKP…	1.95031
shuffle805	NENIDKLRPNDRSGDIPIASPDPSNEHHSQESIPGNVGTIAEYSRPVSLQMKEISRWFQHRRPMSHWSSRTEETSTPEATVLGDVRHAKDFRSPTRSPSKLKVNHGPNVDDMTDESPFGRLGTSNIDMMENDFPAWGETGARQDARKACSELSSVKPQVDNAASLDSVESHSSEEVPESPKSARQRPVVVAGSVESLGKVDSLRAISGHDDADSAGSSILSSTPLSGGPADITSARLRMQNLEGNARPDPSVLAQTRKELKSRRDTLLGPGRYVGNETAPMPDHVDNAISAPLGTDKEAVTMSPLDSRSTGMETSLVSEEDWSESYQTKQHAAGCGSAMEPMSRAFHRESNDAKFDPPQNVDDFLDEYANVSFDSEGERSKSGGQVRLRSHDFVQSGDL…	1.95411
shuffle806	DVKLSQEMEFDGLQYNDRNYNTNSGVRLSHEWTSELAEGAVETSSGLSPDSGSSPVKDEHNATFIDESSKVGADWSADLDSPKDFQDERSDQGQTSFDPSRNTGPGQEPLSKQLSRRKLLDVDDGTRPLASHVSLDFYVSTESNTVSIVNDQDSGANPPVSIIAGDVYDDTAHGPHSPLSRSDTFEEPQPAQESPIYVQPRKRVAIPKYPDSRDKREDDVPWRGDRTVSDNQPQATSQLGLITNHDTDVHAGPPFSAVSTKSIQFDVVGVIMSVEAHFGGEPFREHSSLRREMSRVTERREYESGLDASFDTEGSPSVLLAYNDGHMVVRGSSFNCGAMLDILTESSTDDRVVDTDPDVPFLSSGSFRLVEPGGVTPSSISKEQNGLSTASVLPAESES…	1.94778
shuffle807	NQEPRCALSGGPYRKDVSRGEQQGRSGPREVLSSYLRNGSTPPSEFVYDGPNTCPLAQMRSEGPKTSDRTSGKPELMSHNRSGGHGEQQVPNRSEGLGYSVERDDPRPNVRREWLLPNSYSDVYKGRLYQRLHESLNPQPLVLARDADRSDFTSLNDSTTSSIPPVFRNRDRGFIDAASSRPSLVPARFAVSGRREVQDDDGRGTVGPFGLVGKGSEKPDEIEDTENPDAQKNDPLTERVVKHADPKYEYKLDPSKFMILRSFNLPDPVDETCSREHTDAQNTDISGSMKLPTDPEEAGMITQSERELKLGDESEVMHLKASDDSQAQQVDVSTGERADAADQISLRVSVARSGVRSSNLVLGTPKSGTIGWSGVDLLGKNSMSFSRERDDAIFSLPEV…	1.88921
shuffle808	ANLFTMVEWPMSMHQKFSSAPATGLVTMYGKLYDFLASDASQGNSPDRTRASGNGHRSSLVEIHRRGSSASSREVISNPSKGLFQPNTRLLDVRGDGPGRKNIQLVDDTVSSEPGEIETIKTYNDAAAPSVSDERTPRASADPTADNVGGSKAGYPPTVHDADKSPSSLHELERDQIRQGISFYDPPDGHSVDNDGPSSLVSKDADEDEQDSSGAGANSAPVGASDRQRAAGMKRRQNYGPTSQDGKGRPSRIWVESVFTGPTQPAVLEPPSTSAANFFFSFRFSRLASGRHYQNSSVLRALNDRSSEGDSVLCHKKELTRNITSSGADKSEKGNDSLLSLSGADGEHDTPEDPAHDPNLGVSDSLTGMMIYLMSTGSMSVSNEVDAVSPMRDCDDVDQ…	2.01888
shuffle809	TGPGLSNIIEAPEPRYSRSQQEVARAVDSKATLSPFVAPGQGYSPRNPEMVRKRSQPTPKDEEQSLPRDSDSKLIVGSATTPNGLSFDHSSTFRKSSRITILSRIESDTTVSNSEVINHRVQAEMGLMHDLRPGGTQKMSHGDPMTRSDGKAMAIGSKLSRRLHLNSVHDTVTAMEDVPNEVMDPSSLYQVSDGSGNSLFLTASDKRSGGSKDDMSLFAEPPVSLGFGDLSDSPPKEKAEKSHDSRESSTAHLSEMRLPGLNLSIPEMSTGSDMEEQGTGNVDQPPSGPTSWDAGGTQPVYQRASNVGGESQYALNASSLTQTTFTSKPQSHGEFWRDRKQKVIPPNHSYTARHGTYKAENTVLVGDRDADSTAANMPSMLRSRSRSDTDYGSDDPAVS…	1.90237
shuffle810	RRTASYTPPAGSFPEDTELKHSLDHTSEFFPSEQRLIMSPRWSDSQEGAEPLGFKSERDVGSWMHVVRTLLRITLPQDTSTRSGEDDITLPNGIRNQESELAYDDVKLRPHGPDTLASDRQGDKRLKPPSSDTVSGQRVSKAEDFREQRKSMHVVKISPRDPMMVRADGSEMRFRGSGEADGRKFDSFGADSLQNLGQHRPDKVQHSPSNDGESIPGTASVVEGSDKGTGGTFSPARHGPSRTYPTKSFDGESNLELQYSSDSESDPNGMVLPEGQSYAAMAGKPSPFLPVNTTYQTTGFEPGALKLGDMGLPPVGIKDPSPHHSVEIGISSGSNAGSSLAHPAEASDASTVVTVSTVLGSRSDSDWENDRESPFDISYRSEYVTHDLFSAERSAHSDT…	1.91436
shuffle811	SMMSTSPANRSGDPGSTVMTYASMAFLLDFATREFKVECPDQSRDERSDKMDEVLTDLETLDTVSIHGIESENTVGEADNSVGLGSHMDVSVSSGGGISEGDRFELRTYGPEGLGIESDGGHSPERKPQDLSLARQFDSHDLRLMRTSRSLNGKDIEALYSPVTTSKSWEHLSDHSTVQPDFDPPYEPIESSSDPGSAPGVTEPESSQGFPDNTAEAAWKSWVSLALSRTSSSRYSSGVRNLILSSLKSPLYVQRSSSDQNRMENDPANKMLAELAVGASGPSPTLSWSEPRAEISPFHATRGAEPSQMDLSQNALRRVTILVASPINDDRNPFYFLLPQMSTTTPDPHKYTGSDGSHKIENSSDRSPVRRAEDSSTSPFSGTPDPATFMLSQRADGRL…	2.02231
shuffle812	SNLDKNEVSLGEPAGWGSPETFTKSPSPSDQGFPPVLYTVDTSRNTDRVGIPSDPSMFGLNFVSPPEHNPEIYRPPEKSRSGSPQRLDETGAPHSLKSSSLVVIPTDQRAELDQPAGLKPMRREQLNRGDPMVLSKSLRGGKFSCRTRMTVKPMLRRRVVSDFESLDPRPVNTDGVDAGVRDGSIKRKPHRPEDSQGQDTADTDLVTFRVEAGQKEDGGQERSTVETPPNERGEKGRTYSPAREDDDRDPLSTASEISSTPLHSFKELQSVLYVDAAAGSMRKSWVAKTQASSDVTFTAVKSVRRSFYEFREDLGSSRSTRLTLDPAANQLPSGDGAEVQESEGINRTPAGTLSSMSRTETEPQIPEYDPIRRNAIRLQFGRYVDSRKTVGAKDGAEGM…	2.01709
shuffle813	HSVRQKPFDTADGQSPTAPRTNPGSYYTYPREENHVGSGEGVGASPEDDSAKRSDLMNIAHLVMGAAGSSGKPSAKGMKLDSRSDKSFHPQVMSLKPTSPLADSRGRDGSRGQVFQSSPISMTPASHLEGKSESTQSMDDENRKVCNLAPRDKESLPWLVVKYSKNSTWPGNEENSDSTSLSRQDRDESPSNEGSSDLGRPGPESESFDMQRMVGELLSVSKEDSHVVPSEPRFKLKEPSAERLNERNKARIGEGFDVNIPKASSGKDYKNDGKVDVQSRTGKGKSEEREQDNVVATDTEVSLHLLWKVDAISVTGRAYLFVTMPSALFAVSPIIIRPSRHLDYTPVSLSMPTPDFTLGHEHRRPGTPFEFEDARVEKDCIRDIFKSDMTYGDQRQDRG…	1.87397
shuffle814	SPRRRSTMVSKRKDHGNDSMSPNDPRAATDTGNSKMPSDNGQLQRVSHDPAVSSYQDMINNDGKDQTVMGSQDDNVEVADSGTGTGDTPVEQFLSPDTLAPKTIDSRERRASGNRTLMSIMVVSTGQRADPFVEHSADKSPQMAGIVRRTHKFGRMELQYELMNIAPLPKFEFRPLKRRLMMEALPISPSGSDQTPPHYSPFHSNNRRAGSSGSALPRDRTTNTSSQIELDEDTEIPKPKRLTSPVESTWCSRAEASSSGASDAYSSAAARRAQPKSSQTESAAGGSSSRGLSQFDGGTRLSKNDRRRGVEGVMALHSRSPPSEVFYDDINTDHDQGTYFRALNPHFEVEPDDPADWFGGPRPMRNSKDLEHPSLQDMVHHRENKNLIQPEAFVDSGEL…	1.88404
shuffle815	RSSDVRPVRLERRPMGDSPIDPEPREHGRYDESIPTASNWSFSRGDGPESASTRRLHEIGTEGSQYLSDSKSDISTEELDRMFHPTDAAHKMDNQKPVSATDPVQRDKGPDNSEVTVDERPQRHLPPSDKKDQDAARDVKRSDKMPRNDASEEESQYSKQRFSPSTQTKLNDRSVNEPPTSPQALDQPAGDSDSSRRRKKDVSTLDSPPSNLSLPGMVRSDLLKPSQAKRGPARQGSSTKLVSRGYEDTYSRSVRLQLSSNVQASGRASSLTLLASKVASNMTSEARGVGLPPDFKDLSLPNGVHSDKEAKPDTNPLSGPILGFSDSFRSSPVDRYLDGVLANNPPLGNSKFMGVGSMSFPFLSTIRSRGTLSESATITDLPRGHDAVSTVQSNEDVTS…	1.91339
shuffle816	SNQLLKDDAQEGSMTDPSTGGNDRGDSDYPTRADPPDHIRKTDVVSDKEDPKRRLRAAAQTSEDNEPEDLRPRGDMGSESIPVPDARLGSNRLFDFQVLFIGPVSSPMPSMAVDFPIVIMQSAPEFEMFGEPGTLKSGDPVMNRRGQRDEDANNTSSFYEHVEADAPADKKGDGALTLFVSNNSDKYPDRKWTRHSEDKADSYWSPPERTPARDRGLDESRVREPGGNSDSEKISKISEMGLDARGDPETDRNSQQRESKFANGTLRAMIQGLRTGSQDDSRISRVFTGQVDHLNVDDTRGYKGLLKLKRVSGSKPPGFKTFLGDPLPTNQRQSAAPANCSVVGSTDREEDKRQMTLGSSRHTSESQAIDETPSQKSNMDTSDAELLSYASVDVLVARH…	1.94808
shuffle817	VAQPRSDPRAQSHNGWIRFSVADQGRMKLQSSKFSLSPTVDMSRRDEDFPGFSATKDQSAKRDSVEFTSSHFKRFWAMTYKLNKELRPGVTLYEAEPPRSDRPTRAPSEHAGSSLNHLLDNSPSREPRRPLPRRERVSGSARRTEPDTEHSSVTISMFPSEGRDSVDPLTPSLTAGCDTPGRLPRFPPLRGEVTIRSEVVSTNSRPASIRSQINGCSVRLDNPDDLEVGRGELIESDDQARPRDKADTGDSADDGGTHLQILQSGHKRETKSERSSALSLSSEVSSTPSVSPEPGGHRRHESYQYSRKADDLKEDMPAPFGETLSQLASTMQYGHFHPMTKRELPYKRRDKDASTLHNSQNVFTSSGPSMRPRVASNFDGERGDRMRWGDKDGDQGGRT…	1.91063
shuffle818	PSPLSQTPARSDLKTFRQQMSAVRYWADGGASVGKSPKSEKKDPTYDMDPVVRNTVGSLGNDAAEDPREPNLIRVKGRSMDRKAKDGSERSNSKMKRMCLAQTEQSYSSRAPTPTENEDSAGGSEKQFFVKTHDESGSQFSGLSKGLRDFYSFNPMRKITSEKPKTKSKGSEPSSQGYDPDGRHPETNSTKQRTINSQRFQRADTSHPEAGTSDPNSTESVSLGSFPRPMPRSSSETSRKVNESQDTDRADTNGRDPHPFVARGVTTVTPGNNSVRTEGTSSARGHGSNRTAPEGIVAAAFNSVRLSFPAYTGNCLPKATRQYYERNDAHMRGDEVMISAPVSLGNEDLSKIRSLPFNPMEKSSPDGARGRDDTSPDSFSESDMRGTTASLHKQTLAVL…	1.86202
shuffle819	RIHSYSQDVNKTSQARPDSEDDDRSSVSSPSRSPDSDDSIDEFADGGSNRPHLPNPYPFGAEEKSSHAAGEITNTDPQLPVLVSGGSDTLSASDESTPRIKDQGDQPRRGFVKWVLDPGPLMDGEAAEVTPQSLCAPHKFMESEPSQMEWTINRRPRKLTGVEVVDLGLFQRWADESQLRPRDDNARLRPLDSGGYYTKEPDVGTPASNASNHKFSDADGLPTQTMGLSKRPHDDHDSLMVDGHTDSEFGLGVKESQETRCGSLRDQAPSLLSGGRSAGKERPKQRNRPHNMGDSGPAPETSARRRLDFSEERLSATAIDRDGKLNTHVRLMGGRGRESYENTASEYSDSMGVSNHVHPEGIAIPGVPFMYTPHSGLEGSHNSPDYSAVKDSMAARNVE…	1.87125
shuffle820	RRLPGDGPWPRVLKMKDSLEARHDGDATEREVTPDNQDPTSPRQAKVEMWVEFYQYRQKEQSRLVKVASLDTNRHGSMMRIKDMPKSYDVTSLRQGDMPGGSVSSDRGSTQSRMQDNSRRDFSLTHLVKDGNDTDGVDSSGTEGFNEGKGLKRNPRTETEGDNVSSRELYESDPSRSREGKDIVRKEFAMMHTGLNENKADNKCDHGGTARDPSRKSKYLPQSSSPYPHMYPTRREDGRPPRRASHGNIEYFADLETSPAGDTSGYGLKSGAVKGPDQKPGSELRLSQDNLGPLPRTAQQGQDVIELRDSTTSKSVHRVQSTRNRDSPPAVTLGRATIESELQDSALIHHAQSHISQRNSPRESTRLDARPDNAFAGSDMETQDAASGSHLRAVGDSPL…	1.82407
shuffle821	HVLMYSREQKAPPGSGDPPVLFRDPRGTTTKSAKDTANMNFALSDTGTDSNENEDSWVVGFGAQEDIASSRSRFMEEQEQGHFGQPYGKEPKASMGTPVNSDRRNDSGYGPRIDSSAGDTGKRSPSGAVVNNDARDQRKRMLATNSSMSEIVKQVLREFREVQRTSASEAPPRSGTGSDNVLHSEDLLRTTMAARKSSLSSYRRREADTLKTPKLIKERLEQCAHDMKGGGLRHSGPPLTYGESNGGLAHETVVILVTLKLRQLNLSTSLGFRAIWFRVLDDLHGFRTSPYKSQSTDMDRGIFMDESLGFQASFTPTAVKNFPTSRLNRRPSVSDEGELKELGDSQKREPHLVLGSEFRTEVHKRLGDEKFSDQKANGLDQKQSDPRFRNGHPVRIDSA…	1.8581
shuffle822	MPSDSTESEVMAVDGDNDSDYEDFLSEPEPSHDIGDDAHLGSPVNYEIRALNNGSSKESSVPMVQAKPGRTDHHIAGVAHQLVPSEESAPAPQMSCLPFAVTVSGGHSYGPGADLNTKQASMEDRETTGEVSDMLISARPQATSPYPSRPRIQFRSISDMTHPRESSSKQMGMRQVESFIVMMRSRVSVAERYPAGHQTRSDMPAAQESTENTDDRSMPLTIGSSSSRVAAESTDEVGNFDNTSADYNGFTKQSLIVSVGPDDSRRKVKRKSAESLSDMDAFSANLGGPTASVLYESFSRDPDCTLKKQHVRPSESIPPLSHDKLLRRKDSRDQWKTRIRTVPTDEGDSIQDPRDSTPAETWSSDRDGPRSDSESGSSVMGLTPSVTFRIQDDGSREVP…	2.1451
shuffle823	AGVGMPAFAREKRGVLRTKVVGQPAQSSSFMDNAPQFWLGSSTVGKQRTPTVASHRHTISDAAYMSSLQMRQINDTLSSSATVPGASAVTFREFSYASVGKHRSDKSDLHSNTMNLGNDTAQGFYLKPKDSSDSGSEPADVSRMSTTSASNVIPSPMGVTESTAGEVLYTREGMKRLKSGWTRKSSSQALEPSFVSDQQNVDHSYFSRSPKSLGSGQRDVDPDEELYEDRGGLAPVRKFDLKENPDDGEGLFVVSLSLLTDREKRWTVSRTLQTFDDAGSEADVRRPAPPLKAASDAREVQSTEHRHERPDHRRCPNLDPESNANAPSMDFDEQDPLGETDSPLERLITPLPDVKAVTKSRRAESFEGQPSSGERQDDTTSTKPSSSKRGGCPVDGFVT…	2.0501
shuffle824	SSERANLRRDTVSPGDDDSSGAKNTRHKDGVVGHSLHMRSSRIRLDEEIFTGAEEDDDSHIVKSRGTKLDPNSSSQQRRSGARDRDDSRDQSQAPVHVNLSESDDHWRMERAGYPAMPGNIVLGRFTNHQLRSRERDIPVYPPDSMPDSDWTNPIRIMETVSFPSKPDATPAGQKDLRGYDSEAADILKLTEVRLRKAMQAPPSYKTHIDSERDRLPMMFLFVDTGPSLSKGATRLSSPLRRQSLSEDQLTRDPGASTDSGMTDDHPGYPSQSLHNVSSAFRSSASSVKRSLPTPDAGAKETTGVSRGPAQGDSSSQNGPHKTRGLTVQDRTGTRSKAKSVDSLVSSIDKPLEGIALLNVQAKELSGLQMTSHTMNEVEEMFSRRGPKNEYEVTPPHSL…	1.82334
shuffle825	SGDDAEPGLDGEDVKKRSGFEMELTGDSTLEMHDRMPPRSGRALGPSSSIGRDSVQSAESRGALDGIYEPSRKNQELGSLGTSTTQAKAAWRDLDRHTSGPGSQRADPGHEYRYLPRLVADLPTNVTSNEVSTRNSDSYDVPPDMGGAKDEFMYVRRERDTNESRVGMSRFPSHDFIGPALDHAQGDSSMRGVSTFSSPEQSDDMTRSEVDENSHPSFPDLNRLRSVENRPPTMKDVTFWFALTPTACPDSRLQTDSSPTNGTGDYAFSHGSAVGRTGPPPSRSGRPSGEQTLPAAAPVGSGRHIADLQPTPLLSTPPAVLLPRSASRELDPSEHDDRVNVIARKEDSVAEVGKSIERLKKVGVRQRQAPRMSIEKKFHKDRRLELDNAPQDMFKLLQD…	1.90495
shuffle826	ATSYVGMHKDSEKMDEDDAVEYAAVVERPTRVCIIVENEYLGEQRLGGSRRNKDSDAESRIVFRAAIDFKSLRPSTSTEVTRSKEAEFITKSSDLSDRGSQDVGVPSAPNSDTEGRVRLFEPTLDGPSHMRSPNTPSLVRYSSKERMPSAIGKPTNVGSSNMNPSFQAARSDPLPTESRKTPAHPGVVDRLDQDSEGKEPRDGLLSESSESMTGGLKVSFNGQSDRATADTKQFSSVHRDARKKKTKLAMLVRHGAPEMRSEGVDEKDGTPVNRAWSFTVSEAGGKQSGPTHTQVSSYSRPLLDHHSDTIPPDKMTDAHAFKMDKAPTSNMHLHEDSAYLKSRGPNGSGLLFESEFGGPSHNKDASPISFASGNPHAPPRLQGVSVNPLSALSRLSLKE…	1.84914
shuffle827	KGDGKADTDVHRRPRLGMLRENERPLPNREKAAVTGDSDRPVKKRPARRHDSSSSNREMSSDTHNSRQRCQIVMTGSDPPLQEDGTRQDAISSDYVYDAFKDRSRRVSPRDLEEATRLLQDTTSSGEETGEHFFEKAMVVSERQNLGGHMSFRLESGRFSGIGVGDYMRGGEPVDNDDDLARYLETRLSRYVGGSDDYFADAEDPPALDMRLMGILVNSQTEVWSATLPGSDEERIGSESERAAVDKTTLAYEPPITLRQRFAKNEFSSVPSTYSTSDLFVYQSPEPQWTGYLLLDPKVTKTKTSHPFAMILASIPRYGPRPPPKPFSSDGTASDRASGYPQAQKRSSRVVPWEGMSFARELLPDDNSDDSVDSNVPAMPAVVKGGGLGSGDDPRDGGL…	1.92198
shuffle828	PPIDGRPSVYAEKSVFPSGIRRRSSKSLFGVSAYDDSAQEELQEGTSIQDSSQEPARSPAERSKSDSFDKHMLNVLRSVSALNVEVVHTLGCNRPGLLDRTQSEAILEYRVETEQRGEPPSLGPPDTLVGAETTVDSHRTGPFQPKHGGKDQGSSVSKEGDLGLNRVSLQHGPESSNDKTKPIPRVNSASKPPHGADDLGRLDSFPDPSYQKGKDLRSQRETSIPAFTATVETAWNISSRADRGDTDELATDAGFGDPLPDDGDRDAYIAISVGSSRTGFKSSLSPYTKRTSGRFDSTSSHDPAETSGSSNSKFGSSRGVLSERKEQSRGNDSSGFVSPPHQNQLEGGEDVKGSVQDRLYNKPQSEMADTSGTKDRVELEPVMRSSEVLGSMDKHSQHR…	1.80169
shuffle829	RTRVGLPGPPTKDEHHTQKTDPGWALSKKEANEKYHRFVDGDSSASSVIAQGCLGSGQSKRETALSRDSRSPPVSHHERLAHSMEPPGVTAFANRERPLDAFEPSEEFAFPNGRSITSGPQFRDDMSMVGRTVQGDFDSFTRKGDEPPGDDQVGDNRSPGYNTDSVNLSGDPPPQSSELKVVGNMRAHEQPSDHNKEVFTYPEEREMMLNDLESKEGSDSLHSEQRDTLRESKGVTTHIEVRHENGHPLRRWDDPYLRTIDSKGSVFIAQTAELLLKVESNNIVAMLSGLRDWKDQYSRSTESYNRPPPCINLGNLESHGERMIEVSVTTGDKQGPDPSVNLGGGAKDPRPGDLDKSMLSRLTKSVPKPKYSLALSSVMPSPSSTASSVLNPPGGDDDS…	1.89916
shuffle830	HRRGFEAESKREPPEPVDIDEGRSSDSTSGRHNSYPPPASAETLSRVMAELPENDQEIPFAHRNAARIWSFGSWGARFFPKRTGGAASDSRRQVPDIGSKDSVSHVQVISKLNGRKRAVLSDHKFSLSRNPTPAFGPRVSTDTVPSAVFTGSDAPRRYLTVDLTAKLDRELPISKRASVAKDEQLLSASDEHKFDQSSFSYVGSTPPMVTSARLDADFPPVGHNELEPHISRSESDRNPGKESQHTSPESDKDVHHDRQPREILGERVAECRPTEPERGEMDTKQIAKGDDSFEDVPMPFSDPETGGMSPSTPRSLLGTDNGNRVTVSSLYFGERYSEMLADDPSIDSDEDDRKPAALYVRQLPDGPLAAANENDAFYKLEGLATFTNGSPKAPDKDNR…	1.91491
shuffle831	SQTRDESSRANTVARLYEESEEGARIDPGSRPTSSPWKSSVIQVSDSESIKLGGKSHSERSLTFSSGFKRSEDMEKQSDVRSLAVAMPNLRAQDRDTDSRSETFNEPTPVITSKVYKRFDHSNEYPGEIYKGKAFNGHASVLEVSLPGDSKQTEYNMNGRLNVELPRTSQEGVFLTERYAAKGRPVDTSDGDRAEFPSLDVFLPSGSVSRPGWDPPIPSRPSNSSDALLSSAFMFGYRGRRELDVNPNRNFRTGTHICSVDSTSSSGSRPSKVHDDYARDAHDDDHRPLSSRCAVSSMDDKNANVELQLSQSGLDRSGTKEPLSDPRDQATCDRYPMISKGGLPGGNFSSSGMRLLISHPSPSYRQSDPERGMRVGANNDGMDPRTSYGPTSWKQSMGA…	1.81854
shuffle832	QMAFFREVSPRADTEYGIAAALVSPPLPAPPDLFGVKMDMIDQAMSSLDSMSDTKILTAKRQEGRIDPPGPPVGRMSRYRPSRVVKEGKREGDIPGLPDQSDTTRKGHMTGRPLPDSDEGNTSVDPGDSSNHREQSRDDHESNGNVSYGVSRVGSPATREEQLAQDRWGPKQMSYAFGVSLEDRPMTRDRLLSLWNPEHSDNIQHVSREAVSTEGFGVMISVEMSYESMRFVAAKTTFERERLPFNIIGYPFNNQLKELDDRTPSTSAEQNSVKFELGPSKSGKGPRFSFKSGKDEGGDPPEFEEDSLRGRQTGTRRDGHSIVPVGTRTPRSHHDDTKGCQDQTAAGTPSHTRPDCLEVPPESSYRDTLCPHERQGVPSTANKDKHASSDAESGYAGRT…	1.8296
shuffle833	GSPLMSRGDFLESVLFPIYVDVSQLVVPPTEDQQGDDLGRDPAGELDPFDDTRRHHSSKTATENTDRENGGARRSSADGVQHAAAFPDNDHNDRTESGRSKGAPFNAWAKFYEMRDKGPRPSDRASGDDTTLPPASRSDHASIVVTSSTRDRRSLKTFDTGRVRMGPMYAVGRQPGFPPAFCGSTERANLAISQIYSKLTSVTPSAVPMPRNEGDLPVDPVKSLSLEKMRANAMPRSSTASSPSVTHDSETIRGSGDQKNNFGSESRETSSAAREELAFDRYAQNEQDLDNSGSERSDHPVFYESDRAHQTRRVITIEGDGLDSNEGGISILRPPTRSPRKDEDGPPSMVFTDTLMQKNHRASCRSETKVSYAFPFATNSYIAFQYSDFPSDLGERVIN…	1.92868
shuffle834	RPHAREIFRSNFIVQHVDLDMDSGKPRRFPLDLAVAQRQRPLTRFAELSSTERNPSEFIAERRNRRETFTDAAYSENAQNDAESAVYDVHSQDAGKQPHRDERVQDANKASTSIDRSFKTDLPPSTNSRSEELIMKTDGATVMNSSSSAKVLLYRSSSALKAEDSSVGSMREQTRPHDRAKDGDNIYQPNGRDPSGPTVNESTRDPGKAAMGDLRMVSSQTSEPSKGPDRDTGGGFEFALGRDSDDKVAPFGDAEPPKTGMSVVSDIGANGDQSQQPGRGNVKDKVMPFKATYELAGLPCGQPSGTLDTRIHGDDQTSPGEVDGLLGPSRLDGNRRPQYSSSRRDGETNRDVSSTELEPPLSSDLQDDGAAPWMRTNQGKIGSSLTVEPDRHKFLSDPI…	1.91891
shuffle835	EGSEDEVKLLHSSWEGKRLALAYRAGETRNSHDIFCQPGYKSLFGVSSPDRPLVWIRPDNGDETSSEPDMDRPRADTRPLFEQDEPTPNATGEPSYPALRTSVDHTKGRVSIAPKARASQLYGTTHSQVQPNDGTDPGGTIMSVGVNSDGDIFQERTRVLRLRYPIPLTSEKRWPDSLGFFPEPSMESGGPEWNDVHEISSPARSSLGPDGRQLQLIPLKFRDRTDRKSKADEATQDENIDMPATSPDHRPIRLNDEKHAVGVPRIADFSRGPMEKLATLSRENGESTKLVVAEVGDRDSLAKEPKHDPARRSGGGEIARQEHPVDGRVQRTTRQLRSGPARSSEDPDDSVSPRGPTSNGEHQASCNRRDGHRSTTSSSALTEVTGFIIRFSSHGTAMT…	1.89372
shuffle836	NDTKIRFRDGVSNSRRNSMREYTEFLDNRLGPRFMGRGKQDPFLLSPRVMLHKSMSLNVPLIRLVPVTPTDGEQEEGSEEPRGQYDPSGDTSLPITGRIVSIRTGYNSVRRSPTDRSDASPSLTRLIAPVNSRRRGSDSASYPRHPSSESEGFLNPRQTPDKDKGSLAGPAQARSPCGPQSVSPGDSAEHGSIPGDGWATASAHEGTEMTDLKSQSGEVDMEQKSDWPEVESKTHGGNKMDDSEARRQHGMLLHNLYLISGCRKPFRPDSTKVLLVPSCSNRVYGEYSQRPTTKGSVASSLSQNSVMDPHDGLRVMSDIDPSKREDYSSGDSHLGEDDFTPNTFEMGMSGPFNMPEVGTRGFHDMKGFHTGAESRQAPSVQARLDKARGQPRGHSSRDY…	1.85242
shuffle837	LHQSAGGSPTAEARWIQRSHTSNNASDKEQYPGTKYAKDYFLDDGVGRPDHLKSYYSPSHPDTMSSMRPLEDYDHLTSLYAVPMGAEPDSMSGVSPGDHNKFNKSKIQLLFDEIDPDRKAVIDSSLKEFVKASVNQANFKVAEMATSHQMQNETKPAVNGGESGSEAPTRSPRFDSPRTDPQDLCTMKQPPRGDGTHGGGRTVPGIRSSPSAGRAHSLAALSDYDLNAMAKMIQISVAGSERTEWFVSMVEGHRERKSNGLSSGDEPRKIDQVLVSSPLEDFSQVDRRLTSARGHGINRGERPLTSSPPSFLSNLSGGVLISPEPDNQENIDESLVRTPVGQSGPPDDRPQSDEMSQPSPGDSTRSRKSRLEESPLSSRADKTSMSYFGATKTADLAAF…	1.86167
shuffle838	KHYSNDVANSFFAAEAKKYGTSTDHQSNDDPYSTTSLPRPHSEGYTSAIWIEDSSPQDTNDHSHGVLFARLDESLSVRRGPFDDRRDTPNAIGRVRSHSMIQQTRGFRVAIFGESGDMDGDVVKGSDRYGDADREGTDQVDQYLNTGRSTIDKNEPEDDDRRRSSEKDTPPRTVDTVAAEGRIEEQSKNRFPSSAAVHPLHYKSELFSAEEAASYKTSVVLPSIQAPRPRQLNIGMKPPPSMVLSERDRKPMLSMRDASSHMLATMGWYSLDSFFMADRGDNPPVSELPKEMRSGTGAVSFQQESESERLAFSDGARSMEGFAKPNVDGDLDDLLEHLPALKAGRSRSMLFYRSMEFNVGDPTRSSNVASTSDQSSEMDIQGSREERSTQQGPGHSQVD…	1.73317
shuffle839	PVLASLPTDIHLRSKSGTFISEFGNGGELEQSPSSSDGGSDVSETSSPSDADGPRLVYCLIIAVIGSARKEHYSDPYQGEGLMVPHRAPPPRDGGHLEKRGGRIGFDDTRAEMCTPVMQMLVSGLQRLAGPMDNVSSDGNSANVQTESPDEQARDSEESGKGYPERYPEGHGSSRDSMDNSETTAEFSSDPRVVGDDSRPILRRNDRSALGSHRPSWPGSQTRNFVPARSNPFMAAATRPEKATQGPSIPMSRVGRLQKNSKETSLTAPPPFNSNNENDSVSSHYSVPAPTEEMRSADGGVPGDKRLMSDGRYREETSTTHDLFPAKLMNSTRDRFPAGPDPQRRRTKGDWNALTTENELAATNEFTSVNRLDWKSDREDVDMVDENIGISQPHKISFR…	1.94307
shuffle840	AKFGPKSAGPSLYGQKLLPQASNSLRSSDEQPSVCPKDDLAYIPNTDNVSADHKHGSSSIPAGMYKQSAASTESVSFSDASSTDSPKDGESRQGLIPPVTLSSNRFAGMRGPQHADITHPQTKVDFSAQPLCRPKQTVNTSSSLTTSDVTEYFEGVSTKRSEITPALETMVKHSVMSPSKGQNISKGAQQERDDRINTNQLYSALSADRGREVKHMSSDDQPPIFLVTQFAGPELDGDDEDPMYDRSQTVGDDMAPRRPSTGLNGMKSGTSRGLDSEHMALDQIGFSARGSKNTRDHLATSETDPAKGSSTEKSGFEPPQGSGFARAFSVNLPADSFRSHELPPHGVSGPFTPQDDNSMMRGPRSKNFGLSGARAADSFDADLTERKGDDVPKLQLEAV…	1.94795
shuffle841	IGSEPSQEHFDQQIVKYNPDPDEASTPLTDQREDKQDAGDSGEWDSAEQPNTTQRATIRLDTSAMAQPNGGRTNRPGGASPRRASVKSTDMDVEADLQWGAVTDFSAVDPRIDLERVKRTAVDDPIKSDATSVPSPMPAQRVGNNPVASRASVTITNPDGKTSDGRRISSLSPLDGPKVSLIRGELFRDKTRSDPMNLGNPAKEGKAEGEQRVSSIPGPLASFEGMLTGGDTNYKASSSPGSRDGTPGHGDTSAQSSPKALDMSDQRSLSNKDPLPWSSGVVYVKSLHDFEEISQTGNPDQRGQTETEEEPEPRYAVRHRSTTRTYSRSGKEHSGDSRHAVPPRDSNGNGPSESGDLTREGRESVGSAGLPMPSSPDNGAIDREACHVASVRRHNGRLQ…	1.87749
shuffle842	DRTKRMLNFSIGAIPLFGGLNKMEMPPMSSDSAPINVNWGQVCTLFLIVTKSYTGSHSGFSDVSIPTHRTSSDNSVDDTLPDLFSSEMFMDRGAFNDASKGRQLEDRTASSSDGKRGVGDQDPLKTKEVRAGNDRRFMRESWVGTQDIPVSDESDQPEDYLVTAKDPYPAITGGDLMESSFKGYTGDSWSMPMDLPLSPSFHVITNVSNRPRPRGQQSASRADEDEASRSMVPVSQPQRMNEQASKQYDRHGAIPPLPSASLAGRGEHSSRKNPTGHPRSNYPMLEGQSRDEPLLQVAKDMPNNEGASPASVWLTVTAMRNEDRGTHSPSEESMSAVHVNPPCSRLSKKGSDSAARPNDSTEFGDTPKNKETGEAESRGFSTHNRDNADRMPDFPTPEQ…	1.89067
shuffle843	DNKSLSIVPGNGRQDQPVIAGLDSPEVSASRDRRSHSNDKLSARARQPNRTRLSRDSSSPTTRMRYKSDRGQTLGPDCVAESSYLTIALKPDDPIVGRVVPERSSPRYAASPSWVKETKVGLMHNESGAMFYNSKEGPSGSMDNSAVVTHPSISPPPPKSSARPLPFSGGSDEPPPRDAANLAPVLLETGTKLEDMTPSKPASNEALDSRSSIDGGGGAELRFGPALSKQIDRNDSQTVNSGYTNMPDDLHLYSEKSKSPHSDGTGVPRLLESAMDSTFNSFPSTDLEKRKGRWHGGQSEVAVSVHIDDAPQAEAFLSTSLNRRGMNRGVTRVANLIRNHKKIQPRKKTMMSAPRPRQFPTAMNVPVGVSFLDDEARSDCADEEKRRPDDSYSFDHSRD…	1.98884
shuffle844	FPLRMLADRLTDSDESEELIRDEYKQGLENLDQSPGAMVATSRQSQTTFVEDSYGRENYGDRGNSSVDPKRPVHQQSPSLNLRGPSNGLRQTRPKSKAETTSLPNGKDPTLIKNHRNATDITETRSSGYHVGVAVAGGVVDLNAEDIPKAVTQASNEEVIPYTEASYLSYSQQRDSGEGTAIAREEVPSSRRRNEDPRLMDLRSLDVESKSEKSSRSLSPSHISFVFSGDTDEDTDRTFANEIEHASLSLPDLPGTPAPARYPRSSSRMVPSSSDSGPLSGSNLSRDRALSIAPGFKDRMTQLGRGPFTSPYDSRDSGVYRTEVEAKDRRHGIVGKSESGMVTRPHRPFQQFGPRCEAHLRLQPHAQSPARSVMSPNQQRQMTGNSSSFSGTAIPKIEP…	1.85208
shuffle845	LIRPREGVRGLLPEQDGGINTRRDAHLDTVTKEFSDKKDFPDVIAFLYDMTCNQRRKELNREPYEEQATSRSLSVSLPRPSDLLVRRLSPSTTDKISRVGEHSSNQRAPRHWGEDKGPSRGRTVRAFHNDSDHNRDDEDMEDTSQTVAGSMGQDSSIARMQANVQLPDGGRSGMSKVEFSGEGVDASEESQPKSDRMDRDADQAGEGKLSRVNDIVGEDPPSNLYPTETDRHPLHAEQSRLSRKLEESMGIVVVPRRQRRNLDRGHTGPPSRRDFAHSFSPSEMTSRTPDNSETSDYSAMEPSSDAGKNTKKLRSSSPSDSRSSPNQYVMVRVRSGPEPRHPCSQGNEPTRQTDQTVKPPFQREHDTFLTSTSHRNDDSQKGSHFSDPPGDMHELPSGS…	1.93528
shuffle846	NHPSSTEDKPAQQDRSPGSGVVEDRPESSVNAVLKVRLSDQGGFGTPNHDADDSVTESSTPERPEVTKYAMEAVIEALRDDMFVKGSQDVMTHHPLAMSPPESSVDPNFKTPVESIEEDMRAVNRTRNPQNTELMRLVMTDRGGEGSGKQTSAGKDPTVSSSDGSDLPRRNVVELSGPMDGRASAQSPAARFNLSRTKSPLGQPEITLGSRAEGHRISSEGPGEFDPRSRRSSSVARSTMRHTLPGADSKPRVGKVASKEWKELSMPRQPQASSGPDGNQLMDDASSSPYSGNDGVPDHEEGRKDFEQSGYRLYSVGFGALRCQPRTYLGSKPSHYRGYFSEVNDSSQTIRSDPSSRNGSSNNKSRVASEKDLSIRNEDTKYDEGGFDPSARMWDPTAP…	1.77539
shuffle847	TTSDGHPGVNRTTAPQLIDPAGDLMRLYARVPLPFRLYDEPSGEEEDSSSVSAISMPAQQNNGFSGTGSCLMKPSDKRLPDIDIKRYFPVGNEMGLIAQVRLANSGGPTLEELLSSSETPGQSTSRLMGASGKFGDRAKSGVRVWPGMFFPLVLEGTGLPETSSGGEDINGEYSAHMEEVKVGVITARRDQSSKLESDFFQSGRGVSQQDPQGTCKGLTMYQKPNAVPSRNDASSKPKRDKPLSVGTDSRFTNDGGTGRDKRSNTDAKAGTVKTGNEVDKRGVEMHGKGVSDMFTRRSNAVAQEPSDDTQDTARSSDREMGLNSTGQKQFFMASQPSSSGQDSSRTTSSNLRNNPSHKPQVFVSRKSVTRYVDQTPHPGAYPSHDRRVYAPDGMDSSTW…	1.9935
shuffle848	HALKHPRTKAVSQYWETEGPDYTPSGGPDWSEGPLESADLLTTGPTKNDGFLNFVASVDDSAVDGDDNGGMVRSADLEGDSNYVMASSPTGAPDPVVGLAFGKMEPKRNVAKVSQHESSPSTPPTNVNQQETHKNLRDSRMVPFGSFMRTSPTRSTRSDMFLPQSPRSRGRLDSPRVQSSDLRRGSIERSIHYDLRDIDPRASREYNLRARGGPNGENKPLRSASDPITGGPPAASGLTRDQSEGGLTPGSSKYLNKADLIIETIPRAQSVSSVKRKKGTRRTAPMNRPERRQKGLALNDSAFSDANSGQTPQMEDEPEVGSNVLTSYVDQIPREHTPTPNYKNPEKDMSHSPSFEQSTPSNDKSVQMRLSALEKLARLDTLLLPTQSNGAPPLSELFQ…	1.97108
shuffle849	FGGSPVTSTQSVMSTVCRDQLRGSANSGAPTVKEGAALDLDARSRKGRVDRFPTTLEYSKVNSVKDSRPYDRPRRARSEAGHDSMSFVGNNDITAQFSSDVIRPAATQSDEVVRSNTSKRSGRTLERDRGKQDSAFLRREPGFMSSSTASQTPFPEKEKYLLPDILPATEDPAFKMSLQMFQANEGVQDGEADLGSSVPSGARSGAVDPALPSPVDPTAIMPFSQMASARGPDETDGADVPGPSMTPSQPISRPYDPFALSRPGGISLVYTTSESGDMNNEGATVGNLEREQRTPSSVALNRETDHTVPTTVVSSDDEKNDSDHSEDSRDQNSVVSSEYHFQSRQSSEARTSDSGEAKLFQDEMLDLRSGRRFKDSEDTKPRFRHVTVKDSDSLPDTKR…	1.95244
shuffle850	GVTSLQRSEVTSVYPFVTYPFDESRKGRISPYAPMQALSNLIPRSQNRMMGRSYMMAGEDLIWQSEDRHGAVMRSAWISVLARVSPSGSSTSPCRMPRSRASDEGNSEARLTRHDFVEYTVSMLKYEEHTLTSLDSRVESFLLLVAIKALRGMTPYEQRFSSHVMSLSGPSSLSSEGSDVRSPSLYVTSKESWDLALGGTSRSHSEDAFSIDLQHATEVTDRENDADFDMYRESAHTSGKQVTGLMSAGEDREPTTDPDTQASLQEPENDEVVGYGLEGSMEPRSYFRLDSPSQKSPPTARSLQKTWDVEPSHPRALNQAPNMKIMINRSYIGNSHTRQLPGPTKPGAKAGAGFFRRESFAAVDPTFFGSYLWMEHDSSPVDDAGDGTFRPSNVQQDSS…	1.81751
shuffle851	MMPYNRGDSELSECSQESDSVEVTRESPIQEASGYTTLDGNHRKQLDGVSTRGGEDERNPPLVGYPDPMHKLSDEMNNGETQFMQAASYGDSLVRGRNPGTARGKRCPEDDDSGPDPRMHEQNFALISPPFFEQFEEEGVQTSTTRPSGLDDPASGSKFIESQQDVLQGFFSISDFSEGQPIKAVSSARFSFRPQLAVEFSRPVLESLMNSFRLSSVGSGEDRSPVREVAGMFFVADRQRQFSAQTSWTPFGLQRRPSGGTGFLPPERGAVAKPATGVKLNSLLDRESPSMGRPVVAGRNMGAIHITMYDMDLVSKNCPIDFTISNYDRISRGPWAYPAKLDVEPIIKLKSNEVLEKDRLFGTSSSTMVVSLTSLVRTIQSRDKRAKKSLPRAPAMPNV…	1.92478
shuffle852	RIRPDKLEDQAMSRRSSLLSATDGVVSKAYQLNADYPEGPGDLSHCKGLKKTITLILFTFKLERLRKDSNSGLFSDETDTGVSPLLEDEFKESSFFSSEVTMYDFLGGMFRPSSPGEDRGHQDLYDADEIRREIDPYQYGLSRVADTVELRHVDDRLRSEHTQSSANSESFQEERRMSKLNPDDGLSVHSNEAIHRGSRVGEVPATEGNGSPPTPTQSSAVTLFAGKGGEELHSAGPAPSSDATRPLGGNRVNRFFIEEPPDGEPAQMDGDASPGNTPFMAHRPSSGRVEARADNLSMHLDNALSFSSLRSYSVCGREMAQTAEFSASSMKASERRYMMQPQVMLDSNQTTRSPRDKEPRDGVRKLERVRDSSDSIRPKVNASPGPPTRLHAISSDYSN…	1.88979
shuffle853	LSDLGQKGDSMVGSRLGPRASTPEYSSHFVSRQRIDFVQSEQKDLPESVSRLGWDVVLEAIFLPERVDQQMRGPGLRGPPSLVGFPRPHNSPKGRDRANSSPNGLPVMGIGISTKSEWYEMGPAISTPLPGSTTLFHPDKGPATDHMQTQGCTFGELDSSPRLRNDSGCSDIAEDRETEPQEDLRPGVGRSLADPRSERTHDMASEDLVGHSADLVINSKMRRRFSADPYKQLEMARDDEQPPLGPRPEQNHEAMSFLSRKHISYYGASKLGNIRGDGLSDKGTEGSQYPFSNSGDNEGSRKSSAVLATNQAECRVRIKPYPSSRTLDDGGSPAADEKLEPDDNSTQNDRPSIEDNSETSAGSQRNRLTPMPDEMETPVTEAHVKSRDHSSSASYDKEG…	1.95468
shuffle854	ELMAVSFAKGTSQLYDDFVFDGRDRSVLMDCNRNMDRTGTQNEDYSSRGPGERSGFLTTNSSRRPRLGPSRETQNGRSINDASRSGGKPQMCDRNQSWQFLASESIGRGRKAKRHDPDMDHVQTRDGGRRVDPSGVGVRDMLPPSKVCFAELIDIGANTPLSLTERSDWDMPVRSPDPSREKNISAATRSSSDGYRPTKVSAPPGLRARRSEGLQPGNPQDPLSGSSPRLYARRETDEVSRMPESSPAEQVDADYSNRAMKSLGERVGPYLASLAVLVHDPPNPIASRVRSVDTGLTGGSQSGSRTRRELHETAPRTPSLPLDKSKRKTSAPSYYGEDGRQKSGSAFREGHRHQSTRKGTVTLPQTNSSRDLPDPEVSIQDLRKGYNPMRTITKTFATL…	1.94438
shuffle855	VDIDSADESLAKDSSQKMMKLLESWNNGGHLISESQLLPMVRTISRRTREQLVMIDPGLLPSHADNVGVSFDYREETGDMGTIMQLSQSSTSGKHEGEQVDRESNESEVLVGVLSRRDSPSIQTKLSEQGTMKADHSDETANGDTSSRSPGYEQVGVSRDPALTHMAGITDSMNKSPALDYATPDNRASNTAHSSERKREPSRASSVYNSYRTDSHSDEMPGEREQASPHLSISPNPAIFVRAFAVDSEVLGRAPDKGAGDEPNSLDFYKKYKPPREEDGKDTVDGHSRERPVGRLLMLSTCKASSNGVNNHSSNGEKSVQPSRQTDTPPYAFTGVTDLADRTDGHPVRPLDNSVYSDSSRAGDANASAASDIEGQQTHGVSSQDFDERKPVILPHKST…	1.87473
shuffle856	DGVTLRFPDAIDVRNMIPLTRIRFSNDSSTSGNHDRGSAASRARPRGTREMYKAVPSRSMSLVSEHELESSRAAAEKQSNENRGQLDLGYEDMGPSTKEKIVASSREPMVLPADMAVTVKSEEENRRAASSPDNSDGWRGDHTVGRKTDFGRMTFMNVNDLRKFRGMQVRSGEPDVGYGSSGPPVNGESPDKGPLKTRLVVIARDDPDMKSSKVEHTLERNGAPNRRGMYQGSGAETKTPLMPETMDTPMSARESDRSLDPESKSKENTCVFSSDPKAKTMSRSESGSSGSPHERSTTQMESGRESRKTSEASQPVWKSLPRQQQADSSDGETPQSSALLGSSLATGRIDEGVPSSAHCVEPSGPQQPSDLDARGGDPSNRDSSDREPSDPLKGIPLAG…	1.83232
shuffle857	YGYVVMEEELEPILGSSDRNTRTASRERPAPDPSEGYSLAAETGDDMRTRGRVPRTRSTGGVATQDELPRWTDFEEALGSPVGRADSFNKSHGSSDTDQQSSFNYLRGSYLSKMFQSSLRPIFESPASLKDETKHCSVRTMLQIDSTAPHCARDQGSGHPKVEVPVSPRTYLFGLKVQHQSGQDPFFEDSILRFREHDLASSVVLARSRDTYMSERWTQNEDTNELSDTPMLQNLFSTSMGSGPMITGMSDSPMDSYVDDEFELILSLDSRLGPVGRGNDEGRAFSMSARNQESSDGQPSPIPDNHPRLSSGHKVAETRPVPPQRPRTMSRDSANLGMPHMSGSVGYAPPMTRFVSRRQGKKVKEPGAALEPPGMVNLKSPTSAKSKVTRDSGDGTDKK…	1.8247
shuffle858	RSVHHRASSERALTVPNVTSRPVALCRMYGEPFDMFAGLFSGSATQRLSGQPSLDEPGSPGRQGRDGSIAGSKDARSTIMEQASDIPVMGDRPGPSNHSDAGQTRDSGQSSVPDSSTARFSRGVCRMSRCDELFPVPTEMVNSDPDDDPPSRLGGEFSVQEGESALRDATKSESDIPDSETNSGDDRFQRHQGEPHSFDKAVLRDPTHSTVKVPLVGAGPGTDRHEEPEPSPDCDWAMRWFRLRPVISSEHWFAAYLFFTSDPPMNSDPLNVAVTSISPMDPTNGKSSDPVKGFDEAPVSRDSSLQGGNRKRESDNQPAMRGKESKPTRQRDTDFSESSSPEDMLDDTPRGPSPTMAQQGLDMNRRTLRGQTDSDVALFSGLHATWITIASPANASNRV…	1.84633
shuffle859	DESRVAGSGQRRNKTDFKPLPGVSESSESEGTSQGSPTSTRSPELETAENESEPSPSDDARVSGERLNESKRDDFIPHEYVSTDTYLEMANVEMEFSLPSLVGANMDSSAQDSCSTSALHTLGTSGGRSRHNTTSSRQVSGKDYASRMQVLGPRDMPPTPEKSRDSVELIMESGHRPREMAIHKQGQPMPGSGQGIPYDEAHCNISKLRFGGGSFLFIQDSMGAADSGPNPLRGAIAWHEPLNNDVRQSQDEHALELFGDPKRDRNYPSSSQAPSFNLSAAGGRRSDLSDATPSKRGTPPNQSNSHGISLTSFTPRETGEFPLVNRDGQNVTEVFKAMLDKTIVDHPSIKPRASGVSGNVSVSTLSRGVLEDRTGRPSVPMKNVWAADDCSVMDEDVSE…	2.01225
shuffle860	LGSSPIDTRRGEGAQSGRTTDNGTSSREPSDASRHRDQNGVRNMPSAPSSVIQSGRLTPSGVPSVMGAVFGMVYHPSDRSDVNVPRGLLLDSSMYGFTDISSGPRLTKVSDDNTEPRLPDMSELKKEVKFLASPGVLGDEFPVTPPSKPLRMRDSDSMPASGDWGLAAVDNGGDSIQDQSLGENVLNPWHTYNTELEDDVPSRQSGTDPMFVISASAGMAHNEGILLGTRTPDVNAASHRSNPEAKFMGPDVEPEHEERLKGRSSSSTDNSSPVKTTMVGNRASTIGLKESTDQNAVRGEHQTNSDDPVREREIVSFHGGQTQRPARRRMFAGIVRRKDSDHSKSSNPKTYDKKVEGEQDPGGHEFTMVTDQSQSVSYKISSLTEKDGRRGKSVSDHED…	2.04312
shuffle861	EHAFRDDEVIATFLRQQWKLDGMSGSSADVSGSSAEQPAVSDPRVERRSSFGSESSDRNSMPSDVGTNARDEGVSFNIETLSGFQLEPALVSAKSVTSLSARSGNFISKFTKNPASATPNEEYGHKPSRFRHDRAEHLKKPSQSDSENKGTDLSEDTSSGWSNMGRRDPNTSLSSKPTPAVLRERMSQPKIPGADLTLGPAQMIDACNKEPHSPTFDLDASGPDNERAQYETGYKTDVERYSMAGASDPDNGSSGDFPTFPQDSLTDEGMTPAYPKQTGKRHDLMHPGGKQPVESFLFSLDKPLRDTRDSEEASSPLSPVNNRLGSIFTDVRQIHPDRVATFPVKPNESRLVSYYEDQEIVELNDGTSALDPSNMLVKTWDEKDSAEDVLRQSRANGTG…	1.91624
shuffle862	HRGPMESPNQEAEAGQTRMLLESGVKMSLGTQSWLFFNSSPDVSHEQMARGKSEDFLFRSKEALHLAEKTTSRSRPQAQPAHLTRNSSSGSSPGSLGSSRPSELQNRVVTGFEYDNDNRRSSTPTSRPEAPRAQYHRYNARSATFDEVVEYPVPKPQVPAYDSKSKRDQEDDEDPTESETDSSRGLNLVRPVGGTGEDGSNMRQPDESRLEFTSSPHDEWASITFNQNDIPRDTWSSPQQTRPADVMEFRKDTDAGMDILRSKVRVGMPPSVADPITGSHFSGPSIRFEELKVLRSLKSSTDRLQDKYWTTFRSRNQDPFNQMRMGDDGGVFRRMWSFPFFSGLLSAGDAVPETCSPRLGELERGSDLSSSAYAVDRAMGSEENSGKTIRPPDSYSLGP…	1.87916
shuffle863	EGSRTYTHGQPFRASRLRPGMMRIDLAKTFRSVKRSGNEIFCSVLSQRKTQSRFLRNSESIEMLPRKWTPVMPGQDEVRLNIDDRPVQGRIQDKGPSFEESLKTIEDDDVSDMGKADVGRTQPLTSQSVGVDVAHDDFELSVRDGRTGSSISETLASEQVESLPDEEFGGFSAYALTGSQSDLGKEPTTYSSNRVMEIQRFDSGMIESEVDPNTKDARPKDLRHDARVRSKSPDTKLFSSAYSASGAGPAGMHSEAPRVSESTDRESSVRPGSPDSDDAKTKKDDHRQNEARSFILSNKNSKSPNASLPRAVRDDNSPLRRQRTGTVGLVEPEDPTAPGEPGSQESLVLGVWMDDLAAALADYSSESLSFGSRQSGDLLGPYVPIRPRNSETKHNPADV…	1.85112
shuffle864	QKPRTDDLSEEDTSAQRAKNMVQVSSHQPSNGTTMPVKRNASSIHRPSSGISASPGTPDNDRESHKGGEGPLSGSILRPTPSLEDRTTARAGVVRVQWFDGLVSIDADKIAQSQSRDPGKDDTYSFRPENDSVLRADSIGRSLSGMRDSLVSDKSLPLSLEPDFFRMDDGSGSDYNEAPAVNLVINNLEQDTGAEARTSFASAADEGFEDTRRGFPEETVNQDQYRFSTRGMVSVSSMQEDNSLQRRQPKGKSPFRNVASEGHSGYSAHRYDAFIQTYAVDQCDVREPSCSSGESSGDDSLREGTRVNLAAKGVTWGRKVVNPAMESQPPHEGPGADGDKEGPTGLSTQRESHESLPEPETSGFVKDISQRSLRSEAPGVTQSLLLRSKVLEKSKIESD…	1.77097
shuffle865	NLDSKILMVTIMASSRQQSTEPSTPALPLKATLQYNAHFVDMTEFPQLDELPSDITPHPSEHNRASAQILESAPGVKRDSAKLKQQKPLVGSDTNPVSLRLNPFTMYSQSIGSSTCMIHCLSSHLYGNARKLSTFQIPDKSGAEIEQSWGLSPYRAKQPFAKTENGRGPESPDTTGSFQELRSNYPQNAPEQPKWVNNFAFFCGGNRSTEGTGSSDERSSLSHRDEISRGLLSGDPVEPGQYKNRELELNGTAHPDTLPIGPRRTPRQSDEDVHSDDRWMAKGVQRYNEASASEQGPRPGISVDGMTVDRSDSLNTMRYTDNFSGLPQEEPARSSTTRNLRYVSAMIVTVVKMDGQHAPSHLSLHGEQTVADKVTMPIHVVVSELHSYRAYENKGRSDL…	1.79716
shuffle866	DLPVDASDSVQKQRQFSLDRSPSYDRSISKKESNAEVDDGRIKTTKLRRGSESVSDFERWSAINSGFPLSLSEDTSDVPNHLQPEGAMAWDLSKSGSKPHRALYGSFSSGSDSPCKDSNGARLNDSGLTTFDSRRKKSVMKPDFNRSSEEYQEDSKSRRSGSSDHGDKGMEPECVASRANIRLVLNEGAPAGEVRNPITVSGLNPDAEKMSQPHPISGNDTNGDQSTSEKDNMGIDGGQLVPAVMPYIGLEVPPGPSKARLNRNTLFQRSVPSEVGDEDTHLTSPPKRGYPTDILPLKEVSAQSTPMNAQLLDTVKPSISPVDSRSPRSSSDLMALYEGDMDEDNESGSDYRPPNVTAKRVAFRRDGPGIRRYRGTTTGVGGQQELRASSPGSPSDPND…	1.91837
shuffle867	GDMYSVDPVKAEVVCSGYVGRSTRSVDNKQPAVVPAQGIADASPSSPESRKMSTSSSFWPMPDLDKVYPNATSSLYEYAPFGSSERQMSNIPVAPMHHIREAGQRRRGGPSLVGDEDMDCDSLELTPPVDGPRLHMPDDPLTKFGDSFAHLPEMDGSKGDLADAKEMVTEPSVAKKAEPGWRLTSSASLHDRGHNDQPTLSRPSPKWVSPPPVRVGSDTLPQLFTSTDSSDTGQFSHQLYDKQPRSDPTFLLSRPESTPNKRLLPQDSQYFYDRPSVSSMRSEFHSTPTQQSSQDRPQRSSGVSAWYMSSDTSRARNRGLHAHRMARERNKSPSAKDISILSHKNPMDNQIPVESIGSSRTGEGSPAMSRETGAIRISMILDVDRRKDFHEDVNSERSA…	2.02293
shuffle868	GAKSSFVRKERDVSLRSDRPQREVERSRVDTSDTFGDRSLEEASQTPRKKSISELPREKKTHGDNLQLYDGESESQQYFPQGATRMPRKSDKSSQQAIDLTHDSTHMLELDSRSRMTSSSVEGLRKGDATSSQEVPPTEHGASGHHIESQKRELGAERDDRMYGTRTPFQHCVGPSHFGSKDLDELSRETSVARELDSGMRLDFGVRVVGSENPSSAAMVMPQAKDLLEKGTPTELPDASEEVIDVSDTPRRAPSISSTEEAMKQGSPSTTSKFHRNGSHVASDPNDRLSGNSPGSVVEAYSPNDGNGEMAVLPNMTDSQRYFLDRFSEMQNRFRARESGSREPNDMPILPRVSSAPGPTSALADTPMALPRARTFVTPRASGRVPSWPAAQSAKPYTS…	1.9504
shuffle869	KYARFGNEVKDSDSGHNSPRISEDSDYIRNKDHEDTEERDSGDQATSKSALPDISDPTSHSRIRVRAKSFRSTPTHSGARTRAMDAAAPNGASLVLNQRLFVTWFDESSTADVMSSDADDMRMSGAEMKSDDNLSDQRGTNNAEPTPVVDDHPAAQNGLGSTTKIRSQFAAARRVKLMPSHSCASDGGDFTNLGMRAMGLQKSVLSTLRNNGFKELDNDDILSVPSTNCMHEIRGELPLRAPADFEVEDTSSPRLGGKSTASSLAASGLAGKSPSSTSEFLAPNAVGVEDLDGVSSGFDPSTVGRSDTNGQPRRPPSVAFKMSAVEPNDSSHSRHHSYGISANFSTSMSKVIKSQSSTRDNAGDRWRRSSGPVRGSMLEVVQGVDHMRLGECSANLRGA…	1.8256
shuffle870	DNGQKPKNGPLRGQRPIAKMAIGSSRLHDRVRDFQSVSLRRPMRESLALSVLSSPVQRPPFGPFSSAENALDRVREKRSEPSRRDPMGFLRNSRQGRGPSPWDRPGFDSDSVKDSLTMSIISKSSRDNPETFTETPRAPSSGRVNDMHSGPLGRHDAMLPGLISDAETREVTHSESPRDQSAILPPPPGHTADTGNPMKWVTSIVAMSPDTPSETEPLANRGPPQLPESIVLEEECGDEETMALEVGQTPSPCQQALISDSMVPTIPPTMSLGSVAVPGKAGPVEFAKLSGQARKESDLQDVDGSEQRSDVNRFGGPSIPRDTRVHQPAGKANGMGRRRGSKDQDSTSDTSKVFEVSHNCHSRQTGGEDKVFTGGPSLPTSNLSPDFKLAPQDDTDKFD…	1.98897
shuffle871	STDSEARPIEYKSLYKIDVRTKESFSDNPKYLPGETGDKGRHSPPLTLGEREDGLASKKDLEDTDPAEARHTVSAPSPIPVVSLPWKQHLETMSLFDQHDQASADPQARVRTPLGPATITRSDRFNEATLVGPVRPNFSASKRQTKDSPHETDKGAVRQVVHLSDDDFASTFDRLRGTPISGGSHESSTKRLAFGWKPNDRLAVQMKSDRPNVDSHASSAQQTSHDFNSDFLTGQDMDESRDDGEDHPDYFAVRMTAPEPLSENFTNSPSLPLSALLSSISNWRGKDTAAALVPMGTSFPFGQSKANSAPELEMLSFAGPQMQLGKGDMDVARDGPALNKSRDMDGSGDESGYPGGPGNGSYYDVLVMIPPRERRDSQRVQMQGRMKSDGSSGVGRARR…	1.92615
shuffle872	YAPFQPLDSVFPRPELRDVADSPDPAQEEGMPAQHQTQLYENQIKSANGVRSRVSTCDFRDHQKAVSRAFDPMDADTSDFNFISSLTRPSGFSRLSSTELYGQKRRAFALTDSTSSHTSESQGKDASENHDGGAPNRPMRGEKGDDGVNEDVSIGSARMRSARAKRNVNFLDDVDLTGPGRSPLRGQVVTLTNRRRDIGLSSRRGQMEGDMPGIGVLGANSREELGDHDLSSGDPEHPNAQKDPMTFPASMANDNMGLYKQTSTRVHYVKVTQNFDRSPDSEAPTHGTVEPGDLLPSRGVRIDVMPRKRDLGGYTGGPHDHVEDPSGLVAGKMDLVLQKKWRRGAIRMIMSAERGGTTDYPNGKSDPGRPLSPRDESPSDSSGKLPETSSMADNEISGR…	1.87732
shuffle873	LDATELLMGSKPEPVSSKQGLSSSDAFGVTVSDAESRPSPERLPAGNRDYPQDQEEEIRQDMAVKMSSVMSDPERVDHPSPEDANEGPVGPRGPRDGNLSPLMSLRPEGAGAEEFSSSGPTTHVRQLGPQRGPVGSEPPVKLPGPLVDHFRRGKSVQSHRSGLPPKELSRQSIKRFLSSGLKRFDHKHDNPFGGRQDVRSRLAHKSGVDKADTFGKPYTGMALTRSWATKPDSDLTFPFQAQMGATSAVEVRALHERCRPSPSYKSDDAPLDAGAFILMPLRNSAEGAGYNHKRRRTWSQEPRPREKLAKTRPDESPKDRASTGKDETESYDDGGGGNWAIPYDEMVRHPTDYHGGSKPVDSSAIPFSPPDLEFQSEFTQVQHSEELVDVLIKSRASLN…	2.01019
shuffle874	LMSDEMIRKPFGSQMLELNPTNENNAENDGKPDEKQPGYCNSSRKGVFSGLTTPGPAQLPDEDAMQRKQALPVSTRSDPMASRADGKGNLREARVSYTVRDNDDTLGSFASVNSLEPHPGHGSGSFERSHAVLHSSSGPEKVPFSRSLEQAQDRPPSGDRDSGITTDPSNPSTEFDLRESLRGDYPGRSAVEKSISLRQVESLVGQGAESYVRLHPRDPNGSPDSQIPSTSVLDYHDKIHSDIETAAIMIPLRVEVPVEFSDRSTAHKTNNIESFGVDDVPQAISGTLYKPFRPGHGLRVAFEVGPDTPDLEHSSKNGFYKPEQLNRMWVDMWYQAASMSSDGHSVHNDSRRRRGRGAGSPGTWARLFRIDVGKAFNVRDFMGRPFSDESPSSKSEDKS…	1.93123
shuffle875	EQVASPGGPSPSPPVQKVERANVFLSNYRESGNKSLRHSSTSYPPNDKWSQQNEPDVNDPGSGSSEKTAPPVIKPVCDKPRKALLLGSVARSARRGAGGDRKYDPDIALNSIGMEHDVYRVDDWRLDDREASPIGPSYPHSSETILSGTYPETEDVSKETFKREPYSLLYDGSNTREESQTPMAYLINESSFFQMSFKLKRDEANSFFRHPSQLKRTGDALASVKTDRLQSLTKSFMLTGSIRRLEPNVSHRSPEDLLPFEDHDNRDALREPSVVLGLFSVPRHAKVAQTPKTGNDMVKRKMDSTSAMSKSRSHRGVFSSDGPITEEPERSNELGPLESCSVPPPMNRLGNLAMPSDSNKSMSHPQARVSRHESSSDRAMGYDSFWGPGLNSEDSSSDA…	1.93265
shuffle876	PEEGSIIRAIEVRGPPDSTESVARSDRLLGKRLSSIGIGSTDPEPLSNNDSNQDSNDDINALDEHQSVDSEPFGDSPPQRGELQIAEATPLISLDLRDKRLSTPSSLIPSNTPLDMQPELPRANSLRPMRSDGSSYEISSSYPESQYTKFNPDGAGASKSGLQTRRDFSGEASVTATRQSARLPSADDGPNDSVEDFQEGVTWISRTDLVGERSTLHKPLSSESWQHVEMDTPWNNHSHDSRDGEYSKRVRHYEVFMSDRHSTKPMGRKTHSEVVLEDPRHGEAPERQLGQGEVDPCPMVKEGFSSCLDKGDSLSLVVSSRRFCEGQGESLRPFNPLPDARDGDRLYDIGASRVIQEGPPAPGGHVKEFRPPDDQTFALEEVYRRDERKSRPKNISGGP…	1.96571
shuffle877	ASEQSYGNRGRPGLLLAEDQASAQSGSDEYYSGKVISRSGSSDREELTKTLRSPKKSPDHPDLRSASRNQSEEVQTSELVLSSSESDGQSPVKNDGKVYPDAGHSGSAMEMTGSMATDLLEGSSQVKHASSRLAHKVTSSRPLSVPRFLSRLRPSGFDMHRNVVSNPSPAGQKRGPQDTGFNAARVSYSRSSPENSLRRPGWKDKRPSNVLQGRPPILRRGRSHRFIPNDLSSLPHEMDRLLVSAPETSLNKLTIPDSQAMKFKLRRMRSDAPLRPSDAPACDHSLVNSLGVLVPVSGTSSTAYDVPSNFESSELIFIGSEWEKHSRYATGGLPNKVFEGGDRPSWAQGRPREKSGNDRWDFPSKIPQPFIMLSLTGFPRPELPVPKDMPIMTLVVVLR…	1.93959
shuffle878	TEALIAQMKGSQFAKNGGELLAQNKGSSAHSGRSVVKADSVSSERSSSYVKSFSVRNHSFPLSTLQEGPENGMTGFKDQPSPPLTTESKATTYVARAFRVPGDNWKEEDDEGPHPQVIKSRDARIRYTQNRDATADEDTLHRDTVGTSTAVQFRDHPNLRSKASSQPDRTGATYAHKDRVSERRGVSPRKECPAMDKNVFSDGQINETSSENLVPGPPVRDLEPREFTRGARVEDSTEVRQTEASKSVKQKDAHGDSTVDVVLPNRAEERDVSDTVLLMLHQLSDHSTDEPKSPNPLNSISRDFQTSIGGFPRFDVRSARPAMFYSQNEEASPGSMGVTSLDPDDRSSDLAESSDELDAPANPHNTYPVEWRPRADRSSTYAESEQADVMMLPASLMLG…	1.85908
shuffle879	RNGHRRDEDEADSRPHTRSSTLSNSSRNKNPVTSSIRPTSVLRREDRSSTKEKRVSITQTPASDTKADGPDFVMAMEPQPRLLEQVDVARHGVLRVTMTNERRLQADNSALSFSVDAYASYRRPVRVDDFTIMKMAGRWRFVAVTGAGSGDLLQSDMPGLLSRCPHGARERWTSTQTDSAVQSERQPSRMGDGNIKHASGDFEDFAATGFEPASDDNIRPMTDDYKSLDLFGMGGTGRATIKKHVDGNPHARSPSSHQRETGKASKSDVSLDARQMDPDGDGAVASSPEPPYRMRVMSNGRRTNVSISIFGHNNQVQESLTVMIGEIMDTSASSATELGEFSYRQPPSNSFPFGRDLSGTLADFTGELATPDSSRFDDLNVGGPAYPMGESRSIWGHRS…	1.92458
shuffle880	SLGITADVRIMSRSSFRLSLSLSARSADAGDSSKPRIRDALTSMPGAGMDKMEPDPDVSLGSPVSAAMRDYSGLDGQSDDSVKFRSSGPKRIDEDDSGAEAALGLVSKSHVENSTHTDTCPDYLVDDYRARTRTDASFLTQGSDPGETRVGTVDNGTLDTSSGDSNATGGNSRMGVDGDRDVVISWFASPGDASPLGMFSHSPDIDMKPEGFRVDEFKAFDLSTSNREDDFSQLADQTRGSPQAYDEISSSSLEGLRLQFVSPGPPRKSIRMFDPYRRLEEKLIEREINHSLRKEYTRMDSFKQMPRAVSHSRTSVSGTIARFEETGTSKRLQDQVDDSDEVVVNSKYKEWDRAVPQIRPGARETSGKDDDEHKYTSGAEEQLSATAPDNGLASDKHQN…	1.84242
shuffle881	LGPEMAPPVQRSRELSPSEGKKRRYESGLEKQEEFVINPSAIEELHNKPSSPASEDSAVVSEFEQENAGSDYDASDPPPGKSQRAGHMSFRRMSDHLQNEGRPDPEANKSALRDRPYDDDDAKAGKARRQCAKSNTFTRSTSSSAGNSTHGLYQYTGRDPEIYRETDTSTGRFSGQESNHVSLAICVQNDDQRSGARMHVTMLSSSPLRDHGAEAAPLMLSRVLSEATSSAQKTGANDSQKSSHSKERAPPWLVLGRSASGPMDLQEEGLDMLMASIPPNRPTSPRRLLNRVSTNRSRARPGGYRIGVNGVSKRRGISPPSSSGRTSFDQQDGSDDAQIGSPSGATQDMGTGSRTYILASRYNYPNMDEKLMHSHSAEEQGQVDSSRHDSQSLDSTKVD…	1.85397
shuffle882	QWEGRNSYKDRDSPLDSNTPNEPMKGMASPDSEYADRRYLDVDFYFKSDRSSNAHISSTKRFDKFVQILSGRNTRAPGTNDGVSTQPVEHGRPQNGPPGGYATDLLIELESRVSTGPEAGLPGESEPNNASAPWSPSRFDDSEVDLTLLKQTESRNMVEKGTSSQSVEGGDSFTMLRLDGELLLQDLGPLSDFTDRGKPFDLLEAYARSNASVTVDQSTREPSVERLEREDDINSKRTEKGLPYDSSLPMSPDFEIRLEPKPVAENKWGGPGVTNSSTGPDVSTASTPSEAGRPLQATESVGWINEIDSEFVARVAVFSDLFVENEHALHQSHNVKDRSPPDRERRMVAVSDQGMGAKVAEAKPAKASERKSELGRPDNGPTHSFSSEDRRPIHGTMDP…	1.95331
shuffle883	NTFDSSENRDRFQLTDDQKSRKWLAVRAPSDRGPQAISPKRSRLDCRSDSVEIVPTSFSMVGPPRYDMRMYFKDSSSQEPNGIGPEPERMFEHGFVRGQVPRGRSAAYSNFSTWSGLRRMPEGGTEDGMHDEERDSSDGSRLMDESSVKRLYGERKEPMRIDIYPGPSTKMMLTITRGLDVRRLQPWVRSVGAGEEPDRGPPSQADQPDGSELPSETPVRAYEDLSKPNPEDFPPSASSSNTQIPDVPIAASRSSAVATELSLSTMAQHKVVLTEAAPSKLGDSKTEDMNKDNNNGFPGIPIALGMSSFDSIWPTTSRTRAAEGLLEQSEVGSASLVSDGPEGRHPEDLGKSESHADVDWPAATSCSADSSLDRGRPGLATLLRFYTASSRKDGRLISF…	1.89865
shuffle884	RTQQTGPYEGDESLESADFSTTSPSSTTLIMVHDGDEVDENSTGGFGTIRSSPAGDQSESPGEGLSRDKMGFKKSEELPSRKGRGEEMWYQLEQEDDQRRGPSNSSEDPMQPLQEGHRSRAVKRGDTDATENTDAGYTVPFYSFQLQFVGLDAEKDVSKKESYRPSHGKGSGDDNYGFTLVFWLVMRHENRDPHPNVLSFRGSIGSSPAQTHLYSEPYRVQDPKYMSARLLDDSAFREMLMSSTNMECDALNSAGSATLFTSHPESKRSPIIRWSRDKHHLVVLKPPMFRSRSKIVPLNTSKTKMSRASRSVRVLDDGLDSVVQEVPTRPSRSDPGPRGLVLSSRGTPGIGRSELRRSRAVLPFDSSGQLITNNQSGVERLNPPSAATVTSDNKEEDDN…	1.98237
shuffle885	TNSSKSEESRPIRYRDYDFQVWLTDEAGNSRYKGRVDSGVRNRMSDVESPSKTVRPDDAKRHVALARSHHPARAVYFSAGNGLNSKPKRQDKNGVMEEPTDPKGFHLDALAEFAVPNGDRGGRSANQKVNHGAAEPNDLSQREEADADSMTAPFGQNPLAGHDNFRHDTVPDWLTPHTTGRLNTMLPLVGPLSRTQQPGSIFTSEERRMDDYDAQTEPDKKTKPEASRPKLQPVVIPLGGCRRGASKNKSRRPSLISGDEPAMMNFETDNSRRADTTPSDYPPPFQETGDTEDLTRGLPHPVTNMKTPMGGKALGLPRPAESTPRYKEVSSDDTVQTLISGDALGMQGPQYPYMRRGPSSPKVSLNPQIEAVRGDFTLMGQASPRSSNSRITHQTPKED…	1.85226
shuffle886	LADGPSPFFNDVPMVDHIEKVTAASKSPQRIDAFSNFKDLSEHEYSIESRNFISGSRSWNSSLKGPQRSNLGFVYREESGRRGKVVDKDDNGRLDLPETYYRSSSREREEFSTGGYTDPRMNTEVAFSLDLMSESEVGFLNPEVVTGKFRSISDGMNPEGKNGRRLLKLSPTSTTESSSMVDLSNAVQKLEGTGSVLVQRWSGPRLPDPERQEETSTPAMQKSIKLRGRARQTTGYSVPFSAVDVLIRTSKTQENGEIRRTEHIPDRVQPSRKSNSRSRWHPLKASRVYVSQRSVQHDTRPFNQHYTFPPDTTIMPRKQGDPFDDEADMPRFSGAPGEEWDFRDRACSEDAPSEDDTHDSLERHRSPADKQRQDRSSADREGALVSSMEPTDSGFIGDE…	1.87199
shuffle887	EGLASGKLIGAIVWRELPRFDDGVENNVILRLEPSADLGPERFNDISYQKANVDSPRVSAVWGLSTKRGKMEFDSQKDPVQATAKNSVIVLNEQDLTMVSDLDMRTAPKARGASRSPPDEPGDDENFGYVGSYDPPDAPDNPQHFGHDADDDGSSTDRQRHSPAQTAERLEMRMDSNGKDAPYALREPPHEAFDRDPLRKTGVSESRVLTDTRQKLKCELPDPNDNNMRSKQEFTSDKVQNLARSTRRETAPVMVPVVSGSVDIGQSGFTPPLVSGHFARHPSVVSVDSAVKTSLGLTSVFNRLLSSHPYVSIEREPENSTMISGPTPQGGTRDSVSGGSQLGQSSNGHPRKRAQSDHTSGPGPTKAEQIMELTSISGVRAGSSPEYLINKGDPSKQAG…	1.93522
shuffle888	DGSSDERSAEQRDKHGHPECEWSARSGGMGSISQLRGVGQFSEASAVDESASDEKMGVAASDGRMPADRLKSRHTRLEYSGSPSFQSSVRGVNEGPELTPGPRIDWNMQSASQNSKDAKSQRPLRTEIRRADLGDMTPDDNREIWRDVMDAFMDTDSVQMAEDMPDSGSSDFFISRKTSQPSASGKDDMEGTARSVVLKHVEPHLVDLDNKADLAAKTGMEEDVISGTPTVALPKSYGRAVDRSVDRIRFKHEENSEDNSSRARELRTIREFPELVFVLGVLGQDSGGGQDGVEGTAFKSSDNDQGSRIEDVQQPADFLARITGLDTDSSPREPVPPPESNHLDTFYLIAEREGTQNYFVLGSMDRIHNGSTPGRSTPTRPMSSTLANKCERPPIRLEL…	1.90836
shuffle889	LTQKSDYMYEPKRVSPRQDKTPIEHGPSNLADRPDDNSEIRAPSWSFVNKLRDPASSGTEDHIFPPQQATRPNKRLDQSVSRPGSLGGMPRSEVITHIPRLKDMPDGVEHVMKAGVSFQSATVQLPPARARQSQFEVRSDAGRTVDEQDVPLDESRPYASGAEQHCYDPSVVSAPTLNPSTFDQSALGRSTMIKSSRLRDNENKKVVHYLESMTYPPMPLMSNAAEMEEDEGKGDQLDGSRFSKERDPTFARRRAGFRSDKYSSAASTEPTLATLMRNSVLHSQRLDGRGRPSHQEVSRLTQPTSGDSFKSGSEEAPKTNLARRNGPDTSGSTELDETDSPILTPGPGKDFLLSGSVLAQDDASTSCRLRFEKPSSGLRGAPYARNFGAPGKLQGSECG…	1.90216
shuffle890	FAGDNSNEVWRRNENVPGMALNRGAGSSGSFMTVDSYAVKELNNLFVHTEVTISYARDRKSKRRFDQGRPNFGTKSAAIRNFETMRHNVKSMSESMMNIQNGPLSHGGEAPIFQAEDGSRVVPRLPESFAYERATTDDSYRGLDDVDYPAASFQLMPGTQSNMKDGRQRRSQALVCAHPYRVEMKGQRRSPFSLAGNQSNDTKSTLDGDYGDEGSDTEHLTLTPCGFASRGPYANHTVASRDPLRRANGLDDDGGGGKMARARSRRQGPLIHTGRGSPTSWSSETGELRATIGRLDLDTYIALSSLAEPVTDVGSNPSNEMARQTSISRLDGVPLNEPDEEPPSVLRRGDTQEVVSDASGDSEHAEEDKGLDPRSELMKESSRPMDASHEVIHEMDGPH…	1.98495
shuffle891	PGFFHPGMEELAGADKMAANLTFEAMQDTNKDVLQAPGPRLPENQSMAHRFKFVNSPSLLINTDGHPGSLFEASDSIGHGYRDETKPDAKPSNRELGDRRPNAKDRLGLKEHPLSGDSPFARDDPEVASPGSSSSEDHYKSSAGGWLIRVAETVSLATSVPPQFPKKQVVLHSDQERCGNPECDRDASPTSRSSATNCREEDGPLSSTPSRGDIKEVMHVSATQDLTESPGQRLRGDVRRDYQNLARPKDQGRTVFSSDADSMRGQSSKPRSDNEEQKLPSVAFDNRDWSQLLTWQETSVPPIEAEGFSDVIQNPDMAERGDDLSSEPAMVNGFAAPSIRVGLDSTTRLIILGLSIIVFDDPDPSTHLAMESLISDFPEPAAMSRADSVYVSMVDRQKY…	1.91664
[truncated: 9,109 more rows]

## Sheet: Fig. 3c
Functional Orthologs	pos_IWD_Zscore	neg_IWD_Zscore
PER1_HUMAN	6.0862	2.16457
PER2_HUMAN	4.79188	0.33062
PER3_HUMAN	3.48591	2.0399
PER1_MOUSE	7.06497	1.92375
PER2_MOUSE	4.50622	1.02014
PER3_MOUSE	3.45333	0.98943
PER_DROME	5.18116	5.04268

## Sheet: Fig. 3e
Plotted moving average data points post-ECHO (see ECHO results to the right):														Inset panel:								ECHO v3.22 results (TP12-120):			Note that "Repressed" is not considered a persistent oscillatory model, so period estimate is not valid for frq KO (Uber6)
[truncated: 113 more rows]
[truncated: 761 more columns]

[truncated: 33 more sheets: Fig. 4a, Fig. 4b, Fig. 4c, Fig. 4d, Fig. 5b, Fig. 5c, Fig. 5d, Fig. 6a, Fig. 6b, Fig. 6c, Suppl. Fig. 1a, Suppl. Fig. 1c, Suppl. Fig. 1d, Suppl. Fig. 1e, Suppl. Fig. 1f, Suppl. Fig. 2a, Suppl. Fig. 2b, Suppl. Fig. 2c, Suppl. Fig. 2d, Suppl. Fig. 2e …]
